# Supplementary material for: The spread of the first introns in proto-eukaryotic paralogs
Source: Commun Biol. 2022 May 19;5:476. doi: 10.1038/s42003-022-03426-5 (PMC9120149; doi:10.1038/s42003-022-03426-5)
Supplement: Supplementary file 6 — Supplementary Data 3 [file 42003_2022_3426_MOESM6_ESM.xlsx]

## Sheet: Blad1
Supplementary Data 3. Pairwise comparisons of functions of pairs of KOGs with and without introns (unique versus shared introns).
Function 1	Function 2	Odds ratio	P value	Adjusted P value
Signal transduction	Energy	1.14985	0.236237	0.284609
Signal transduction	Cytoskeleton	1.38662	0.000370062	0.000620398
Signal transduction	Secondary metabolites	1.53353	9.91306e-05	0.000182272
Signal transduction	Intracellular trafficking	2.18675	1.0845e-25	9.27246e-25
Signal transduction	RNA processing	2.4488	1.99406e-28	2.13115e-27
Signal transduction	Protein modification	2.74801	3.64949e-50	1.56016e-48
Signal transduction	Lipids	4.638	4.04514e-37	6.91719e-36
Signal transduction	Cell cycle	4.65955	1.02841e-32	1.46548e-31
Signal transduction	Amino acids	5.02786	3.09241e-23	2.03385e-22
Signal transduction	Chromatin/Transcription	5.23091	3.87694e-06	8.28697e-06
Signal transduction	Transcription	6.13018	1.7739e-55	1.01112e-53
Signal transduction	Inorganic ions	6.60514	1.04157e-27	1.0477e-26
Signal transduction	Carbohydrates	8.14445	2.7186e-43	9.29763e-42
Signal transduction	Chromatin	8.47807	2.86759e-27	2.72421e-26
Signal transduction	Replication	9.10977	4.1648e-93	7.12181e-91
Signal transduction	Translation	11.1711	1.45546e-79	1.24442e-77
Signal transduction	Protein modification/Signalling	20.4804	5.22777e-12	1.71913e-11
Signal transduction	Nuclear transport	inf	1.45052e-33	2.2549e-32
Energy	Cytoskeleton	1.20592	0.177692	0.223421
Energy	Secondary metabolites	1.33369	0.0547314	0.07609
Energy	Intracellular trafficking	1.90177	3.49212e-07	8.18016e-07
Energy	RNA processing	2.12968	7.35335e-09	1.96472e-08
Energy	Protein modification	2.3899	1.96772e-12	6.7296e-12
Energy	Lipids	4.03359	2.08551e-17	9.90619e-17
Energy	Cell cycle	4.05233	2.73018e-16	1.16715e-15
Energy	Amino acids	4.37263	1.44489e-13	5.14742e-13
Energy	Chromatin/Transcription	4.54923	9.42231e-05	0.000175132
Energy	Transcription	5.3313	9.52986e-25	7.08524e-24
Energy	Inorganic ions	5.74437	9.64129e-17	4.33858e-16
Energy	Carbohydrates	7.08308	1.01223e-23	7.19109e-23
Energy	Chromatin	7.37322	1.56113e-17	7.69063e-17
Energy	Replication	7.9226	6.22571e-38	1.33074e-36
Energy	Translation	9.7153	2.71823e-37	5.16463e-36
Energy	Protein modification/Signalling	17.8114	1.37069e-09	3.90645e-09
Energy	Nuclear transport	inf	4.86083e-25	3.77819e-24
Cytoskeleton	Secondary metabolites	1.10595	0.474733	0.517066
Cytoskeleton	Intracellular trafficking	1.57704	1.08488e-05	2.26236e-05
Cytoskeleton	RNA processing	1.76602	1.77715e-07	4.22072e-07
Cytoskeleton	Protein modification	1.98181	6.80172e-12	2.19452e-11
Cytoskeleton	Lipids	3.34483	1.73845e-16	7.62245e-16
Cytoskeleton	Cell cycle	3.36037	3.55445e-15	1.38139e-14
Cytoskeleton	Amino acids	3.62598	4.16886e-12	1.39779e-11
Cytoskeleton	Chromatin/Transcription	3.77242	0.000628845	0.0010282
Cytoskeleton	Transcription	4.42095	3.82605e-25	3.1155e-24
Cytoskeleton	Inorganic ions	4.76348	2.97439e-15	1.18284e-14
Cytoskeleton	Carbohydrates	5.87361	5.62926e-23	3.5652e-22
Cytoskeleton	Chromatin	6.1142	4.48709e-16	1.87145e-15
Cytoskeleton	Replication	6.56977	1.49658e-41	4.26527e-40
Cytoskeleton	Translation	8.05636	1.35031e-39	3.29862e-38
Cytoskeleton	Protein modification/Signalling	14.77	1.73674e-08	4.56896e-08
Cytoskeleton	Nuclear transport	inf	1.05133e-23	7.19109e-23
Secondary metabolites	Intracellular trafficking	1.42595	0.00374775	0.00582605
Secondary metabolites	RNA processing	1.59683	0.000227268	0.000400648
Secondary metabolites	Protein modification	1.79195	9.69911e-07	2.1823e-06
Secondary metabolites	Lipids	3.02439	1.1212e-11	3.48592e-11
Secondary metabolites	Cell cycle	3.03844	6.59365e-11	1.97809e-10
Secondary metabolites	Amino acids	3.27861	4.70758e-09	1.27777e-08
Secondary metabolites	Chromatin/Transcription	3.41102	0.00289058	0.00453477
Secondary metabolites	Transcription	3.99742	8.85378e-18	4.58787e-17
Secondary metabolites	Inorganic ions	4.30714	7.79651e-12	2.4689e-11
Secondary metabolites	Carbohydrates	5.31091	1.57411e-17	7.69063e-17
Secondary metabolites	Chromatin	5.52846	9.82237e-13	3.42781e-12
Secondary metabolites	Replication	5.94038	3.40669e-29	4.48111e-28
Secondary metabolites	Translation	7.28455	4.7383e-29	5.7875e-28
Secondary metabolites	Protein modification/Signalling	13.355	1.70366e-07	4.10319e-07
Secondary metabolites	Nuclear transport	inf	1.549e-20	8.27747e-20
Intracellular trafficking	RNA processing	1.11984	0.236342	0.284609
Intracellular trafficking	Protein modification	1.25667	0.00643646	0.0098271
Intracellular trafficking	Lipids	2.12096	7.74071e-08	1.91835e-07
Intracellular trafficking	Cell cycle	2.13081	3.92457e-07	9.06893e-07
Intracellular trafficking	Amino acids	2.29924	7.61088e-06	1.60674e-05
Intracellular trafficking	Chromatin/Transcription	2.3921	0.0365757	0.0525584
Intracellular trafficking	Transcription	2.80333	2.07452e-14	7.88317e-14
Intracellular trafficking	Inorganic ions	3.02053	2.23772e-08	5.79774e-08
Intracellular trafficking	Carbohydrates	3.72446	6.63225e-14	2.41301e-13
Intracellular trafficking	Chromatin	3.87702	2.58418e-09	7.12733e-09
Intracellular trafficking	Replication	4.1659	1.25621e-28	1.43208e-27
Intracellular trafficking	Translation	5.10855	3.19218e-27	2.87296e-26
Intracellular trafficking	Protein modification/Signalling	9.36567	2.06601e-05	4.10799e-05
Intracellular trafficking	Nuclear transport	inf	4.88779e-17	2.25895e-16
RNA processing	Protein modification	1.12219	0.204283	0.251312
RNA processing	Lipids	1.89399	1.14931e-05	2.33968e-05
RNA processing	Cell cycle	1.90279	3.73305e-05	7.25399e-05
RNA processing	Amino acids	2.05319	0.000201471	0.00035887
RNA processing	Chromatin/Transcription	2.13611	0.0923629	0.124363
RNA processing	Transcription	2.50334	8.35815e-11	2.46421e-10
RNA processing	Inorganic ions	2.6973	1.48334e-06	3.21077e-06
RNA processing	Carbohydrates	3.3259	4.85714e-11	1.48316e-10
RNA processing	Chromatin	3.46213	1.30115e-07	3.17852e-07
RNA processing	Replication	3.7201	3.59355e-22	2.19463e-21
RNA processing	Translation	4.56187	1.06459e-21	6.06816e-21
RNA processing	Protein modification/Signalling	8.36343	7.71832e-05	0.000146648
RNA processing	Nuclear transport	inf	2.12179e-15	8.63872e-15
Protein modification	Lipids	1.68777	0.000164789	0.00029662
Protein modification	Cell cycle	1.69561	0.000390655	0.000648563
Protein modification	Amino acids	1.82963	0.00140031	0.00223787
Protein modification	Chromatin/Transcription	1.90353	0.169104	0.214199
Protein modification	Transcription	2.23077	1.49697e-09	4.19643e-09
Protein modification	Inorganic ions	2.4036	1.14114e-05	2.33968e-05
Protein modification	Carbohydrates	2.96376	7.3099e-10	2.11863e-09
Protein modification	Chromatin	3.08516	1.17043e-06	2.59927e-06
Protein modification	Replication	3.31504	1.03059e-21	6.06816e-21
Protein modification	Translation	4.06516	6.06722e-21	3.34676e-20
Protein modification	Protein modification/Signalling	7.45279	0.000232634	0.000405923
Protein modification	Nuclear transport	inf	3.24036e-14	1.20457e-13
Lipids	Cell cycle	1.00465	1	1
Lipids	Amino acids	1.08406	0.819799	0.844492
Lipids	Chromatin/Transcription	1.12784	1	1
Lipids	Transcription	1.32173	0.135153	0.175084
Lipids	Inorganic ions	1.42413	0.193632	0.239935
Lipids	Carbohydrates	1.75603	0.015868	0.023802
Lipids	Chromatin	1.82796	0.0408237	0.057693
Lipids	Replication	1.96416	0.000333982	0.000565455
Lipids	Translation	2.4086	2.74688e-05	5.39905e-05
Lipids	Protein modification/Signalling	4.41577	0.0232138	0.0339279
Lipids	Nuclear transport	inf	3.26057e-08	8.32176e-08
Cell cycle	Amino acids	1.07904	0.814247	0.843856
Cell cycle	Chromatin/Transcription	1.12262	1	1
Cell cycle	Transcription	1.31561	0.167043	0.213167
Cell cycle	Inorganic ions	1.41755	0.180324	0.225076
Cell cycle	Carbohydrates	1.7479	0.0213787	0.0317892
Cell cycle	Chromatin	1.8195	0.0469387	0.0657912
Cell cycle	Replication	1.95507	0.000631352	0.0010282
Cell cycle	Translation	2.39746	8.54192e-05	0.000160513
Cell cycle	Protein modification/Signalling	4.39535	0.0219974	0.0324271
Cell cycle	Nuclear transport	inf	5.31324e-08	1.33612e-07
Amino acids	Chromatin/Transcription	1.04039	1	1
Amino acids	Transcription	1.21924	0.406766	0.457612
Amino acids	Inorganic ions	1.31371	0.397962	0.452145
Amino acids	Carbohydrates	1.61987	0.0765199	0.104679
Amino acids	Chromatin	1.68622	0.12642	0.166292
Amino acids	Replication	1.81186	0.0140312	0.0212331
Amino acids	Translation	2.22184	0.00208934	0.00330812
Amino acids	Protein modification/Signalling	4.07338	0.0399502	0.056929
Amino acids	Nuclear transport	inf	7.18317e-07	1.63776e-06
Chromatin/Transcription	Transcription	1.17191	0.639612	0.675146
Chromatin/Transcription	Inorganic ions	1.26271	0.612921	0.65506
Chromatin/Transcription	Carbohydrates	1.55698	0.416363	0.462527
Chromatin/Transcription	Chromatin	1.62076	0.399262	0.452145
Chromatin/Transcription	Replication	1.74153	0.262474	0.310475
Chromatin/Transcription	Translation	2.13559	0.123581	0.163817
Chromatin/Transcription	Protein modification/Signalling	3.91525	0.140625	0.180803
Chromatin/Transcription	Nuclear transport	inf	0.000246572	0.000425898
Transcription	Inorganic ions	1.07748	0.806814	0.841252
Transcription	Carbohydrates	1.32858	0.263268	0.310475
Transcription	Chromatin	1.38301	0.286134	0.335129
Transcription	Replication	1.48605	0.0317831	0.0460585
Transcription	Translation	1.82231	0.00528694	0.00814474
Transcription	Protein modification/Signalling	3.34091	0.111971	0.149586
Transcription	Nuclear transport	inf	1.34157e-06	2.94113e-06
Inorganic ions	Carbohydrates	1.23305	0.472157	0.517066
Inorganic ions	Chromatin	1.28356	0.512828	0.555022
Inorganic ions	Replication	1.37919	0.229339	0.280121
Inorganic ions	Translation	1.69128	0.0577865	0.0796895
Inorganic ions	Protein modification/Signalling	3.10067	0.131115	0.17115
Inorganic ions	Nuclear transport	inf	1.4403e-05	2.89754e-05
Carbohydrates	Chromatin	1.04096	1	1
Carbohydrates	Replication	1.11852	0.638421	0.675146
Carbohydrates	Translation	1.37162	0.239969	0.286956
Carbohydrates	Protein modification/Signalling	2.51464	0.290633	0.338084
Carbohydrates	Nuclear transport	inf	7.19554e-05	0.000138251
Chromatin	Replication	1.07451	0.770121	0.807919
Chromatin	Translation	1.31765	0.416545	0.462527
Chromatin	Protein modification/Signalling	2.41569	0.383755	0.440417
Chromatin	Nuclear transport	inf	0.000316445	0.000541121
Replication	Translation	1.22628	0.354999	0.410168
Replication	Protein modification/Signalling	2.24818	0.431682	0.476243
Replication	Nuclear transport	inf	0.000113569	0.000206599
Translation	Protein modification/Signalling	1.83333	0.569313	0.61228
Translation	Nuclear transport	inf	0.000830841	0.00134032
Protein modification/Signalling	Nuclear transport	inf	0.0874167	0.118637
