# Supplementary material for: The spread of the first introns in proto-eukaryotic paralogs
Source: Commun Biol. 2022 May 19;5:476. doi: 10.1038/s42003-022-03426-5 (PMC9120149; doi:10.1038/s42003-022-03426-5)
Supplement: Supplementary file 7 — Supplementary Data 4 [file 42003_2022_3426_MOESM7_ESM.xlsx]

## Sheet: Blad1
Supplementary Data 4. Pairwise comparisons of functions of Pfam duplications with and without introns (duplications with versus without preduplication introns).
Function 1	Function 2	Odds ratio	P value	Adjusted P value
Energy	Signal transduction	1.60252	0.0242655	0.0669258
Energy	Cell wall	1.63333	0.385136	0.506603
Energy	Defense	1.78182	0.309778	0.434197
Energy	Cell cycle	2.09712	0.02949	0.0784782
Energy	Intracellular trafficking	2.40593	9.54187e-05	0.000627561
Energy	Transcription	2.55418	6.81432e-05	0.00048312
Energy	Protein modification	3.15448	1.22695e-08	2.6226e-07
Energy	Cytoskeleton	3.32889	3.37435e-07	4.5669e-06
Energy	Secondary metabolites	4.28296	3.73898e-07	4.5669e-06
Energy	RNA processing	4.29333	4.93377e-12	2.81225e-10
Energy	Lipids	4.35556	7.14533e-08	1.22185e-06
Energy	Chromatin	4.85812	2.47149e-05	0.00020125
Energy	Inorganic ions	6.03838	1.40992e-09	4.01828e-08
Energy	Amino acids	6.53333	1.25142e-05	0.000112628
Energy	Translation	7.15556	4.18785e-09	1.02303e-07
Energy	Carbohydrates	7.54963	4.1945e-10	1.43452e-08
Energy	Replication	7.65333	3.16041e-16	5.40431e-14
Energy	Nucleotides	10.163	7.06315e-05	0.00048312
Signal transduction	Cell wall	1.01923	1	1
Signal transduction	Defense	1.11189	0.821352	0.906137
Signal transduction	Cell cycle	1.30864	0.38134	0.505497
Signal transduction	Intracellular trafficking	1.50134	0.0138702	0.046506
Signal transduction	Transcription	1.59386	0.00984656	0.0366035
Signal transduction	Protein modification	1.96845	9.01596e-07	9.63581e-06
Signal transduction	Cytoskeleton	2.07729	4.56034e-05	0.000339051
Signal transduction	Secondary metabolites	2.67265	4.15145e-05	0.000322681
Signal transduction	RNA processing	2.67912	5.52581e-11	2.36229e-09
Signal transduction	Lipids	2.71795	9.84941e-06	9.35694e-05
Signal transduction	Chromatin	3.03156	0.00105435	0.00530274
Signal transduction	Inorganic ions	3.76807	1.71994e-07	2.67373e-06
Signal transduction	Amino acids	4.07692	0.000378783	0.00223351
Signal transduction	Translation	4.4652	7.3329e-07	8.35951e-06
Signal transduction	Carbohydrates	4.71111	6.97654e-08	1.22185e-06
Signal transduction	Replication	4.77582	6.02972e-15	5.15541e-13
Signal transduction	Nucleotides	6.34188	0.00180208	0.0085599
Cell wall	Defense	1.09091	1	1
Cell wall	Cell cycle	1.28395	0.768719	0.876339
Cell wall	Intracellular trafficking	1.47302	0.585401	0.704955
Cell wall	Transcription	1.56379	0.579477	0.70277
Cell wall	Protein modification	1.93131	0.273184	0.389287
Cell wall	Cytoskeleton	2.0381	0.259964	0.379947
Cell wall	Secondary metabolites	2.62222	0.134876	0.233799
Cell wall	RNA processing	2.62857	0.0868782	0.167962
Cell wall	Lipids	2.66667	0.135358	0.233799
Cell wall	Chromatin	2.97436	0.112879	0.207215
Cell wall	Inorganic ions	3.69697	0.0302503	0.0784782
Cell wall	Amino acids	4	0.0482402	0.109988
Cell wall	Translation	4.38095	0.0214107	0.0625205
Cell wall	Carbohydrates	4.62222	0.0187916	0.0595066
Cell wall	Replication	4.68571	0.00759398	0.029513
Cell wall	Nucleotides	6.22222	0.0308996	0.0787927
Defense	Cell cycle	1.17695	0.798084	0.896846
Defense	Intracellular trafficking	1.35026	0.641708	0.762028
Defense	Transcription	1.43347	0.485478	0.624186
Defense	Protein modification	1.77037	0.247731	0.369174
Defense	Cytoskeleton	1.86825	0.231698	0.358116
Defense	Secondary metabolites	2.4037	0.123619	0.222514
Defense	RNA processing	2.40952	0.087419	0.167962
Defense	Lipids	2.44444	0.0793011	0.159535
Defense	Chromatin	2.7265	0.0957475	0.179921
Defense	Inorganic ions	3.38889	0.0302898	0.0784782
Defense	Amino acids	3.66667	0.0402274	0.0942314
Defense	Translation	4.01587	0.0122732	0.0419744
Defense	Carbohydrates	4.23704	0.0105664	0.0368746
Defense	Replication	4.29524	0.00474834	0.0193325
Defense	Nucleotides	5.7037	0.0396686	0.0942129
Cell cycle	Intracellular trafficking	1.14725	0.759762	0.871942
Cell cycle	Transcription	1.21795	0.535084	0.663039
Cell cycle	Protein modification	1.5042	0.183523	0.29888
Cell cycle	Cytoskeleton	1.58736	0.155556	0.263368
Cell cycle	Secondary metabolites	2.04231	0.0521677	0.11292
Cell cycle	RNA processing	2.04725	0.019994	0.0621632
Cell cycle	Lipids	2.07692	0.0385927	0.0929486
Cell cycle	Chromatin	2.31657	0.0612898	0.12939
Cell cycle	Inorganic ions	2.87937	0.00576724	0.0229348
Cell cycle	Amino acids	3.11538	0.0235082	0.0659002
Cell cycle	Translation	3.41209	0.00318546	0.0136178
Cell cycle	Carbohydrates	3.6	0.00187623	0.0086712
Cell cycle	Replication	3.64945	0.000193351	0.00122456
Cell cycle	Nucleotides	4.84615	0.0232439	0.0659002
Intracellular trafficking	Transcription	1.06162	0.8396	0.91636
Intracellular trafficking	Protein modification	1.31113	0.109588	0.20369
Intracellular trafficking	Cytoskeleton	1.38362	0.127593	0.227274
Intracellular trafficking	Secondary metabolites	1.78017	0.0313328	0.0787927
Intracellular trafficking	RNA processing	1.78448	0.00161085	0.00787016
Intracellular trafficking	Lipids	1.81034	0.02141	0.0625205
Intracellular trafficking	Chromatin	2.01923	0.0620798	0.129459
Intracellular trafficking	Inorganic ions	2.5098	0.00105129	0.00530274
Intracellular trafficking	Amino acids	2.71552	0.0215714	0.0625205
Intracellular trafficking	Translation	2.97414	0.000697598	0.0038429
Intracellular trafficking	Carbohydrates	3.13793	0.000224315	0.00136993
Intracellular trafficking	Replication	3.18103	3.61757e-07	4.5669e-06
Intracellular trafficking	Nucleotides	4.22414	0.0215145	0.0625205
Transcription	Protein modification	1.23502	0.27297	0.389287
Transcription	Cytoskeleton	1.30331	0.237507	0.359414
Transcription	Secondary metabolites	1.67684	0.0650905	0.134102
Transcription	RNA processing	1.6809	0.00869331	0.0330346
Transcription	Lipids	1.70526	0.0435487	0.100633
Transcription	Chromatin	1.90202	0.0849393	0.16695
Transcription	Inorganic ions	2.36411	0.00281384	0.0123376
Transcription	Amino acids	2.55789	0.0324666	0.0804606
Transcription	Translation	2.8015	0.00219171	0.00986268
Transcription	Carbohydrates	2.95579	0.00071914	0.0038429
Transcription	Replication	2.99639	6.1943e-06	6.23074e-05
Transcription	Nucleotides	3.97895	0.0378016	0.0923439
Protein modification	Cytoskeleton	1.05529	0.783691	0.887492
Protein modification	Secondary metabolites	1.35774	0.232461	0.358116
Protein modification	RNA processing	1.36103	0.0521454	0.11292
Protein modification	Lipids	1.38075	0.175103	0.28791
Protein modification	Chromatin	1.54007	0.248275	0.369174
Protein modification	Inorganic ions	1.91423	0.0181628	0.0586008
Protein modification	Amino acids	2.07113	0.0918369	0.17449
Protein modification	Translation	2.26838	0.0102143	0.0368746
Protein modification	Carbohydrates	2.39331	0.00416503	0.0173712
Protein modification	Replication	2.42618	2.41275e-05	0.00020125
Protein modification	Nucleotides	3.22176	0.0753129	0.153315
Cytoskeleton	Secondary metabolites	1.2866	0.421082	0.549656
Cytoskeleton	RNA processing	1.28972	0.202808	0.321112
Cytoskeleton	Lipids	1.30841	0.368256	0.499141
Cytoskeleton	Chromatin	1.45938	0.377063	0.503732
Cytoskeleton	Inorganic ions	1.81393	0.0511548	0.11292
Cytoskeleton	Amino acids	1.96262	0.163791	0.274591
Cytoskeleton	Translation	2.14953	0.0284737	0.0772857
Cytoskeleton	Carbohydrates	2.26791	0.0156068	0.0513223
Cytoskeleton	Replication	2.29907	0.000631935	0.00360203
Cytoskeleton	Nucleotides	3.05296	0.113908	0.207215
Secondary metabolites	RNA processing	1.00242	1	1
Secondary metabolites	Lipids	1.01695	1	1
Secondary metabolites	Chromatin	1.13429	0.84311	0.91636
Secondary metabolites	Inorganic ions	1.40986	0.323409	0.449617
Secondary metabolites	Amino acids	1.52542	0.505642	0.64048
Secondary metabolites	Translation	1.6707	0.202369	0.321112
Secondary metabolites	Carbohydrates	1.76271	0.153705	0.262835
Secondary metabolites	Replication	1.78692	0.051847	0.11292
Secondary metabolites	Nucleotides	2.37288	0.257801	0.379947
RNA processing	Lipids	1.01449	1	1
RNA processing	Chromatin	1.13155	0.861881	0.921136
RNA processing	Inorganic ions	1.40646	0.236019	0.359414
RNA processing	Amino acids	1.52174	0.42958	0.556502
RNA processing	Translation	1.66667	0.131975	0.232657
RNA processing	Carbohydrates	1.75845	0.0826848	0.164408
RNA processing	Replication	1.78261	0.0104432	0.0368746
RNA processing	Nucleotides	2.36715	0.19709	0.317946
Lipids	Chromatin	1.11538	0.846695	0.91636
Lipids	Inorganic ions	1.38636	0.338227	0.466426
Lipids	Amino acids	1.5	0.512748	0.644705
Lipids	Translation	1.64286	0.213844	0.335481
Lipids	Carbohydrates	1.73333	0.165438	0.274658
Lipids	Replication	1.75714	0.0610588	0.12939
Lipids	Nucleotides	2.33333	0.26291	0.380996
Chromatin	Inorganic ions	1.24295	0.674555	0.79551
Chromatin	Amino acids	1.34483	0.612877	0.732881
Chromatin	Translation	1.47291	0.49469	0.631284
Chromatin	Carbohydrates	1.55402	0.370707	0.499141
Chromatin	Replication	1.57537	0.308852	0.434197
Chromatin	Nucleotides	2.09195	0.352701	0.482495
Inorganic ions	Amino acids	1.08197	1	1
Inorganic ions	Translation	1.18501	0.700618	0.820587
Inorganic ions	Carbohydrates	1.25027	0.574875	0.702168
Inorganic ions	Replication	1.26745	0.523697	0.653666
Inorganic ions	Nucleotides	1.68306	0.550467	0.677193
Amino acids	Translation	1.09524	1	1
Amino acids	Carbohydrates	1.15556	0.802441	0.896846
Amino acids	Replication	1.17143	0.816949	0.906137
Amino acids	Nucleotides	1.55556	0.725056	0.843433
Translation	Carbohydrates	1.05507	1	1
Translation	Replication	1.06957	0.8572	0.921136
Translation	Nucleotides	1.42029	0.749313	0.865761
Carbohydrates	Replication	1.01374	1	1
Carbohydrates	Nucleotides	1.34615	1	1
Replication	Nucleotides	1.32791	1	1
