# Supplementary material for: The spread of the first introns in proto-eukaryotic paralogs
Source: Commun Biol. 2022 May 19;5:476. doi: 10.1038/s42003-022-03426-5 (PMC9120149; doi:10.1038/s42003-022-03426-5)
Supplement: Supplementary file 8 — Supplementary Data 5 [file 42003_2022_3426_MOESM8_ESM.xlsx]

## Sheet: Blad1
Supplementary Data 5. Pairwise comparisons of localisations of Pfam duplications with and without introns (duplications with versus without preduplication introns).
Localisation 1	Localisation 2	Odds ratio	P value	Adjusted P value
Endosome	Plasma membrane	3.69512	0.00394513	0.0414238
Endosome	Endoplasmic reticulum	3.7	0.0122927	0.0759257
Endosome	Mitochondrion	3.91892	0.00223814	0.0330484
Endosome	Cytosol	4.03676	0.00123835	0.0216712
Endosome	Vacuole	4.2	0.0110553	0.0725502
Endosome	Golgi apparatus	5.14286	0.00283272	0.0330484
Endosome	Cytoskeleton	5.16279	0.000297133	0.0103997
Endosome	Nuclear envelope	5.25	0.0330568	0.150912
Endosome	Nucleoplasm	5.37736	0.000256041	0.0103997
Endosome	Extracellular region	5.4	0.00662717	0.0463902
Endosome	Nucleolus	5.7	0.000531861	0.0139613
Endosome	Nuclear chromosome	5.82353	0.000815256	0.0171204
Endosome	Peroxisome	10	0.00257806	0.0330484
Endosome	Cilium	inf	4.11394e-05	0.00431964
Plasma membrane	Endoplasmic reticulum	1.00132	1	1
Plasma membrane	Mitochondrion	1.06057	0.770748	1
Plasma membrane	Cytosol	1.09246	0.641244	1
Plasma membrane	Vacuole	1.13663	0.854702	1
Plasma membrane	Golgi apparatus	1.3918	0.472307	0.920497
Plasma membrane	Cytoskeleton	1.39719	0.187378	0.616319
Plasma membrane	Nuclear envelope	1.42079	0.757622	1
Plasma membrane	Nucleoplasm	1.45526	0.115352	0.448592
Plasma membrane	Extracellular region	1.46139	0.417641	0.877047
Plasma membrane	Nucleolus	1.54257	0.17392	0.608721
Plasma membrane	Nuclear chromosome	1.576	0.198035	0.63011
Plasma membrane	Peroxisome	2.70627	0.155144	0.561728
Plasma membrane	Cilium	inf	0.00552976	0.0463902
Endoplasmic reticulum	Mitochondrion	1.05917	0.890236	1
Endoplasmic reticulum	Cytosol	1.09102	0.786762	1
Endoplasmic reticulum	Vacuole	1.13514	0.836355	1
Endoplasmic reticulum	Golgi apparatus	1.38996	0.537607	0.920497
Endoplasmic reticulum	Cytoskeleton	1.39535	0.347603	0.760382
Endoplasmic reticulum	Nuclear envelope	1.41892	0.747486	1
Endoplasmic reticulum	Nucleoplasm	1.45334	0.228659	0.656219
Endoplasmic reticulum	Extracellular region	1.45946	0.497116	0.920497
Endoplasmic reticulum	Nucleolus	1.54054	0.274987	0.656219
Endoplasmic reticulum	Nuclear chromosome	1.57393	0.258812	0.656219
Endoplasmic reticulum	Peroxisome	2.7027	0.21964	0.656219
Endoplasmic reticulum	Cilium	inf	0.0053606	0.0463902
Mitochondrion	Cytosol	1.03007	0.865821	1
Mitochondrion	Vacuole	1.07172	1	1
Mitochondrion	Golgi apparatus	1.31232	0.486298	0.920497
Mitochondrion	Cytoskeleton	1.3174	0.257591	0.656219
Mitochondrion	Nuclear envelope	1.33966	0.762001	1
Mitochondrion	Nucleoplasm	1.37215	0.142503	0.534388
Mitochondrion	Extracellular region	1.37793	0.547081	0.920497
Mitochondrion	Nucleolus	1.45448	0.240153	0.656219
Mitochondrion	Nuclear chromosome	1.486	0.272791	0.656219
Mitochondrion	Peroxisome	2.55172	0.249032	0.656219
Mitochondrion	Cilium	inf	0.00600924	0.0463902
Cytosol	Vacuole	1.04044	1	1
Cytosol	Golgi apparatus	1.274	0.602623	0.973468
Cytosol	Cytoskeleton	1.27894	0.274691	0.656219
Cytosol	Nuclear envelope	1.30055	0.764857	1
Cytosol	Nucleoplasm	1.3321	0.18783	0.616319
Cytosol	Extracellular region	1.3377	0.552298	0.920497
Cytosol	Nucleolus	1.41202	0.310365	0.708441
Cytosol	Nuclear chromosome	1.44262	0.281888	0.657739
Cytosol	Peroxisome	2.47723	0.251217	0.656219
Cytosol	Cilium	inf	0.00630204	0.0463902
Vacuole	Golgi apparatus	1.22449	0.812204	1
Vacuole	Cytoskeleton	1.22924	0.69494	1
Vacuole	Nuclear envelope	1.25	1	1
Vacuole	Nucleoplasm	1.28032	0.565489	0.927756
Vacuole	Extracellular region	1.28571	0.796722	1
Vacuole	Nucleolus	1.35714	0.51641	0.920497
Vacuole	Nuclear chromosome	1.38655	0.504104	0.920497
Vacuole	Peroxisome	2.38095	0.32179	0.718892
Vacuole	Cilium	inf	0.0187491	0.0984328
Golgi apparatus	Cytoskeleton	1.00388	1	1
Golgi apparatus	Nuclear envelope	1.02083	1	1
Golgi apparatus	Nucleoplasm	1.0456	1	1
Golgi apparatus	Extracellular region	1.05	1	1
Golgi apparatus	Nucleolus	1.10833	0.83042	1
Golgi apparatus	Nuclear chromosome	1.13235	0.824362	1
Golgi apparatus	Peroxisome	1.94444	0.501985	0.920497
Golgi apparatus	Cilium	inf	0.023456	0.11728
Cytoskeleton	Nuclear envelope	1.01689	1	1
Cytoskeleton	Nucleoplasm	1.04156	0.898105	1
Cytoskeleton	Extracellular region	1.04595	1	1
Cytoskeleton	Nucleolus	1.10405	0.867462	1
Cytoskeleton	Nuclear chromosome	1.12798	0.860438	1
Cytoskeleton	Peroxisome	1.93694	0.379734	0.813716
Cytoskeleton	Cilium	inf	0.0158557	0.0924918
Nuclear envelope	Nucleoplasm	1.02426	1	1
Nuclear envelope	Extracellular region	1.02857	1	1
Nuclear envelope	Nucleolus	1.08571	1	1
Nuclear envelope	Nuclear chromosome	1.10924	1	1
Nuclear envelope	Peroxisome	1.90476	0.659134	1
Nuclear envelope	Cilium	inf	0.0902256	0.364372
Nucleoplasm	Extracellular region	1.00421	1	1
Nucleoplasm	Nucleolus	1.06	1	1
Nucleoplasm	Nuclear chromosome	1.08297	0.865501	1
Nucleoplasm	Peroxisome	1.85965	0.545194	0.920497
Nucleoplasm	Cilium	inf	0.0171048	0.0945265
Extracellular region	Nucleolus	1.05556	1	1
Extracellular region	Nuclear chromosome	1.07843	1	1
Extracellular region	Peroxisome	1.85185	0.492706	0.920497
Extracellular region	Cilium	inf	0.0377237	0.165041
Nucleolus	Nuclear chromosome	1.02167	1	1
Nucleolus	Peroxisome	1.75439	0.525887	0.920497
Nucleolus	Cilium	inf	0.0276243	0.131843
Nuclear chromosome	Peroxisome	1.71717	0.524245	0.920497
Nuclear chromosome	Cilium	inf	0.0491774	0.206545
Peroxisome	Cilium	inf	0.229249	0.656219
