# Supplementary material for: The spread of the first introns in proto-eukaryotic paralogs
Source: Commun Biol. 2022 May 19;5:476. doi: 10.1038/s42003-022-03426-5 (PMC9120149; doi:10.1038/s42003-022-03426-5)
Supplement: Supplementary file 9 — Supplementary Data 6 [file 42003_2022_3426_MOESM9_ESM.xlsx]

## Sheet: Blad1
Supplementary Data 6. Pairwise comparisons of functions of pairs of Pfam OGs with and without introns (unique versus shared introns).
Function 1	Function 2	Odds ratio	P value	Adjusted P value
Signal transduction	Defense	1.14794	0.748626	0.815382
Signal transduction	Amino acids	1.32919	0.211581	0.3119
Signal transduction	Cell wall	1.49534	0.463937	0.550925
Signal transduction	Cytoskeleton	1.57446	0.000180833	0.000702784
Signal transduction	Energy	1.86805	0.000131733	0.000523869
Signal transduction	Lipids	2.15016	3.34808e-06	1.63578e-05
Signal transduction	Transcription	2.226	9.30802e-08	6.12181e-07
Signal transduction	Inorganic ions	2.85776	8.14478e-08	5.57103e-07
Signal transduction	Chromatin	2.92422	0.0058213	0.0142206
Signal transduction	Protein modification	3.06199	4.32244e-32	1.84784e-30
Signal transduction	Secondary metabolites	3.08131	8.63913e-06	3.99268e-05
Signal transduction	Intracellular trafficking	3.39683	3.37176e-35	1.9219e-33
Signal transduction	Cell cycle	3.59799	4.508e-16	9.63586e-15
Signal transduction	Carbohydrates	4.65217	1.12497e-14	2.13744e-13
Signal transduction	Nucleotides	5.206	2.51829e-08	2.05061e-07
Signal transduction	RNA processing	6.50786	9.3375e-51	7.98356e-49
Signal transduction	Translation	7.21562	9.47194e-27	3.2394e-25
Signal transduction	Replication	7.71864	3.98348e-51	6.81175e-49
Defense	Amino acids	1.15789	0.708337	0.781456
Defense	Cell wall	1.30263	0.7749	0.833383
Defense	Cytoskeleton	1.37155	0.409607	0.498623
Defense	Energy	1.62731	0.167393	0.253311
Defense	Lipids	1.87307	0.0796852	0.137638
Defense	Transcription	1.93912	0.0573946	0.10331
Defense	Inorganic ions	2.48947	0.0154289	0.0321749
Defense	Chromatin	2.54737	0.0627267	0.11058
Defense	Protein modification	2.66738	0.00289194	0.0081069
Defense	Secondary metabolites	2.68421	0.0166435	0.0342897
Defense	Intracellular trafficking	2.95906	0.00118274	0.00361159
Defense	Cell cycle	3.1343	0.00147905	0.00436066
Defense	Carbohydrates	4.05263	0.000318525	0.00115889
Defense	Nucleotides	4.53509	0.00110397	0.00343235
Defense	RNA processing	5.66917	5.03128e-07	2.86783e-06
Defense	Translation	6.28571	1.07891e-06	5.87344e-06
Defense	Replication	6.72392	7.00994e-08	4.99458e-07
Amino acids	Cell wall	1.125	1	1
Amino acids	Cytoskeleton	1.18452	0.54466	0.642324
Amino acids	Energy	1.40541	0.230861	0.334553
Amino acids	Lipids	1.61765	0.0817064	0.139718
Amino acids	Transcription	1.6747	0.0510764	0.0949355
Amino acids	Inorganic ions	2.15	0.00945524	0.0221486
Amino acids	Chromatin	2.2	0.0945961	0.155717
Amino acids	Protein modification	2.30364	0.000346218	0.00120823
Amino acids	Secondary metabolites	2.31818	0.0145877	0.0307964
Amino acids	Intracellular trafficking	2.55556	8.236e-05	0.000335323
Amino acids	Cell cycle	2.7069	0.000217268	0.000807669
Amino acids	Carbohydrates	3.5	3.03514e-05	0.000133079
Amino acids	Nucleotides	3.91667	0.000411606	0.00136133
Amino acids	RNA processing	4.8961	5.94968e-10	6.78263e-09
Amino acids	Translation	5.42857	1.16292e-08	9.94297e-08
Amino acids	Replication	5.80702	2.75467e-11	3.9254e-10
Cell wall	Cytoskeleton	1.05291	1	1
Cell wall	Energy	1.24925	0.798027	0.845603
Cell wall	Lipids	1.43791	0.603758	0.688284
Cell wall	Transcription	1.48862	0.446467	0.533887
Cell wall	Inorganic ions	1.91111	0.273845	0.375536
Cell wall	Chromatin	1.95556	0.354937	0.462641
Cell wall	Protein modification	2.04768	0.181226	0.269475
Cell wall	Secondary metabolites	2.06061	0.253036	0.351781
Cell wall	Intracellular trafficking	2.2716	0.103781	0.16742
Cell wall	Cell cycle	2.40613	0.0947048	0.155717
Cell wall	Carbohydrates	3.11111	0.0367897	0.0723109
Cell wall	Nucleotides	3.48148	0.0568422	0.10331
Cell wall	RNA processing	4.35209	0.00491396	0.0121781
Cell wall	Translation	4.8254	0.00417595	0.010658
Cell wall	Replication	5.16179	0.0021413	0.00620613
Cytoskeleton	Energy	1.18647	0.35986	0.462677
Cytoskeleton	Lipids	1.36565	0.0979768	0.159562
Cytoskeleton	Transcription	1.41382	0.0483895	0.0919401
Cytoskeleton	Inorganic ions	1.81508	0.00652278	0.0157098
Cytoskeleton	Chromatin	1.85729	0.138471	0.215768
Cytoskeleton	Protein modification	1.94478	3.61551e-07	2.1319e-06
Cytoskeleton	Secondary metabolites	1.95706	0.0141671	0.0302822
Cytoskeleton	Intracellular trafficking	2.15745	8.60579e-09	8.1755e-08
Cytoskeleton	Cell cycle	2.28522	6.64973e-06	3.15862e-05
Cytoskeleton	Carbohydrates	2.95477	1.13347e-06	5.87344e-06
Cytoskeleton	Nucleotides	3.30653	0.000194503	0.000739113
Cytoskeleton	RNA processing	4.13339	3.34014e-19	8.15949e-18
Cytoskeleton	Translation	4.58291	1.03597e-12	1.77152e-11
Cytoskeleton	Replication	4.90241	5.30741e-21	1.51261e-19
Energy	Lipids	1.15102	0.588456	0.675342
Energy	Transcription	1.19161	0.411146	0.498623
Energy	Inorganic ions	1.52981	0.0926668	0.155717
Energy	Chromatin	1.56538	0.329396	0.436641
Energy	Protein modification	1.63913	0.00454584	0.0114315
Energy	Secondary metabolites	1.64948	0.115459	0.184519
Energy	Intracellular trafficking	1.81838	0.000770557	0.0024401
Energy	Cell cycle	1.92606	0.0026583	0.00757616
Energy	Carbohydrates	2.49038	0.000415226	0.00136133
Energy	Nucleotides	2.78686	0.00305899	0.00832422
Energy	RNA processing	3.48377	4.3414e-10	5.30271e-09
Energy	Translation	3.86264	5.02662e-08	3.73718e-07
Energy	Replication	4.13192	9.65433e-12	1.50081e-10
Lipids	Transcription	1.03527	0.91743	0.950791
Lipids	Inorganic ions	1.32909	0.274515	0.375536
Lipids	Chromatin	1.36	0.552686	0.647324
Lipids	Protein modification	1.42407	0.0412552	0.0801664
Lipids	Secondary metabolites	1.43306	0.248741	0.351527
Lipids	Intracellular trafficking	1.5798	0.0106433	0.0239474
Lipids	Cell cycle	1.67335	0.0224397	0.0451434
Lipids	Carbohydrates	2.16364	0.00306682	0.00832422
Lipids	Nucleotides	2.42121	0.0115386	0.0256248
Lipids	RNA processing	3.02668	3.233e-08	2.51292e-07
Lipids	Translation	3.35584	1.45086e-06	7.29695e-06
Lipids	Replication	3.58979	1.81153e-09	1.93607e-08
Transcription	Inorganic ions	1.28381	0.296864	0.402887
Transcription	Chromatin	1.31367	0.560572	0.652094
Transcription	Protein modification	1.37556	0.0509087	0.0949355
Transcription	Secondary metabolites	1.38424	0.324034	0.432889
Transcription	Intracellular trafficking	1.52598	0.00976051	0.0225547
Transcription	Cell cycle	1.61635	0.0242305	0.0481793
Transcription	Carbohydrates	2.08993	0.00327569	0.00875225
Transcription	Nucleotides	2.33873	0.013614	0.0298461
Transcription	RNA processing	2.92357	9.79056e-09	8.81151e-08
Transcription	Translation	3.24152	1.11716e-06	5.87344e-06
Transcription	Replication	3.4675	3.18271e-10	4.18649e-09
Inorganic ions	Chromatin	1.02326	1	1
Inorganic ions	Protein modification	1.07146	0.755453	0.81761
Inorganic ions	Secondary metabolites	1.07822	0.874508	0.911835
Inorganic ions	Intracellular trafficking	1.18863	0.396163	0.490897
Inorganic ions	Cell cycle	1.25902	0.386001	0.485339
Inorganic ions	Carbohydrates	1.62791	0.0941247	0.155717
Inorganic ions	Nucleotides	1.82171	0.117712	0.186377
Inorganic ions	RNA processing	2.27726	0.000421932	0.00136133
Inorganic ions	Translation	2.52492	0.0012103	0.0036309
Inorganic ions	Replication	2.70094	6.61946e-05	0.00027608
Chromatin	Protein modification	1.04711	1	1
Chromatin	Secondary metabolites	1.05372	1	1
Chromatin	Intracellular trafficking	1.16162	0.691232	0.767537
Chromatin	Cell cycle	1.23041	0.672154	0.756173
Chromatin	Carbohydrates	1.59091	0.356235	0.462641
Chromatin	Nucleotides	1.7803	0.307022	0.413392
Chromatin	RNA processing	2.2255	0.0543804	0.0999897
Chromatin	Translation	2.46753	0.044479	0.0854597
Chromatin	Replication	2.63955	0.0219261	0.0446353
Protein modification	Secondary metabolites	1.00631	1	1
Protein modification	Intracellular trafficking	1.10935	0.371487	0.474062
Protein modification	Cell cycle	1.17505	0.357127	0.462641
Protein modification	Carbohydrates	1.51933	0.0653645	0.114054
Protein modification	Nucleotides	1.70021	0.138798	0.215768
Protein modification	RNA processing	2.12537	1.41645e-07	8.97085e-07
Protein modification	Translation	2.35652	4.49337e-05	0.000192092
Protein modification	Replication	2.5208	2.95744e-09	2.97484e-08
Secondary metabolites	Intracellular trafficking	1.1024	0.685572	0.766227
Secondary metabolites	Cell cycle	1.16768	0.650668	0.736849
Secondary metabolites	Carbohydrates	1.5098	0.241142	0.343627
Secondary metabolites	Nucleotides	1.68954	0.233217	0.335126
Secondary metabolites	RNA processing	2.11204	0.00993878	0.0226604
Secondary metabolites	Translation	2.34174	0.0139086	0.0301059
Secondary metabolites	Replication	2.50499	0.00346258	0.00910926
Intracellular trafficking	Cell cycle	1.05922	0.795511	0.845603
Intracellular trafficking	Carbohydrates	1.36957	0.172085	0.258128
Intracellular trafficking	Nucleotides	1.53261	0.227363	0.3323
Intracellular trafficking	RNA processing	1.91587	9.76084e-06	4.39238e-05
Intracellular trafficking	Translation	2.12422	0.000408133	0.00136133
Intracellular trafficking	Replication	2.27231	2.83848e-07	1.7335e-06
Cell cycle	Carbohydrates	1.29299	0.375847	0.476072
Cell cycle	Nucleotides	1.44692	0.39937	0.491312
Cell cycle	RNA processing	1.80875	0.00374462	0.00970197
Cell cycle	Translation	2.00546	0.00699175	0.0166054
Cell cycle	Replication	2.14527	0.000333846	0.00118933
Carbohydrates	Nucleotides	1.11905	0.85107	0.892841
Carbohydrates	RNA processing	1.39889	0.164256	0.250784
Carbohydrates	Translation	1.55102	0.143456	0.221
Carbohydrates	Replication	1.65915	0.0595143	0.10601
Nucleotides	RNA processing	1.25007	0.582902	0.673489
Nucleotides	Translation	1.38602	0.423277	0.509721
Nucleotides	Replication	1.48264	0.251382	0.351781
RNA processing	Translation	1.10875	0.723134	0.792666
RNA processing	Replication	1.18605	0.395735	0.490897
Translation	Replication	1.06971	0.801097	0.845603
