# Supplementary material for: The spread of the first introns in proto-eukaryotic paralogs
Source: Commun Biol. 2022 May 19;5:476. doi: 10.1038/s42003-022-03426-5 (PMC9120149; doi:10.1038/s42003-022-03426-5)
Supplement: Supplementary file 10 — Supplementary Data 7 [file 42003_2022_3426_MOESM10_ESM.xlsx]

## Sheet: Blad1
Supplementary Data 7. Pairwise comparisons of localisations of pairs of Pfam OGs with and without introns (unique versus shared introns).
Localisation 1	Localisation 2	Odds ratio	P value	Adjusted P value
Extracellular region	Vacuole	1.81513	0.243732	0.307872
Extracellular region	Plasma membrane	1.83389	0.0898442	0.136472
Extracellular region	Mitochondrion	2.304	0.0233938	0.0425342
Extracellular region	Endoplasmic reticulum	3.17564	0.00180957	0.00425781
Extracellular region	Endosome	3.21429	0.00788311	0.0162524
Extracellular region	Nucleoplasm	4.63158	4.38193e-05	0.000169623
Extracellular region	Cytoplasmic vesicle	5.14286	0.00440004	0.00942867
Extracellular region	Cytoskeleton	7.80952	2.69711e-08	2.69711e-07
Extracellular region	Cytosol	8.69291	5.8658e-10	8.15064e-09
Extracellular region	Golgi apparatus	10.2857	1.75117e-07	1.16745e-06
Extracellular region	Nuclear chromosome	12.3429	2.3923e-08	2.60978e-07
Extracellular region	Nucleolus	15.7959	5.06679e-11	1.01336e-09
Extracellular region	Peroxisome	21.4286	6.13326e-06	2.94396e-05
Extracellular region	Nuclear envelope	inf	4.08343e-08	3.76932e-07
Extracellular region	Cilium	inf	2.90127e-07	1.83238e-06
Vacuole	Plasma membrane	1.01034	1	1
Vacuole	Mitochondrion	1.26933	0.588974	0.636728
Vacuole	Endoplasmic reticulum	1.74954	0.17929	0.241739
Vacuole	Endosome	1.77083	0.205533	0.271032
Vacuole	Nucleoplasm	2.55166	0.0158599	0.0302094
Vacuole	Cytoplasmic vesicle	2.83333	0.103117	0.152765
Vacuole	Cytoskeleton	4.30247	0.000246177	0.000720519
Vacuole	Cytosol	4.78915	1.96075e-05	8.11345e-05
Vacuole	Golgi apparatus	5.66667	0.000150586	0.000452129
Vacuole	Nuclear chromosome	6.8	5.96314e-05	0.000210464
Vacuole	Nucleolus	8.70238	1.02704e-06	5.60204e-06
Vacuole	Peroxisome	11.8056	0.000635204	0.0016218
Vacuole	Nuclear envelope	inf	8.80465e-06	4.06369e-05
Vacuole	Cilium	inf	4.82259e-05	0.000178605
Plasma membrane	Mitochondrion	1.25635	0.155009	0.211375
Plasma membrane	Endoplasmic reticulum	1.73165	0.00393894	0.00859405
Plasma membrane	Endosome	1.75272	0.0474754	0.0749611
Plasma membrane	Nucleoplasm	2.52555	6.27449e-07	3.76469e-06
Plasma membrane	Cytoplasmic vesicle	2.80435	0.0335931	0.0559885
Plasma membrane	Cytoskeleton	4.25845	5.25828e-15	1.57748e-13
Plasma membrane	Cytosol	4.74016	5.6433e-28	6.77197e-26
Plasma membrane	Golgi apparatus	5.6087	3.40332e-09	4.08399e-08
Plasma membrane	Nuclear chromosome	6.73043	3.77159e-10	6.46559e-09
Plasma membrane	Nucleolus	8.61335	1.51991e-17	6.07964e-16
Plasma membrane	Peroxisome	11.6848	1.33624e-05	5.72676e-05
Plasma membrane	Nuclear envelope	inf	9.55201e-08	7.64161e-07
Plasma membrane	Cilium	inf	1.35091e-06	7.04823e-06
Mitochondrion	Endoplasmic reticulum	1.37832	0.117957	0.16851
Mitochondrion	Endosome	1.39509	0.276967	0.339144
Mitochondrion	Nucleoplasm	2.01023	0.000345665	0.000964648
Mitochondrion	Cytoplasmic vesicle	2.23214	0.130002	0.180319
Mitochondrion	Cytoskeleton	3.38955	6.11298e-10	8.15064e-09
Mitochondrion	Cytosol	3.77297	4.86647e-18	2.91988e-16
Mitochondrion	Golgi apparatus	4.46429	7.41408e-07	4.23662e-06
Mitochondrion	Nuclear chromosome	5.35714	1.12655e-07	8.44914e-07
Mitochondrion	Nucleolus	6.85587	3.52593e-13	8.46224e-12
Mitochondrion	Peroxisome	9.3006	0.00015071	0.000452129
Mitochondrion	Nuclear envelope	inf	2.16997e-06	1.08498e-05
Mitochondrion	Cilium	inf	1.31346e-05	5.72676e-05
Endoplasmic reticulum	Endosome	1.01217	1	1
Endoplasmic reticulum	Nucleoplasm	1.45847	0.0964011	0.144602
Endoplasmic reticulum	Cytoplasmic vesicle	1.61947	0.368157	0.437415
Endoplasmic reticulum	Cytoskeleton	2.45919	9.60754e-05	0.000311596
Endoplasmic reticulum	Cytosol	2.73737	1.62772e-07	1.14898e-06
Endoplasmic reticulum	Golgi apparatus	3.23894	0.000400207	0.00109147
Endoplasmic reticulum	Nuclear chromosome	3.88673	9.16486e-05	0.000305495
Endoplasmic reticulum	Nucleolus	4.97408	7.20962e-08	6.17967e-07
Endoplasmic reticulum	Peroxisome	6.74779	0.00318382	0.00720865
Endoplasmic reticulum	Nuclear envelope	inf	4.91163e-05	0.000178605
Endoplasmic reticulum	Cilium	inf	0.000315911	0.000902602
Endosome	Nucleoplasm	1.44094	0.22433	0.287201
Endosome	Cytoplasmic vesicle	1.6	0.453516	0.518304
Endosome	Cytoskeleton	2.42963	0.00460374	0.00969208
Endosome	Cytosol	2.70446	0.000453055	0.00120815
Endosome	Golgi apparatus	3.2	0.00389636	0.00859405
Endosome	Nuclear chromosome	3.84	0.00151208	0.003629
Endosome	Nucleolus	4.91429	3.32349e-05	0.00013294
Endosome	Peroxisome	6.66667	0.00933893	0.0183717
Endosome	Nuclear envelope	inf	0.000142594	0.000450298
Endosome	Cilium	inf	0.000557656	0.00145476
Nucleoplasm	Cytoplasmic vesicle	1.11039	1	1
Nucleoplasm	Cytoskeleton	1.68615	0.0241612	0.0426424
Nucleoplasm	Cytosol	1.87688	0.000950194	0.00236905
Nucleoplasm	Golgi apparatus	2.22078	0.0220403	0.0412341
Nucleoplasm	Nuclear chromosome	2.66494	0.00799076	0.0162524
Nucleoplasm	Nucleolus	3.41048	7.14824e-05	0.000245083
Nucleoplasm	Peroxisome	4.62662	0.0311278	0.0529855
Nucleoplasm	Nuclear envelope	inf	0.000967363	0.00236905
Nucleoplasm	Cilium	inf	0.00286071	0.00660163
Cytoplasmic vesicle	Cytoskeleton	1.51852	0.41202	0.480023
Cytoplasmic vesicle	Cytosol	1.69029	0.268045	0.335056
Cytoplasmic vesicle	Golgi apparatus	2	0.224974	0.287201
Cytoplasmic vesicle	Nuclear chromosome	2.4	0.190443	0.253923
Cytoplasmic vesicle	Nucleolus	3.07143	0.0450018	0.0720029
Cytoplasmic vesicle	Peroxisome	4.16667	0.12698	0.179266
Cytoplasmic vesicle	Nuclear envelope	inf	0.00847011	0.0169402
Cytoplasmic vesicle	Cilium	inf	0.0223351	0.0412341
Cytoskeleton	Cytosol	1.11312	0.561214	0.612234
Cytoskeleton	Golgi apparatus	1.31707	0.504685	0.560761
Cytoskeleton	Nuclear chromosome	1.58049	0.303838	0.364606
Cytoskeleton	Nucleolus	2.02265	0.0284838	0.049537
Cytoskeleton	Peroxisome	2.7439	0.276812	0.339144
Cytoskeleton	Nuclear envelope	inf	0.0111996	0.0216766
Cytoskeleton	Cilium	inf	0.0313497	0.0529855
Cytosol	Golgi apparatus	1.18323	0.755319	0.795073
Cytosol	Nuclear chromosome	1.41988	0.42801	0.493858
Cytosol	Nucleolus	1.8171	0.0436675	0.0708122
Cytosol	Peroxisome	2.46506	0.290013	0.351531
Cytosol	Nuclear envelope	inf	0.024164	0.0426424
Cytosol	Cilium	inf	0.0356386	0.058584
Golgi apparatus	Nuclear chromosome	1.2	0.81979	0.855433
Golgi apparatus	Nucleolus	1.53571	0.388111	0.456601
Golgi apparatus	Peroxisome	2.08333	0.511075	0.562652
Golgi apparatus	Nuclear envelope	inf	0.0654521	0.102003
Golgi apparatus	Cilium	inf	0.0678182	0.104336
Nuclear chromosome	Nucleolus	1.27976	0.654856	0.701632
Nuclear chromosome	Peroxisome	1.73611	0.726457	0.771459
Nuclear chromosome	Nuclear envelope	inf	0.113641	0.166304
Nuclear chromosome	Cilium	inf	0.115111	0.166426
Nucleolus	Peroxisome	1.35659	1	1
Nucleolus	Nuclear envelope	inf	0.130731	0.180319
Nucleolus	Cilium	inf	0.219366	0.286129
Peroxisome	Nuclear envelope	inf	0.490566	0.555026
Peroxisome	Cilium	inf	0.494898	0.555026
Nuclear envelope	Cilium	nan	1	1
