# Supplementary material for: The spread of the first introns in proto-eukaryotic paralogs
Source: Commun Biol. 2022 May 19;5:476. doi: 10.1038/s42003-022-03426-5 (PMC9120149; doi:10.1038/s42003-022-03426-5)
Supplement: Supplementary file 11 — Supplementary Data 8 [file 42003_2022_3426_MOESM11_ESM.xlsx]

## Sheet: Blad1
Supplementary Data 8. Pairwise comparisons of functions of KOGs with shared introns regarding intron type.
Function 1	Function 2	Odds ratio	P value	Adjusted P value
Cell cycle	Cytoskeleton	1.28472	1	1
Cell cycle	Chromatin	1.52778	1	1
Cell cycle	Transcription	1.73611	0.493116	1
Cell cycle	Intracellular trafficking	2.12302	0.303633	1
Cell cycle	Signal transduction	2.22222	0.187098	1
Cell cycle	Translation	3.19444	0.240976	1
Cell cycle	Replication	4.02778	0.116567	1
Cell cycle	RNA processing	5.18519	0.0299629	0.680608
Cell cycle	Lipids	5.41667	0.201174	1
Cell cycle	Protein modification	13.125	0.00221024	0.300593
Cell cycle	Secondary metabolites	inf	0.156874	1
Cell cycle	Carbohydrates	inf	0.156874	1
Cell cycle	Energy	inf	0.0570098	1
Cell cycle	Nucleotides	inf	0.568891	1
Cell cycle	Inorganic ions	inf	0.153033	1
Cell cycle	Amino acids	inf	0.153033	1
Cytoskeleton	Chromatin	1.18919	1	1
Cytoskeleton	Transcription	1.35135	0.722648	1
Cytoskeleton	Intracellular trafficking	1.65251	0.482726	1
Cytoskeleton	Signal transduction	1.72973	0.474637	1
Cytoskeleton	Translation	2.48649	0.408145	1
Cytoskeleton	Replication	3.13514	0.219966	1
Cytoskeleton	RNA processing	4.03604	0.0782568	1
Cytoskeleton	Lipids	4.21622	0.359275	1
Cytoskeleton	Protein modification	10.2162	0.0097838	0.665298
Cytoskeleton	Secondary metabolites	inf	0.290018	1
Cytoskeleton	Carbohydrates	inf	0.290018	1
Cytoskeleton	Energy	inf	0.118361	1
Cytoskeleton	Nucleotides	inf	0.573429	1
Cytoskeleton	Inorganic ions	inf	0.288291	1
Cytoskeleton	Amino acids	inf	0.288291	1
Chromatin	Transcription	1.13636	1	1
Chromatin	Intracellular trafficking	1.38961	0.561802	1
Chromatin	Signal transduction	1.45455	0.546631	1
Chromatin	Translation	2.09091	0.494565	1
Chromatin	Replication	2.63636	0.426224	1
Chromatin	RNA processing	3.39394	0.331051	1
Chromatin	Lipids	3.54545	0.411765	1
Chromatin	Protein modification	8.59091	0.167843	1
Chromatin	Secondary metabolites	inf	0.363636	1
Chromatin	Carbohydrates	inf	0.363636	1
Chromatin	Energy	inf	0.25	1
Chromatin	Nucleotides	inf	1	1
Chromatin	Inorganic ions	inf	0.352941	1
Chromatin	Amino acids	inf	0.352941	1
Transcription	Intracellular trafficking	1.22286	0.746987	1
Transcription	Signal transduction	1.28	0.741433	1
Transcription	Translation	1.84	0.6814	1
Transcription	Replication	2.32	0.420082	1
Transcription	RNA processing	2.98667	0.211631	1
Transcription	Lipids	3.12	0.389966	1
Transcription	Protein modification	7.56	0.02255	0.680608
Transcription	Secondary metabolites	inf	0.571448	1
Transcription	Carbohydrates	inf	0.571448	1
Transcription	Energy	inf	0.146821	1
Transcription	Nucleotides	inf	1	1
Transcription	Inorganic ions	inf	0.317018	1
Transcription	Amino acids	inf	0.317018	1
Intracellular trafficking	Signal transduction	1.04673	1	1
Intracellular trafficking	Translation	1.50467	1	1
Intracellular trafficking	Replication	1.8972	0.720447	1
Intracellular trafficking	RNA processing	2.44237	0.215156	1
Intracellular trafficking	Lipids	2.5514	0.68104	1
Intracellular trafficking	Protein modification	6.18224	0.0153603	0.680608
Intracellular trafficking	Secondary metabolites	inf	0.595431	1
Intracellular trafficking	Carbohydrates	inf	0.595431	1
Intracellular trafficking	Energy	inf	0.197103	1
Intracellular trafficking	Nucleotides	inf	1	1
Intracellular trafficking	Inorganic ions	inf	0.597981	1
Intracellular trafficking	Amino acids	inf	0.597981	1
Signal transduction	Translation	1.4375	1	1
Signal transduction	Replication	1.8125	0.719799	1
Signal transduction	RNA processing	2.33333	0.333751	1
Signal transduction	Lipids	2.4375	0.680484	1
Signal transduction	Protein modification	5.90625	0.0300268	0.680608
Signal transduction	Secondary metabolites	inf	0.594237	1
Signal transduction	Carbohydrates	inf	0.594237	1
Signal transduction	Energy	inf	0.201858	1
Signal transduction	Nucleotides	inf	1	1
Signal transduction	Inorganic ions	inf	0.596018	1
Signal transduction	Amino acids	inf	0.596018	1
Translation	Replication	1.26087	1	1
Translation	RNA processing	1.62319	0.631816	1
Translation	Lipids	1.69565	1	1
Translation	Protein modification	4.1087	0.180786	1
Translation	Secondary metabolites	inf	1	1
Translation	Carbohydrates	inf	1	1
Translation	Energy	inf	0.504303	1
Translation	Nucleotides	inf	1	1
Translation	Inorganic ions	inf	1	1
Translation	Amino acids	inf	1	1
Replication	RNA processing	1.28736	1	1
Replication	Lipids	1.34483	1	1
Replication	Protein modification	3.25862	0.242421	1
Replication	Secondary metabolites	inf	1	1
Replication	Carbohydrates	inf	1	1
Replication	Energy	inf	0.526316	1
Replication	Nucleotides	inf	1	1
Replication	Inorganic ions	inf	1	1
Replication	Amino acids	inf	1	1
RNA processing	Lipids	1.04464	1	1
RNA processing	Protein modification	2.53125	0.368075	1
RNA processing	Secondary metabolites	inf	1	1
RNA processing	Carbohydrates	inf	1	1
RNA processing	Energy	inf	1	1
RNA processing	Nucleotides	inf	1	1
RNA processing	Inorganic ions	inf	1	1
RNA processing	Amino acids	inf	1	1
Lipids	Protein modification	2.42308	0.436267	1
Lipids	Secondary metabolites	inf	1	1
Lipids	Carbohydrates	inf	1	1
Lipids	Energy	inf	1	1
Lipids	Nucleotides	inf	1	1
Lipids	Inorganic ions	inf	1	1
Lipids	Amino acids	inf	1	1
Protein modification	Secondary metabolites	inf	1	1
Protein modification	Carbohydrates	inf	1	1
Protein modification	Energy	inf	1	1
Protein modification	Nucleotides	inf	1	1
Protein modification	Inorganic ions	inf	1	1
Protein modification	Amino acids	inf	1	1
Secondary metabolites	Carbohydrates	nan	1	1
Secondary metabolites	Energy	nan	1	1
Secondary metabolites	Nucleotides	nan	1	1
Secondary metabolites	Inorganic ions	nan	1	1
Secondary metabolites	Amino acids	nan	1	1
Carbohydrates	Energy	nan	1	1
Carbohydrates	Nucleotides	nan	1	1
Carbohydrates	Inorganic ions	nan	1	1
Carbohydrates	Amino acids	nan	1	1
Energy	Nucleotides	nan	1	1
Energy	Inorganic ions	nan	1	1
Energy	Amino acids	nan	1	1
Nucleotides	Inorganic ions	nan	1	1
Nucleotides	Amino acids	nan	1	1
Inorganic ions	Amino acids	nan	1	1
