# Supplementary material for: The spread of the first introns in proto-eukaryotic paralogs
Source: Commun Biol. 2022 May 19;5:476. doi: 10.1038/s42003-022-03426-5 (PMC9120149; doi:10.1038/s42003-022-03426-5)
Supplement: Supplementary file 12 — Supplementary Data 9 [file 42003_2022_3426_MOESM12_ESM.xlsx]

## Sheet: Blad1
Supplementary Data 9. Pairwise comparisons of functions of Pfam duplications with introns regarding intron type.
Function 1	Function 2	Odds ratio	P value	Adjusted P value
Cell cycle	Inorganic ions	1.89474	0.507157	1
Cell cycle	Cytoskeleton	5.47368	0.00679286	0.0652544
Cell cycle	Translation	5.47368	0.130841	0.477911
Cell cycle	Intracellular trafficking	5.89474	0.00273687	0.0328425
Cell cycle	Signal transduction	6.55263	0.000505396	0.0129238
Cell cycle	RNA processing	8.42105	0.000740144	0.0129238
Cell cycle	Protein modification	22.7368	6.93789e-06	0.000416274
Cell cycle	Transcription	33.6842	4.71732e-05	0.00188693
Cell cycle	Secondary metabolites	inf	0.00134354	0.0179138
Cell cycle	Replication	inf	0.000656614	0.0129238
Cell cycle	Carbohydrates	inf	0.0352199	0.211319
Cell cycle	Chromatin	inf	0.0373191	0.213252
Cell cycle	Energy	inf	1.88754e-06	0.000226505
Cell cycle	Lipids	inf	0.00075389	0.0129238
Cell cycle	Defense	inf	0.0765316	0.327993
Inorganic ions	Cytoskeleton	2.88889	0.209762	0.629286
Inorganic ions	Translation	2.88889	0.628268	1
Inorganic ions	Intracellular trafficking	3.11111	0.0975391	0.390156
Inorganic ions	Signal transduction	3.45833	0.0553512	0.255467
Inorganic ions	RNA processing	4.44444	0.0478027	0.255325
Inorganic ions	Protein modification	12	0.00405761	0.0442648
Inorganic ions	Transcription	17.7778	0.00706923	0.0652544
Inorganic ions	Secondary metabolites	inf	0.02702	0.170653
Inorganic ions	Replication	inf	0.0185185	0.130719
Inorganic ions	Carbohydrates	inf	0.131426	0.477911
Inorganic ions	Chromatin	inf	0.273529	0.696465
Inorganic ions	Energy	inf	0.000890491	0.0133574
Inorganic ions	Lipids	inf	0.0199161	0.132774
Inorganic ions	Defense	inf	0.275538	0.696465
Cytoskeleton	Translation	1	1	1
Cytoskeleton	Intracellular trafficking	1.07692	1	1
Cytoskeleton	Signal transduction	1.19712	0.781652	1
Cytoskeleton	RNA processing	1.53846	0.523627	1
Cytoskeleton	Protein modification	4.15385	0.0531928	0.255325
Cytoskeleton	Transcription	6.15385	0.0964497	0.390156
Cytoskeleton	Secondary metabolites	inf	0.318363	0.720822
Cytoskeleton	Replication	inf	0.166661	0.551138
Cytoskeleton	Carbohydrates	inf	0.580708	1
Cytoskeleton	Chromatin	inf	1	1
Cytoskeleton	Energy	inf	0.0115243	0.0921941
Cytoskeleton	Lipids	inf	0.169934	0.551138
Cytoskeleton	Defense	inf	1	1
Translation	Intracellular trafficking	1.07692	1	1
Translation	Signal transduction	1.19712	0.594258	1
Translation	RNA processing	1.53846	0.536227	1
Translation	Protein modification	4.15385	0.280101	0.696465
Translation	Transcription	6.15385	0.274356	0.696465
Translation	Secondary metabolites	inf	0.318182	0.720822
Translation	Replication	inf	0.285714	0.696465
Translation	Carbohydrates	inf	0.482759	0.981882
Translation	Chromatin	inf	1	1
Translation	Energy	inf	0.125	0.477911
Translation	Lipids	inf	0.291667	0.696465
Translation	Defense	inf	1	1
Intracellular trafficking	Signal transduction	1.11161	0.813736	1
Intracellular trafficking	RNA processing	1.42857	0.767695	1
Intracellular trafficking	Protein modification	3.85714	0.050384	0.255325
Intracellular trafficking	Transcription	5.71429	0.140709	0.48243
Intracellular trafficking	Secondary metabolites	inf	0.34781	0.745308
Intracellular trafficking	Replication	inf	0.192245	0.597306
Intracellular trafficking	Carbohydrates	inf	0.594198	1
Intracellular trafficking	Chromatin	inf	1	1
Intracellular trafficking	Energy	inf	0.0144144	0.108108
Intracellular trafficking	Lipids	inf	0.194125	0.597306
Intracellular trafficking	Defense	inf	1	1
Signal transduction	RNA processing	1.28514	0.80465	1
Signal transduction	Protein modification	3.46988	0.0514621	0.255325
Signal transduction	Transcription	5.14056	0.136564	0.48199
Signal transduction	Secondary metabolites	inf	0.385748	0.8121
Signal transduction	Replication	inf	0.231765	0.655174
Signal transduction	Carbohydrates	inf	1	1
Signal transduction	Chromatin	inf	1	1
Signal transduction	Energy	inf	0.00821924	0.0704506
Signal transduction	Lipids	inf	0.231523	0.655174
Signal transduction	Defense	inf	1	1
RNA processing	Protein modification	2.7	0.268262	0.696465
RNA processing	Transcription	4	0.234771	0.655174
RNA processing	Secondary metabolites	inf	0.586366	1
RNA processing	Replication	inf	0.331247	0.729207
RNA processing	Carbohydrates	inf	1	1
RNA processing	Chromatin	inf	1	1
RNA processing	Energy	inf	0.0601652	0.267401
RNA processing	Lipids	inf	0.33422	0.729207
RNA processing	Defense	inf	1	1
Protein modification	Transcription	1.48148	1	1
Protein modification	Secondary metabolites	inf	1	1
Protein modification	Replication	inf	1	1
Protein modification	Carbohydrates	inf	1	1
Protein modification	Chromatin	inf	1	1
Protein modification	Energy	inf	0.295997	0.696465
Protein modification	Lipids	inf	1	1
Protein modification	Defense	inf	1	1
Transcription	Secondary metabolites	inf	1	1
Transcription	Replication	inf	1	1
Transcription	Carbohydrates	inf	1	1
Transcription	Chromatin	inf	1	1
Transcription	Energy	inf	0.452514	0.936236
Transcription	Lipids	inf	1	1
Transcription	Defense	inf	1	1
Secondary metabolites	Replication	nan	1	1
Secondary metabolites	Carbohydrates	nan	1	1
Secondary metabolites	Chromatin	nan	1	1
Secondary metabolites	Energy	nan	1	1
Secondary metabolites	Lipids	nan	1	1
Secondary metabolites	Defense	nan	1	1
Replication	Carbohydrates	nan	1	1
Replication	Chromatin	nan	1	1
Replication	Energy	nan	1	1
Replication	Lipids	nan	1	1
Replication	Defense	nan	1	1
Carbohydrates	Chromatin	nan	1	1
Carbohydrates	Energy	nan	1	1
Carbohydrates	Lipids	nan	1	1
Carbohydrates	Defense	nan	1	1
Chromatin	Energy	nan	1	1
Chromatin	Lipids	nan	1	1
Chromatin	Defense	nan	1	1
Energy	Lipids	nan	1	1
Energy	Defense	nan	1	1
Lipids	Defense	nan	1	1
