# Supplementary material for: The spread of the first introns in proto-eukaryotic paralogs
Source: Commun Biol. 2022 May 19;5:476. doi: 10.1038/s42003-022-03426-5 (PMC9120149; doi:10.1038/s42003-022-03426-5)
Supplement: Supplementary file 13 — Supplementary Data 10 [file 42003_2022_3426_MOESM13_ESM.xlsx]

## Sheet: Figure 1 (Pfams)
Clade	OG	Nucleotide_position	Phase	Type	Intron_class
PF00001_1	PF00001_OG1.2	79	1	U2	Post-LECA
PF00001_1	PF00001_OG1.2	80	2	U2	Post-LECA
PF00001_1	PF00001_OG1.2	85	1	U2	Post-LECA
PF00001_1	PF00001_OG1.2	150	0	U2	Post-LECA
PF00001_1	PF00001_OG1.2	162	0	U2	Post-LECA
PF00001_1	PF00001_OG1.2	168	0	U2	Post-LECA
PF00001_1	PF00001_OG1.2	171	0	U2	Post-LECA
PF00001_1	PF00001_OG1.2	172	1	U2	Post-LECA
PF00001_1	PF00001_OG1.2	173	2	U2	Post-LECA
PF00001_1	PF00001_OG1.2	174	0	U2	Post-LECA
PF00001_1	PF00001_OG1.2	175	1	U2	Post-LECA
PF00001_1	PF00001_OG1.2	207	0	U2	Post-LECA
PF00001_1	PF00001_OG1.2	228	0	U2	Post-LECA
PF00001_1	PF00001_OG1.2	229	1	U2	Post-LECA
PF00001_1	PF00001_OG1.2	230	2	U2	Post-LECA
PF00001_1	PF00001_OG1.2	233	2	U2	Post-LECA
PF00001_1	PF00001_OG1.2	235	1	U2	Post-LECA
PF00001_1	PF00001_OG1.2	255	0	U2	Post-LECA
PF00001_1	PF00001_OG1.2	267	0	U2	Post-LECA
PF00001_1	PF00001_OG1.2	268	1	U2	Post-LECA
PF00001_1	PF00001_OG1.2	269	2	U2	Post-LECA
PF00001_1	PF00001_OG1.2	271	1	U2	Post-LECA
PF00001_1	PF00001_OG1.2	324	0	U2	Post-LECA
PF00001_1	PF00001_OG1.2	326	2	U2	Post-LECA
PF00001_1	PF00001_OG1.2	396	0	U2	Post-LECA
PF00001_1	PF00001_OG1.2	397	1	U2	Post-LECA
PF00001_1	PF00001_OG1.2	398	2	U2	Post-LECA
PF00001_1	PF00001_OG1.2	441	0	U2	Post-LECA
PF00001_1	PF00001_OG1.2	442	1	U2	Post-LECA
PF00001_1	PF00001_OG1.2	451	1	U2	Post-LECA
PF00001_1	PF00001_OG1.2	520	1	U2	Post-LECA
PF00001_1	PF00001_OG1.2	521	2	U2	Post-LECA
PF00001_1	PF00001_OG1.2	522	0	U2	Post-LECA
PF00001_1	PF00001_OG1.2	523	1	U2	Post-LECA
PF00001_1	PF00001_OG1.2	524	2	U2	Post-LECA
PF00001_1	PF00001_OG1.2	549	0	U2	Post-LECA
PF00001_1	PF00001_OG1.2	550	1	U2	Post-LECA
PF00001_1	PF00001_OG1.2	598	1	U2	Post-LECA
PF00001_1	PF00001_OG1.2	600	0	U2	Post-LECA
PF00001_1	PF00001_OG1.2	601	1	U2	Post-LECA
PF00001_1	PF00001_OG1.2	602	2	U2	Post-LECA
PF00001_1	PF00001_OG1.2	638	2	U2	Post-LECA
PF00001_1	PF00001_OG1.2	639	0	U2	Post-LECA
PF00001_1	PF00001_OG1.2	640	1	U2	Post-LECA
PF00001_1	PF00001_OG1.2	641	2	U2	Post-LECA
PF00001_1	PF00001_OG1.2	642	0	U2	Post-LECA
PF00001_1	PF00001_OG1.2	644	2	U2	Post-LECA
PF00001_1	PF00001_OG1.2	671	2	U2	Post-LECA
PF00001_1	PF00001_OG1.2	777	0	U2	Post-LECA
PF00001_1	PF00001_OG1.2	778	1	U2	Post-LECA
PF00001_1	PF00001_OG1.2	779	2	U2	Post-LECA
PF00001_1	PF00001_OG1.2	780	0	U2	Post-LECA
PF00001_1	PF00001_OG1.2	782	2	U2	Post-LECA
PF00001_1	PF00001_OG1.2	783	0	U2	Post-LECA
PF00001_1	PF00001_OG1.2	984	0	U2	Post-LECA
PF00001_1	PF00001_OG1.2	985	1	U2	Post-LECA
PF00001_1	PF00001_OG1.2	986	2	U2	Post-LECA
PF00001_1	PF00001_OG1.2	987	0	U2	Post-LECA
PF00001_1	PF00001_OG1.2	1055	2	U2	Post-LECA
PF00001_1	PF00001_OG1.2	1056	0	U2	Post-LECA
PF00001_1	PF00001_OG1.2	1057	1	U2	Post-LECA
PF00001_1	PF00001_OG1.2	1058	2	U2	Post-LECA
PF00001_1	PF00001_OG1.2	1061	2	U2	Post-LECA
PF00001_1	PF00001_OG1.2	1084	1	U2	Post-LECA
PF00001_1	PF00001_OG1.2	1089	0	U2	Post-LECA
PF00001_1	PF00001_OG1.2	1090	1	U2	Post-LECA
PF00001_1	PF00001_OG1.2	1091	2	U2	Post-LECA
PF00001_1	PF00001_OG1.2	1092	0	U2	Post-LECA
PF00001_1	PF00001_OG1.2	1094	2	U2	Post-LECA
PF00001_1	PF00001_OG1.2	1095	0	U2	Post-LECA
PF00001_1	PF00001_OG1.2	1116	0	U2	Post-LECA
PF00001_1	PF00001_OG1.2	1120	1	U2	Post-LECA
PF00001_1	PF00001_OG1.2	1143	0	U2	Post-LECA
PF00001_1	PF00001_OG1.2	1144	1	U2	Post-LECA
PF00001_1	PF00001_OG1.2	1146	0	U2	Post-LECA
PF00001_1	PF00001_OG1.2	1147	1	U2	Post-LECA
PF00001_1	PF00001_OG1.2	1148	2	U2	Post-LECA
PF00001_1	PF00001_OG1.2	1187	2	U2	Post-LECA
PF00001_1	PF00001_OG1.2	1188	0	U2	Post-LECA
PF00001_1	PF00001_OG1.2	1189	1	U2	Post-LECA
PF00001_1	PF00001_OG1.2	1190	2	U2	Post-LECA
PF00001_1	PF00001_OG1.2	1218	0	U2	Post-LECA
PF00001_1	PF00001_OG1.2	1219	1	U2	Post-LECA
PF00001_1	PF00001_OG1.2	1220	2	U2	Post-LECA
PF00001_1	PF00001_OG1.2	1222	1	U2	Post-LECA
PF00001_1	PF00001_OG1.2	1226	2	U2	Post-LECA
PF00001_1	PF00001_OG1.2	1236	0	U2	Post-LECA
PF00001_1	PF00001_OG1.2	1260	0	U2	Post-LECA
PF00001_1	PF00001_OG1.2	1261	1	U2	Post-LECA
PF00001_1	PF00001_OG1.2	1262	2	U2	Post-LECA
PF00001_1	PF00001_OG1.2	1300	1	U2	Post-LECA
PF00001_1	PF00001_OG1.2	1302	0	U2	Post-LECA
PF00001_1	PF00001_OG1.2	1303	1	U2	Post-LECA
PF00001_1	PF00001_OG1.2	1304	2	U2	Post-LECA
PF00001_1	PF00001_OG1.2	1332	0	U2	Post-LECA
PF00001_1	PF00001_OG1.2	1333	1	U2	Post-LECA
PF00001_1	PF00001_OG1.2	1334	2	U2	Post-LECA
PF00001_1	PF00001_OG1.2	1362	0	U2	Post-LECA
PF00001_1	PF00001_OG1.2	1369	1	U2	Post-LECA
PF00001_1	PF00001_OG1.2	1420	1	U2	Post-LECA
PF00001_1	PF00001_OG1.2	1422	0	U2	Post-LECA
PF00001_1	PF00001_OG1.2	1423	1	U2	Post-LECA
PF00001_1	PF00001_OG1.2	1424	2	U2	Post-LECA
PF00001_1	PF00001_OG1.2	1545	0	U2	Post-LECA
PF00001_1	PF00001_OG1.2	1546	1	U2	Post-LECA
PF00001_1	PF00001_OG1.2	1547	2	U2	Post-LECA
PF00001_1	PF00001_OG1.2	1573	1	U2	Post-LECA
PF00001_1	PF00001_OG1.2	1575	0	U2	Post-LECA
PF00001_1	PF00001_OG1.2	1576	1	U2	Post-LECA
PF00001_1	PF00001_OG1.2	1599	0	U2	Post-LECA
PF00001_1	PF00001_OG1.2	1600	1	U2	Post-LECA
PF00001_1	PF00001_OG1.2	1601	2	U2	Post-LECA
PF00001_1	PF00001_OG1.2	1641	0	U2	Post-LECA
PF00001_1	PF00001_OG1.2	1642	1	U2	Post-LECA
PF00001_1	PF00001_OG1.2	1643	2	U2	Post-LECA
PF00001_1	PF00001_OG1.2	1743	0	U2	Post-LECA
PF00001_1	PF00001_OG1.2	1759	1	U2	Post-LECA
PF00001_1	PF00001_OG1.2	1773	0	U2	Post-LECA
PF00001_1	PF00001_OG1.2	1774	1	U2	Post-LECA
PF00001_1	PF00001_OG1.2	1775	2	U2	Post-LECA
PF00001_1	PF00001_OG1.2	1815	0	U2	Post-LECA
PF00001_1	PF00001_OG1.2	1816	1	U2	Post-LECA
PF00001_1	PF00001_OG1.2	1824	0	U2	Post-LECA
PF00001_1	PF00001_OG1.2	1852	1	U2	Post-LECA
PF00001_1	PF00001_OG1.2	1891	1	U2	Post-LECA
PF00001_1	PF00001_OG1.2	1893	0	U2	Post-LECA
PF00001_1	PF00001_OG1.2	1895	2	U2	Post-LECA
PF00001_1	PF00001_OG1.2	1925	2	U2	Post-LECA
PF00001_1	PF00001_OG1.2	1935	0	U2	Post-LECA
PF00001_1	PF00001_OG1.2	1936	1	U2	Post-LECA
PF00001_1	PF00001_OG1.2	1937	2	U2	Post-LECA
PF00001_1	PF00001_OG1.2	1938	0	U2	Post-LECA
PF00001_1	PF00001_OG1.2	1962	0	U2	Post-LECA
PF00001_1	PF00001_OG1.2	2016	0	U2	Post-LECA
PF00001_1	PF00001_OG1.2	2017	1	U2	Post-LECA
PF00001_1	PF00001_OG1.2	2018	2	U2	Post-LECA
PF00001_1	PF00001_OG1.2	2058	0	U2	Post-LECA
PF00001_1	PF00001_OG1.2	2059	1	U2	Post-LECA
PF00001_1	PF00001_OG1.2	2060	2	U2	Post-LECA
PF00001_1	PF00001_OG1.2	2061	0	U2	Post-LECA
PF00001_1	PF00001_OG1.2	2077	1	U2	Post-LECA
PF00001_1	PF00001_OG1.2	2107	1	U2	Post-LECA
PF00001_1	PF00001_OG1.2	2113	1	U2	Post-LECA
PF00001_1	PF00001_OG1.2	2115	0	U2	Post-LECA
PF00001_1	PF00001_OG1.2	2116	1	U2	Post-LECA
PF00001_1	PF00001_OG1.2	2117	2	U2	Post-LECA
PF00001_1	PF00001_OG1.2	2121	0	U2	Post-LECA
PF00001_1	PF00001_OG1.2	2187	0	U2	Post-LECA
PF00001_1	PF00001_OG1.2	2188	1	U2	Post-LECA
PF00001_1	PF00001_OG1.2	2189	2	U2	Post-LECA
PF00001_1	PF00001_OG1.2	2211	0	U2	Post-LECA
PF00001_1	PF00001_OG1.2	2271	0	U2	Post-LECA
PF00001_1	PF00001_OG1.2	2272	1	U2	Post-LECA
PF00001_1	PF00001_OG1.2	2273	2	U2	Post-LECA
PF00001_1	PF00001_OG1.2	2337	0	U2	Post-LECA
PF00001_1	PF00001_OG1.2	2338	1	U2	Post-LECA
PF00001_1	PF00001_OG1.2	2339	2	U2	Post-LECA
PF00001_1	PF00001_OG1.2	2345	2	U2	Post-LECA
PF00001_1	PF00001_OG1.2	2403	0	U2	Post-LECA
PF00001_1	PF00001_OG1.2	2404	1	U2	Post-LECA
PF00001_1	PF00001_OG1.2	2405	2	U2	Post-LECA
PF00001_1	PF00001_OG1.2	2489	2	U2	Post-LECA
PF00001_1	PF00001_OG1.2	2532	0	U2	Post-LECA
PF00001_1	PF00001_OG1.2	2534	2	U2	Post-LECA
PF00001_1	PF00001_OG1.2	2535	0	U2	Post-LECA
PF00001_1	PF00001_OG1.2	2536	1	U2	Post-LECA
PF00001_1	PF00001_OG1.2	2538	0	U2	Post-LECA
PF00001_1	PF00001_OG1.2	2545	1	U2	Post-LECA
PF00001_1	PF00001_OG1.2	2586	0	U2	Post-LECA
PF00001_1	PF00001_OG1.2	2602	1	U2	Post-LECA
PF00001_1	PF00001_OG1.2	2607	0	U2	Post-LECA
PF00001_1	PF00001_OG1.2	2648	2	U2	Post-LECA
PF00001_1	PF00001_OG1.2	2649	0	U2	Post-LECA
PF00001_1	PF00001_OG1.2	2650	1	U2	Post-LECA
PF00001_1	PF00001_OG1.2	2651	2	U2	Post-LECA
PF00001_1	PF00001_OG1.2	2652	0	U2	Post-LECA
PF00001_1	PF00001_OG1.2	2653	1	U2	Post-LECA
PF00001_1	PF00001_OG1.2	2654	2	U2	Post-LECA
PF00001_1	PF00001_OG1.2	2655	0	U2	Post-LECA
PF00001_1	PF00001_OG1.2	2656	1	U2	Post-LECA
PF00001_1	PF00001_OG1.2	2657	2	U2	Post-LECA
PF00001_1	PF00001_OG1.2	2658	0	U2	Post-LECA
PF00001_1	PF00001_OG1.2	2732	2	U2	Post-LECA
PF00001_1	PF00001_OG1.2	2734	1	U2	Post-LECA
PF00001_1	PF00001_OG1.2	2735	2	U2	Post-LECA
PF00001_1	PF00001_OG1.2	2736	0	U2	Post-LECA
PF00001_1	PF00001_OG1.2	2737	1	U2	Post-LECA
PF00001_1	PF00001_OG1.2	2738	2	U2	Post-LECA
PF00001_1	PF00001_OG1.2	2796	0	U2	Post-LECA
PF00001_1	PF00001_OG1.2	2797	1	U2	Post-LECA
PF00001_1	PF00001_OG1.2	2799	0	U2	Post-LECA
PF00001_1	PF00001_OG1.2	2801	2	U2	Post-LECA
PF00001_1	PF00001_OG1.2	2819	2	U2	Post-LECA
PF00001_1	PF00001_OG1.2	2830	1	U2	Post-LECA
PF00001_1	PF00001_OG1.2	2831	2	U2	Post-LECA
PF00001_1	PF00001_OG1.2	2850	0	U2	Post-LECA
PF00001_1	PF00001_OG1.2	2851	1	U2	Post-LECA
PF00001_1	PF00001_OG1.2	2852	2	U2	Post-LECA
PF00001_1	PF00001_OG1.2	2898	0	U2	Post-LECA
PF00001_1	PF00001_OG1.2	2906	2	U2	Post-LECA
PF00001_1	PF00001_OG1.2	2908	1	U2	Post-LECA
PF00001_1	PF00001_OG1.2	2973	0	U2	Post-LECA
PF00001_1	PF00001_OG1.2	2979	0	U2	Post-LECA
PF00001_1	PF00001_OG1.2	2980	1	U2	Post-LECA
PF00001_1	PF00001_OG1.2	2981	2	U2	Post-LECA
PF00001_1	PF00001_OG1.2	2982	0	U2	Post-LECA
PF00001_1	PF00001_OG1.2	2983	1	U2	Post-LECA
PF00001_1	PF00001_OG1.2	2984	2	U2	Post-LECA
PF00001_1	PF00001_OG1.2	2985	0	U2	Post-LECA
PF00001_1	PF00001_OG1.2	2986	1	U2	Post-LECA
PF00001_1	PF00001_OG1.2	2987	2	U2	Post-LECA
PF00001_1	PF00001_OG1.2	2988	0	U2	Post-LECA
PF00001_1	PF00001_OG1.2	2989	1	U2	Post-LECA
PF00001_1	PF00001_OG1.2	2990	2	U2	Post-LECA
PF00001_1	PF00001_OG1.2	2991	0	U2	Post-LECA
PF00001_1	PF00001_OG1.2	2992	1	U2	Post-LECA
PF00001_1	PF00001_OG1.2	2993	2	U2	Post-LECA
PF00001_1	PF00001_OG1.2	2994	0	U2	Post-LECA
PF00001_1	PF00001_OG1.2	2995	1	U2	Post-LECA
PF00001_1	PF00001_OG1.2	2996	2	U2	Post-LECA
PF00001_1	PF00001_OG1.2	2997	0	U2	Post-LECA
PF00001_1	PF00001_OG1.2	2998	1	U2	Post-LECA
PF00001_1	PF00001_OG1.2	2999	2	U2	Post-LECA
PF00001_1	PF00001_OG1.2	3001	1	U2	Post-LECA
PF00001_1	PF00001_OG1.2	3002	2	U2	Post-LECA
PF00001_1	PF00001_OG1.2	3004	1	U2	Post-LECA
PF00001_1	PF00001_OG1.2	3005	2	U2	Post-LECA
PF00001_1	PF00001_OG1.2	3007	1	U2	Post-LECA
PF00001_1	PF00001_OG1.2	3010	1	U2	Post-LECA
PF00001_1	PF00001_OG1.2	3011	2	U2	Post-LECA
PF00001_1	PF00001_OG1.2	3016	1	U2	Post-LECA
PF00001_1	PF00001_OG1.2	3022	1	U2	Post-LECA
PF00001_1	PF00001_OG1.2	3086	2	U2	Post-LECA
PF00001_1	PF00001_OG1.2	3110	2	U2	Post-LECA
PF00001_1	PF00001_OG1.2	3121	1	U2	Post-LECA
PF00001_1	PF00001_OG1.2	3135	0	U2	Post-LECA
PF00001_1	PF00001_OG1.2	3171	0	U2	Post-LECA
PF00001_1	PF00001_OG1.2	3177	0	U2	Post-LECA
PF00001_1	PF00001_OG1.2	3178	1	U2	Post-LECA
PF00001_1	PF00001_OG1.2	3183	0	U2	Post-LECA
PF00001_1	PF00001_OG1.2	3185	2	U2	Post-LECA
PF00001_1	PF00001_OG1.2	3187	1	U2	Post-LECA
PF00001_1	PF00001_OG1.2	3189	0	U2	Post-LECA
PF00001_1	PF00001_OG1.2	3191	2	U2	Post-LECA
PF00001_1	PF00001_OG1.2	3192	0	U2	Post-LECA
PF00001_1	PF00001_OG1.2	3238	1	U2	Post-LECA
PF00001_1	PF00001_OG1.2	3242	2	U2	Post-LECA
PF00001_1	PF00001_OG1.2	3247	1	U2	Post-LECA
PF00001_1	PF00001_OG1.2	3248	2	U2	Post-LECA
PF00001_1	PF00001_OG1.2	3249	0	U2	Post-LECA
PF00001_1	PF00001_OG1.2	3250	1	U2	Post-LECA
PF00001_1	PF00001_OG1.2	3251	2	U2	Post-LECA
PF00001_1	PF00001_OG1.2	3267	0	U2	Post-LECA
PF00001_1	PF00001_OG1.2	3268	1	U2	Post-LECA
PF00001_1	PF00001_OG1.2	3269	2	U2	Post-LECA
PF00001_1	PF00001_OG1.2	3270	0	U2	Post-LECA
PF00001_1	PF00001_OG1.2	3271	1	U2	Post-LECA
PF00001_1	PF00001_OG1.2	3272	2	U2	Post-LECA
PF00001_1	PF00001_OG1.2	3273	0	U2	Post-LECA
PF00001_1	PF00001_OG1.2	3274	1	U2	Post-LECA
PF00001_1	PF00001_OG1.2	3276	0	U2	Post-LECA
PF00001_1	PF00001_OG1.2	3277	1	U2	Post-LECA
PF00001_1	PF00001_OG1.2	3278	2	U2	Post-LECA
PF00001_1	PF00001_OG1.2	3279	0	U2	Post-LECA
PF00001_1	PF00001_OG1.2	3280	1	U2	Post-LECA
PF00001_1	PF00001_OG1.2	3281	2	U2	Post-LECA
PF00001_1	PF00001_OG1.2	3284	2	U2	Post-LECA
PF00001_1	PF00001_OG1.2	3405	0	U2	Post-LECA
PF00001_1	PF00001_OG1.2	3418	1	U2	Post-LECA
PF00001_1	PF00001_OG1.2	3420	0	U2	Post-LECA
PF00001_1	PF00001_OG1.2	3423	0	U2	Post-LECA
PF00001_1	PF00001_OG1.2	3424	1	U2	Post-LECA
PF00001_1	PF00001_OG1.2	3426	0	U2	Post-LECA
PF00001_1	PF00001_OG1.2	3427	1	U2	Post-LECA
PF00001_1	PF00001_OG1.2	3428	2	U2	Post-LECA
PF00001_1	PF00001_OG1.2	3429	0	U2	Post-LECA
PF00001_1	PF00001_OG1.2	3430	1	U2	Post-LECA
PF00001_1	PF00001_OG1.2	3431	2	U2	Post-LECA
PF00001_1	PF00001_OG1.2	3432	0	U2	Post-LECA
PF00001_1	PF00001_OG1.2	3433	1	U2	Post-LECA
PF00001_1	PF00001_OG1.2	3440	2	U2	Post-LECA
PF00001_1	PF00001_OG1.2	3448	1	U2	Post-LECA
PF00001_1	PF00001_OG1.2	3458	2	U2	Post-LECA
PF00001_1	PF00001_OG1.2	3472	1	U2	Post-LECA
PF00001_1	PF00001_OG1.2	3474	0	U2	Post-LECA
PF00001_1	PF00001_OG1.2	3475	1	U2	Post-LECA
PF00001_1	PF00001_OG1.2	3476	2	U2	Post-LECA
PF00001_1	PF00001_OG1.2	3481	1	U2	Post-LECA
PF00001_1	PF00001_OG1.2	3484	1	U2	Post-LECA
PF00001_1	PF00001_OG1.2	3523	1	U2	Post-LECA
PF00001_1	PF00001_OG1.2	3528	0	U2	Post-LECA
PF00001_1	PF00001_OG1.2	3529	1	U2	Post-LECA
PF00001_1	PF00001_OG1.2	3530	2	U2	Post-LECA
PF00001_1	PF00001_OG1.2	3581	2	U2	Post-LECA
PF00001_1	PF00001_OG1.2	3594	0	U2	Post-LECA
PF00001_1	PF00001_OG1.2	3595	1	U2	Post-LECA
PF00001_1	PF00001_OG1.2	3600	0	U2	Post-LECA
PF00001_1	PF00001_OG1.2	3603	0	U2	Post-LECA
PF00001_1	PF00001_OG1.2	3626	2	U2	Post-LECA
PF00001_1	PF00001_OG1.2	3643	1	U2	Post-LECA
PF00001_1	PF00001_OG1.2	3670	1	U2	Post-LECA
PF00001_1	PF00001_OG1.2	3671	2	U2	Post-LECA
PF00001_1	PF00001_OG1.2	3674	2	U2	Post-LECA
PF00001_1	PF00001_OG1.2	3678	0	U2	Post-LECA
PF00001_1	PF00001_OG1.2	3679	1	U2	Post-LECA
PF00001_1	PF00001_OG1.2	3680	2	U2	Post-LECA
PF00001_1	PF00001_OG1.2	3682	1	U2	Post-LECA
PF00001_1	PF00001_OG1.2	3693	0	U2	Post-LECA
PF00001_1	PF00001_OG1.2	3756	0	U2	Post-LECA
PF00001_1	PF00001_OG1.2	3757	1	U2	Post-LECA
PF00001_1	PF00001_OG1.2	3758	2	U2	Post-LECA
PF00001_1	PF00001_OG1.2	3775	1	U2	Post-LECA
PF00001_1	PF00001_OG1.2	3797	2	U2	Post-LECA
PF00001_1	PF00001_OG1.2	3798	0	U2	Post-LECA
PF00001_1	PF00001_OG1.2	3800	2	U2	Post-LECA
PF00001_1	PF00001_OG1.2	3801	0	U2	Post-LECA
PF00001_1	PF00001_OG1.2	3864	0	U2	Post-LECA
PF00001_1	PF00001_OG1.2	3885	0	U2	Post-LECA
PF00001_1	PF00001_OG1.2	3918	0	U2	Post-LECA
PF00001_1	PF00001_OG1.2	3919	1	U2	Post-LECA
PF00001_1	PF00001_OG1.2	3920	2	U2	Post-LECA
PF00001_1	PF00001_OG1.2	3945	0	U2	Post-LECA
PF00001_1	PF00001_OG1.2	3946	1	U2	Post-LECA
PF00001_1	PF00001_OG1.2	3947	2	U2	Post-LECA
PF00001_1	PF00001_OG1.2	3948	0	U2	Post-LECA
PF00001_1	PF00001_OG1.2	3949	1	U2	Post-LECA
PF00001_1	PF00001_OG1.2	3950	2	U2	Post-LECA
PF00001_1	PF00001_OG1.2	3951	0	U2	Post-LECA
PF00001_1	PF00001_OG1.2	3954	0	U2	Post-LECA
PF00001_1	PF00001_OG1.2	3975	0	U2	Post-LECA
PF00001_1	PF00001_OG1.2	3982	1	U2	Post-LECA
PF00001_1	PF00001_OG1.2	4101	0	U2	Post-LECA
PF00001_1	PF00001_OG1.2	4102	1	U2	Post-LECA
PF00001_1	PF00001_OG1.2	4104	0	U2	Post-LECA
PF00001_1	PF00001_OG1.2	4105	1	U2	Post-LECA
PF00001_1	PF00001_OG1.2	4107	0	U2	Post-LECA
PF00001_1	PF00001_OG1.2	4108	1	U2	Post-LECA
PF00001_1	PF00001_OG1.2	4109	2	U2	Post-LECA
PF00001_1	PF00001_OG1.2	4113	0	U2	Post-LECA
PF00001_1	PF00001_OG1.2	4114	1	U2	Post-LECA
PF00001_1	PF00001_OG1.2	4115	2	U2	Post-LECA
PF00001_1	PF00001_OG1.2	4164	0	U2	Post-LECA
PF00001_1	PF00001_OG1.2	4165	1	U2	Post-LECA
PF00001_1	PF00001_OG1.2	4166	2	U2	Post-LECA
PF00001_1	PF00001_OG1.2	4170	0	U2	Post-LECA
PF00001_1	PF00001_OG1.2	4180	1	U2	Post-LECA
PF00001_1	PF00001_OG1.2	4225	1	U2	Post-LECA
PF00001_1	PF00001_OG1.2	4228	1	U2	Post-LECA
PF00001_1	PF00001_OG1.2	4230	0	U2	Post-LECA
PF00001_1	PF00001_OG1.2	4285	1	U2	Post-LECA
PF00001_1	PF00001_OG1.2	4287	0	U2	Post-LECA
PF00001_1	PF00001_OG1.2	4288	1	U2	Post-LECA
PF00001_1	PF00001_OG1.2	4289	2	U2	Post-LECA
PF00001_1	PF00001_OG1.2	4326	0	U2	Post-LECA
PF00001_1	PF00001_OG1.2	4327	1	U2	Post-LECA
PF00001_1	PF00001_OG1.2	4328	2	U2	Post-LECA
PF00001_1	PF00001_OG1.2	4379	2	U2	Post-LECA
PF00001_1	PF00001_OG1.2	4380	0	U2	Post-LECA
PF00001_1	PF00001_OG1.2	4381	1	U2	Post-LECA
PF00001_1	PF00001_OG1.2	4382	2	U2	Post-LECA
PF00001_1	PF00001_OG1.2	4383	0	U2	Post-LECA
PF00001_1	PF00001_OG1.2	4384	1	U2	Post-LECA
PF00001_1	PF00001_OG1.2	4387	1	U2	Post-LECA
PF00001_1	PF00001_OG1.2	4455	0	U2	Post-LECA
PF00001_1	PF00001_OG1.2	4458	0	U2	Post-LECA
PF00001_1	PF00001_OG1.2	4459	1	U2	Post-LECA
PF00001_1	PF00001_OG1.2	4460	2	U2	Post-LECA
PF00001_1	PF00001_OG1.2	4462	1	U2	Post-LECA
PF00001_1	PF00001_OG1.2	4513	1	U2	Post-LECA
PF00001_1	PF00001_OG1.2	4549	1	U2	Post-LECA
PF00001_1	PF00001_OG1.2	4557	0	U2	Post-LECA
PF00001_1	PF00001_OG1.2	4558	1	U2	Post-LECA
PF00001_1	PF00001_OG1.2	4559	2	U2	Post-LECA
PF00001_1	PF00001_OG1.2	4561	1	U2	Post-LECA
PF00001_1	PF00001_OG1.2	4569	0	U2	Post-LECA
PF00001_1	PF00001_OG1.2	4593	0	U2	Post-LECA
PF00001_1	PF00001_OG1.2	4594	1	U2	Post-LECA
PF00001_1	PF00001_OG1.2	4595	2	U2	Post-LECA
PF00001_1	PF00001_OG1.2	4614	0	U2	Post-LECA
PF00001_1	PF00001_OG1.2	4647	0	U2	Post-LECA
PF00001_1	PF00001_OG1.2	4689	0	U2	Post-LECA
PF00001_1	PF00001_OG1.2	4722	0	U2	Post-LECA
PF00001_1	PF00001_OG1.2	4755	0	U2	Post-LECA
PF00001_1	PF00001_OG1.2	4767	0	U2	Post-LECA
PF00001_1	PF00001_OG1.2	4770	0	U2	Post-LECA
PF00001_1	PF00001_OG1.2	4771	1	U2	Post-LECA
PF00001_1	PF00001_OG1.2	4772	2	U2	Post-LECA
PF00001_1	PF00001_OG1.2	4851	0	U2	Post-LECA
PF00001_1	PF00001_OG1.2	4852	1	U2	Post-LECA
PF00001_1	PF00001_OG1.2	4853	2	U2	Post-LECA
PF00001_1	PF00001_OG1.2	4878	0	U2	Post-LECA
PF00001_1	PF00001_OG1.2	4879	1	U2	Post-LECA
PF00001_1	PF00001_OG1.2	4880	2	U2	Post-LECA
PF00001_1	PF00001_OG1.2	4929	0	U2	Post-LECA
PF00001_1	PF00001_OG1.2	4930	1	U2	Post-LECA
PF00001_1	PF00001_OG1.2	4931	2	U2	Post-LECA
PF00001_1	PF00001_OG1.2	4974	0	U2	Post-LECA
PF00001_1	PF00001_OG1.2	4976	2	U2	Post-LECA
PF00001_1	PF00001_OG1.2	5076	0	U2	Post-LECA
PF00001_1	PF00001_OG1.2	5077	1	U2	Post-LECA
PF00001_1	PF00001_OG1.2	5093	2	U2	Post-LECA
PF00001_1	PF00001_OG1.2	5148	0	U2	Post-LECA
PF00001_1	PF00001_OG1.2	5149	1	U2	Post-LECA
PF00001_1	PF00001_OG1.2	5150	2	U2	Post-LECA
PF00001_1	PF00001_OG1.2	5152	1	U2	Post-LECA
PF00001_1	PF00001_OG1.2	5271	0	U2	Post-LECA
PF00001_1	PF00001_OG1.2	5272	1	U2	Post-LECA
PF00001_1	PF00001_OG1.2	5273	2	U2	Post-LECA
PF00001_1	PF00001_OG1.2	5325	0	U2	Post-LECA
PF00001_1	PF00001_OG1.2	5326	1	U2	Post-LECA
PF00001_1	PF00001_OG1.2	5364	0	U2	Post-LECA
PF00001_1	PF00001_OG1.2	5365	1	U2	Post-LECA
PF00001_1	PF00001_OG1.2	5366	2	U2	Post-LECA
PF00001_1	PF00001_OG1.2	5384	2	U2	Post-LECA
PF00001_1	PF00001_OG1.2	5412	0	U2	Post-LECA
PF00001_1	PF00001_OG1.2	5414	2	U2	Post-LECA
PF00001_1	PF00001_OG1.2	5448	0	U2	Post-LECA
PF00001_1	PF00001_OG1.2	5449	1	U2	Post-LECA
PF00001_1	PF00001_OG1.2	5453	2	U2	Post-LECA
PF00001_1	PF00001_OG1.2	5612	2	U2	Post-LECA
PF00001_1	PF00001_OG1.2	5613	0	U2	Post-LECA
PF00001_1	PF00001_OG1.2	5614	1	U2	Post-LECA
PF00001_1	PF00001_OG1.2	5615	2	U2	Post-LECA
PF00001_1	PF00001_OG1.2	5616	0	U2	Post-LECA
PF00001_1	PF00001_OG1.2	5618	2	U2	Post-LECA
PF00001_1	PF00001_OG1.2	5693	2	U2	Post-LECA
PF00001_1	PF00001_OG1.2	5704	1	U2	Post-LECA
PF00001_1	PF00001_OG1.2	5798	2	U2	Post-LECA
PF00001_1	PF00001_OG1.2	5799	0	U2	Post-LECA
PF00001_1	PF00001_OG1.2	5800	1	U2	Post-LECA
PF00001_1	PF00001_OG1.2	5801	2	U2	Post-LECA
PF00001_1	PF00001_OG1.2	5851	1	U2	Post-LECA
PF00001_1	PF00001_OG1.2	5858	2	U2	Post-LECA
PF00001_1	PF00001_OG1.2	5859	0	U2	Post-LECA
PF00001_1	PF00001_OG1.2	5860	1	U2	Post-LECA
PF00001_1	PF00001_OG1.2	5861	2	U2	Post-LECA
PF00001_1	PF00001_OG1.2	5862	0	U2	Post-LECA
PF00001_1	PF00001_OG1.2	5895	0	U2	Post-LECA
PF00001_1	PF00001_OG1.2	5911	1	U2	Post-LECA
PF00001_1	PF00001_OG1.2	6006	0	U2	Post-LECA
PF00001_1	PF00001_OG1.2	6007	1	U2	Post-LECA
PF00001_1	PF00001_OG1.2	6008	2	U2	Post-LECA
PF00001_1	PF00001_OG1.2	6009	0	U2	Post-LECA
PF00001_1	PF00001_OG1.2	6064	1	U2	Post-LECA
PF00001_1	PF00001_OG1.2	6078	0	U2	Post-LECA
PF00001_1	PF00001_OG1.2	6079	1	U2	Post-LECA
PF00001_1	PF00001_OG1.2	6080	2	U2	Post-LECA
PF00001_1	PF00001_OG1.2	6082	1	U2	Post-LECA
PF00001_1	PF00001_OG1.2	6208	1	U2	Post-LECA
PF00001_1	PF00001_OG1.2	6209	2	U2	Post-LECA
PF00001_1	PF00001_OG1.2	6212	2	U2	Post-LECA
PF00001_1	PF00001_OG1.2	6345	0	U2	Post-LECA
PF00001_1	PF00001_OG1.2	6346	1	U2	Post-LECA
PF00001_1	PF00001_OG1.2	6347	2	U2	Post-LECA
PF00001_1	PF00001_OG1.2	6362	2	U2	Post-LECA
PF00001_1	PF00001_OG1.2	6393	0	U2	Post-LECA
PF00001_1	PF00001_OG1.2	6394	1	U2	Post-LECA
PF00001_1	PF00001_OG1.2	6395	2	U2	Post-LECA
PF00001_1	PF00001_OG1.2	6425	2	U2	Post-LECA
PF00001_1	PF00001_OG1.2	6427	1	U2	Post-LECA
PF00001_1	PF00001_OG1.2	6430	1	U2	Post-LECA
PF00001_1	PF00001_OG1.2	6432	0	U2	Post-LECA
PF00001_1	PF00001_OG1.2	6433	1	U2	Post-LECA
PF00001_1	PF00001_OG1.2	6528	0	U2	Post-LECA
PF00001_1	PF00001_OG1.2	6529	1	U2	Post-LECA
PF00001_1	PF00001_OG1.2	6530	2	U2	Post-LECA
PF00001_1	PF00001_OG1.2	6535	1	U2	Post-LECA
PF00001_1	PF00001_OG1.2	6538	1	U2	Post-LECA
PF00001_1	PF00001_OG1.2	6654	0	U2	Post-LECA
PF00001_1	PF00001_OG1.2	6655	1	U2	Post-LECA
PF00001_1	PF00001_OG1.2	6656	2	U2	Post-LECA
PF00001_1	PF00001_OG1.2	6660	0	U2	Post-LECA
PF00001_1	PF00001_OG1.2	6661	1	U2	Post-LECA
PF00001_1	PF00001_OG1.2	6662	2	U2	Post-LECA
PF00001_1	PF00001_OG1.2	6663	0	U2	Post-LECA
PF00001_1	PF00001_OG1.2	6665	2	U2	Post-LECA
PF00001_1	PF00001_OG1.2	6666	0	U2	Post-LECA
PF00001_1	PF00001_OG1.2	6669	0	U2	Post-LECA
PF00001_1	PF00001_OG1.2	6829	1	U2	Post-LECA
PF00001_1	PF00001_OG1.2	6834	0	U2	Post-LECA
PF00001_1	PF00001_OG1.2	6835	1	U2	Post-LECA
PF00001_1	PF00001_OG1.2	6836	2	U2	Post-LECA
PF00001_1	PF00001_OG1.2	6867	0	U2	Post-LECA
PF00001_1	PF00001_OG1.2	6868	1	U2	Post-LECA
PF00001_1	PF00001_OG1.2	6869	2	U2	Post-LECA
PF00001_1	PF00001_OG1.2	6873	0	U2	Post-LECA
PF00001_1	PF00001_OG1.2	6880	1	U2	Post-LECA
PF00001_1	PF00001_OG1.2	6885	0	U2	Post-LECA
PF00001_1	PF00001_OG1.2	6887	2	U2	Post-LECA
PF00001_1	PF00001_OG1.2	6895	1	U2	Post-LECA
PF00001_1	PF00001_OG1.2	6897	0	U2	Post-LECA
PF00001_1	PF00001_OG1.2	6898	1	U2	Post-LECA
PF00001_1	PF00001_OG1.2	6899	2	U2	Post-LECA
PF00001_1	PF00001_OG1.2	6923	2	U2	Post-LECA
PF00001_1	PF00001_OG1.2	6924	0	U2	Post-LECA
PF00001_1	PF00001_OG1.2	6927	0	U2	Post-LECA
PF00001_1	PF00001_OG1.2	6929	2	U2	Post-LECA
PF00001_1	PF00001_OG1.2	7008	0	U2	Post-LECA
PF00001_1	PF00001_OG1.2	7011	0	U2	Post-LECA
PF00001_1	PF00001_OG1.2	7013	2	U2	Post-LECA
PF00001_1	PF00001_OG1.2	7023	0	U2	Post-LECA
PF00001_1	PF00001_OG1.2	7024	1	U2	Post-LECA
PF00001_1	PF00001_OG1.2	7025	2	U2	Post-LECA
PF00001_1	PF00001_OG1.2	7103	2	U2	Post-LECA
PF00001_1	PF00001_OG1.2	7122	0	U2	Post-LECA
PF00001_1	PF00001_OG1.2	7123	1	U2	Post-LECA
PF00001_1	PF00001_OG1.2	7124	2	U2	Post-LECA
PF00001_1	PF00001_OG1.2	7168	1	U2	Post-LECA
PF00001_1	PF00001_OG1.2	7170	0	U2	Post-LECA
PF00001_1	PF00001_OG1.2	7171	1	U2	Post-LECA
PF00001_1	PF00001_OG1.2	7172	2	U2	Post-LECA
PF00001_1	PF00001_OG1.2	7173	0	U2	Post-LECA
PF00001_1	PF00001_OG1.2	7174	1	U2	Post-LECA
PF00001_1	PF00001_OG1.2	7249	1	U2	Post-LECA
PF00001_1	PF00001_OG1.2	7251	0	U2	Post-LECA
PF00001_1	PF00001_OG1.2	7252	1	U2	Post-LECA
PF00001_1	PF00001_OG1.2	7253	2	U2	Post-LECA
PF00001_1	PF00001_OG1.2	7257	0	U2	Post-LECA
PF00001_1	PF00001_OG1.2	7293	0	U2	Post-LECA
PF00001_1	PF00001_OG1.2	7305	0	U2	Post-LECA
PF00001_1	PF00001_OG1.2	7306	1	U2	Post-LECA
PF00001_1	PF00001_OG1.2	7307	2	U2	Post-LECA
PF00001_1	PF00001_OG1.2	7342	1	U2	Post-LECA
PF00001_1	PF00001_OG1.2	7353	0	U2	Post-LECA
PF00001_1	PF00001_OG1.2	7354	1	U2	Post-LECA
PF00001_1	PF00001_OG1.2	7355	2	U2	Post-LECA
PF00001_1	PF00001_OG1.2	7410	0	U2	Post-LECA
PF00001_1	PF00001_OG1.2	7413	0	U2	Post-LECA
PF00001_1	PF00001_OG1.2	7414	1	U2	Post-LECA
PF00001_1	PF00001_OG1.2	7415	2	U2	Post-LECA
PF00001_1	PF00001_OG1.2	7460	2	U2	Post-LECA
PF00001_1	PF00001_OG1.2	7462	1	U2	Post-LECA
PF00001_1	PF00001_OG1.2	7470	0	U2	Post-LECA
PF00001_1	PF00001_OG1.2	7473	0	U2	Post-LECA
PF00001_1	PF00001_OG1.2	7474	1	U2	Post-LECA
PF00001_1	PF00001_OG1.2	7475	2	U2	Post-LECA
PF00001_1	PF00001_OG1.2	7494	0	U2	Post-LECA
PF00001_1	PF00001_OG1.2	7495	1	U2	Post-LECA
PF00001_1	PF00001_OG1.2	7536	0	U2	Post-LECA
PF00001_1	PF00001_OG1.2	7542	0	U2	Post-LECA
PF00001_1	PF00001_OG1.2	7543	1	U2	Post-LECA
PF00001_1	PF00001_OG1.2	7544	2	U2	Post-LECA
PF00001_1	PF00001_OG1.2	7583	2	U2	Post-LECA
PF00001_1	PF00001_OG1.2	7584	0	U2	Post-LECA
PF00001_1	PF00001_OG1.2	7585	1	U2	Post-LECA
PF00001_1	PF00001_OG1.2	7612	1	U2	Post-LECA
PF00001_1	PF00001_OG1.2	7614	0	U2	Post-LECA
PF00001_1	PF00001_OG1.2	7615	1	U2	Post-LECA
PF00001_1	PF00001_OG1.2	7616	2	U2	Post-LECA
PF00001_1	PF00001_OG1.2	7733	2	U2	Post-LECA
PF00001_1	PF00001_OG1.2	7752	0	U2	Post-LECA
PF00001_1	PF00001_OG1.2	7754	2	U2	Post-LECA
PF00001_1	PF00001_OG1.2	7759	1	U2	Post-LECA
PF00001_1	PF00001_OG1.2	7772	2	U2	Post-LECA
PF00001_1	PF00001_OG1.2	7830	0	U2	Post-LECA
PF00001_1	PF00001_OG1.2	7905	0	U2	Post-LECA
PF00001_1	PF00001_OG1.2	7906	1	U2	Post-LECA
PF00001_1	PF00001_OG1.2	7907	2	U2	Post-LECA
PF00001_1	PF00001_OG1.2	7977	0	U2	Post-LECA
PF00001_1	PF00001_OG1.2	7978	1	U2	Post-LECA
PF00001_1	PF00001_OG1.2	7982	2	U2	Post-LECA
PF00001_1	PF00001_OG1.2	7996	1	U2	Post-LECA
PF00001_1	PF00001_OG1.2	8079	0	U2	Post-LECA
PF00001_1	PF00001_OG1.2	8080	1	U2	Post-LECA
PF00001_1	PF00001_OG1.2	8082	0	U2	Post-LECA
PF00001_1	PF00001_OG1.2	8083	1	U2	Post-LECA
PF00001_1	PF00001_OG1.2	8084	2	U2	Post-LECA
PF00001_1	PF00001_OG1.2	8090	2	U2	Post-LECA
PF00001_1	PF00001_OG1.2	8139	0	U2	Post-LECA
PF00001_1	PF00001_OG1.2	8205	0	U2	Post-LECA
PF00001_1	PF00001_OG1.2	8206	1	U2	Post-LECA
PF00001_1	PF00001_OG1.2	8233	1	U2	Post-LECA
PF00001_1	PF00001_OG1.2	8235	0	U2	Post-LECA
PF00001_1	PF00001_OG1.2	8236	1	U2	Post-LECA
PF00001_1	PF00001_OG1.2	8237	2	U2	Post-LECA
PF00001_1	PF00001_OG1.2	8240	2	U2	Post-LECA
PF00001_1	PF00001_OG1.2	8414	2	U2	Post-LECA
PF00001_1	PF00001_OG1.2	8511	0	U2	Post-LECA
PF00001_1	PF00001_OG1.2	8712	0	U2	Post-LECA
PF00001_1	PF00001_OG1.2	8714	2	U2	Post-LECA
PF00001_1	PF00001_OG1.2	8779	1	U2	Post-LECA
PF00001_1	PF00001_OG1.2	8781	0	U2	Post-LECA
PF00001_1	PF00001_OG1.2	8782	1	U2	Post-LECA
PF00001_1	PF00001_OG1.2	8783	2	U2	Post-LECA
PF00001_1	PF00001_OG1.2	8853	0	U2	Post-LECA
PF00001_1	PF00001_OG1.2	9048	0	U2	Post-LECA
PF00001_1	PF00001_OG1.2	9194	2	U2	Post-LECA
PF00001_1	PF00001_OG1.2	9328	1	U2	Post-LECA
PF00001_1	PF00001_OG1.2	9477	0	U2	Post-LECA
PF00001_1	PF00001_OG1.2	9528	0	U2	Post-LECA
PF00001_1	PF00001_OG1.2	9529	1	U2	Post-LECA
PF00001_1	PF00001_OG1.2	9530	2	U2	Post-LECA
PF00001_1	PF00001_OG1.2	9579	0	U2	Post-LECA
PF00001_1	PF00001_OG1.2	9591	0	U2	Post-LECA
PF00001_1	PF00001_OG1.2	9592	1	U2	Post-LECA
PF00001_1	PF00001_OG1.2	9855	0	U2	Post-LECA
PF00001_1	PF00001_OG1.2	9864	0	U2	Post-LECA
PF00001_1	PF00001_OG1.2	9865	1	U2	Post-LECA
PF00001_1	PF00001_OG1.2	9867	0	U2	Post-LECA
PF00001_1	PF00001_OG1.2	9868	1	U2	Post-LECA
PF00001_1	PF00001_OG1.2	9869	2	U2	Post-LECA
PF00001_1	PF00001_OG1.2	9871	1	U2	Post-LECA
PF00001_1	PF00001_OG1.2	9912	0	U2	Post-LECA
PF00001_1	PF00001_OG1.2	9913	1	U2	Post-LECA
PF00001_1	PF00001_OG1.2	9915	0	U2	Post-LECA
PF00001_1	PF00001_OG1.2	9917	2	U2	Post-LECA
PF00001_1	PF00001_OG1.2	9921	0	U2	Post-LECA
PF00001_1	PF00001_OG1.2	9947	2	U2	Post-LECA
PF00001_1	PF00001_OG1.2	9952	1	U2	Post-LECA
PF00001_1	PF00001_OG1.2	9984	0	U2	Post-LECA
PF00001_1	PF00001_OG1.2	9989	2	U2	Post-LECA
PF00001_1	PF00001_OG1.2	9992	2	U2	Post-LECA
PF00001_1	PF00001_OG1.2	9993	0	U2	Post-LECA
PF00001_1	PF00001_OG1.2	9994	1	U2	Post-LECA
PF00001_1	PF00001_OG1.2	9998	2	U2	Post-LECA
PF00001_1	PF00001_OG1.2	9999	0	U2	Post-LECA
PF00001_1	PF00001_OG1.2	10000	1	U2	Post-LECA
PF00001_1	PF00001_OG1.2	10002	0	U2	Post-LECA
PF00001_1	PF00001_OG1.2	10004	2	U2	Post-LECA
PF00001_1	PF00001_OG1.2	10005	0	U2	Post-LECA
PF00001_1	PF00001_OG1.2	10006	1	U2	Post-LECA
PF00001_1	PF00001_OG1.2	10014	0	U2	Post-LECA
PF00001_1	PF00001_OG1.2	10017	0	U2	Post-LECA
PF00001_1	PF00001_OG1.2	10025	2	U2	Post-LECA
PF00001_1	PF00001_OG1.2	10042	1	U2	Post-LECA
PF00001_1	PF00001_OG1.2	10062	0	U2	Post-LECA
PF00001_1	PF00001_OG1.2	10098	0	U2	Post-LECA
PF00001_1	PF00001_OG1.2	10102	1	U2	Post-LECA
PF00001_1	PF00001_OG1.2	10107	0	U2	Post-LECA
PF00001_1	PF00001_OG1.2	10108	1	U2	Post-LECA
PF00001_1	PF00001_OG1.2	10109	2	U2	Post-LECA
PF00001_1	PF00001_OG1.2	10131	0	U2	Post-LECA
PF00001_1	PF00001_OG1.2	10132	1	U2	Post-LECA
PF00001_1	PF00001_OG1.2	10133	2	U2	Post-LECA
PF00001_1	PF00001_OG1.2	10134	0	U2	Post-LECA
PF00001_1	PF00001_OG1.2	10135	1	U2	Post-LECA
PF00001_1	PF00001_OG1.2	10137	0	U2	Post-LECA
PF00001_1	PF00001_OG1.2	10139	2	U2	Post-LECA
PF00001_1	PF00001_OG1.2	10140	0	U2	Post-LECA
PF00001_1	PF00001_OG1.2	10141	1	U2	Post-LECA
PF00001_1	PF00001_OG1.2	10142	2	U2	Post-LECA
PF00001_1	PF00001_OG1.2	10147	1	U2	Post-LECA
PF00001_1	PF00001_OG1.2	10148	2	U2	Post-LECA
PF00001_1	PF00001_OG1.2	10149	0	U2	Post-LECA
PF00001_1	PF00001_OG1.2	10152	0	U2	Post-LECA
PF00001_1	PF00001_OG1.2	10154	2	U2	Post-LECA
PF00001_1	PF00001_OG1.2	10159	1	U2	Post-LECA
PF00001_1	PF00001_OG1.2	10162	1	U2	Post-LECA
PF00001_1	PF00001_OG1.2	10301	2	U2	Post-LECA
PF00001_1	PF00001_OG1.2	10311	0	U2	Post-LECA
PF00001_1	PF00001_OG1.2	10315	1	U2	Post-LECA
PF00001_1	PF00001_OG1.2	10330	1	U2	Post-LECA
PF00001_1	PF00001_OG1.2	10331	2	U2	Post-LECA
PF00001_1	PF00001_OG1.2	10335	0	U2	Post-LECA
PF00001_1	PF00001_OG1.2	10336	1	U2	Post-LECA
PF00001_1	PF00001_OG1.2	10337	2	U2	Post-LECA
PF00001_1	PF00001_OG1.2	10350	0	U2	Post-LECA
PF00001_1	PF00001_OG1.2	10445	2	U2	Post-LECA
PF00001_1	PF00001_OG1.2	10471	1	U2	Post-LECA
PF00001_1	PF00001_OG1.2	10473	0	U2	Post-LECA
PF00001_1	PF00001_OG1.2	10475	2	U2	Post-LECA
PF00001_1	PF00001_OG1.2	10516	1	U2	Post-LECA
PF00001_1	PF00001_OG1.2	10518	0	U2	Post-LECA
PF00001_1	PF00001_OG1.2	10521	0	U2	Post-LECA
PF00001_1	PF00001_OG1.2	10524	0	U2	Post-LECA
PF00001_1	PF00001_OG1.2	10528	1	U2	Post-LECA
PF00001_1	PF00001_OG1.2	10530	0	U2	Post-LECA
PF00001_1	PF00001_OG1.2	10531	1	U2	Post-LECA
PF00001_1	PF00001_OG1.2	10533	0	U2	Post-LECA
PF00001_1	PF00001_OG1.2	10534	1	U2	Post-LECA
PF00001_1	PF00001_OG1.2	10535	2	U2	Post-LECA
PF00001_1	PF00001_OG1.2	10536	0	U2	Post-LECA
PF00001_1	PF00001_OG1.2	10537	1	U2	Post-LECA
PF00001_1	PF00001_OG1.2	10538	2	U2	Post-LECA
PF00001_1	PF00001_OG1.2	10539	0	U2	Post-LECA
PF00001_1	PF00001_OG1.2	10541	2	U2	Post-LECA
PF00001_1	PF00001_OG1.2	10542	0	U2	Post-LECA
PF00001_1	PF00001_OG1.2	10543	1	U2	Post-LECA
PF00001_1	PF00001_OG1.2	10544	2	U2	Post-LECA
PF00001_1	PF00001_OG1.2	10545	0	U2	Post-LECA
PF00001_1	PF00001_OG1.2	10555	1	U2	Post-LECA
PF00001_1	PF00001_OG1.2	10556	2	U2	Post-LECA
PF00001_1	PF00001_OG1.2	10566	0	U2	Post-LECA
PF00001_1	PF00001_OG1.2	10595	2	U2	Post-LECA
PF00001_1	PF00001_OG1.2	10598	2	U2	Post-LECA
PF00001_1	PF00001_OG1.2	10672	1	U2	Post-LECA
PF00001_1	PF00001_OG1.2	10696	1	U2	Post-LECA
PF00001_1	PF00001_OG1.2	10698	0	U2	Post-LECA
PF00001_1	PF00001_OG1.2	10699	1	U2	Post-LECA
PF00001_1	PF00001_OG1.2	10701	0	U2	Post-LECA
PF00001_1	PF00001_OG1.2	10705	1	U2	Post-LECA
PF00001_1	PF00001_OG1.2	10707	0	U2	Post-LECA
PF00001_1	PF00001_OG1.2	10708	1	U2	Post-LECA
PF00001_1	PF00001_OG1.2	10709	2	U2	Post-LECA
PF00001_1	PF00001_OG1.2	10710	0	U2	Post-LECA
PF00001_1	PF00001_OG1.2	10714	1	U2	Post-LECA
PF00001_1	PF00001_OG1.2	10716	0	U2	Post-LECA
PF00001_1	PF00001_OG1.2	10717	1	U2	Post-LECA
PF00001_1	PF00001_OG1.2	10718	2	U2	Post-LECA
PF00001_1	PF00001_OG1.2	10719	0	U2	Post-LECA
PF00001_1	PF00001_OG1.2	10720	1	U2	Post-LECA
PF00001_1	PF00001_OG1.2	10721	2	U2	Post-LECA
PF00001_1	PF00001_OG1.2	10722	0	U2	Post-LECA
PF00001_1	PF00001_OG1.2	10723	1	U2	Post-LECA
PF00001_1	PF00001_OG1.2	10724	2	U2	Post-LECA
PF00001_1	PF00001_OG1.2	10726	1	U2	Post-LECA
PF00001_1	PF00001_OG1.2	10728	0	U2	Post-LECA
PF00001_1	PF00001_OG1.2	10971	0	U2	Post-LECA
PF00001_1	PF00001_OG1.2	10974	0	U2	Post-LECA
PF00001_1	PF00001_OG1.2	10975	1	U2	Post-LECA
PF00001_1	PF00001_OG1.2	10976	2	U2	Post-LECA
PF00001_1	PF00001_OG1.2	10977	0	U2	Post-LECA
PF00001_1	PF00001_OG1.2	10978	1	U2	Post-LECA
PF00001_1	PF00001_OG1.2	10979	2	U2	Post-LECA
PF00001_1	PF00001_OG1.2	10986	0	U2	Post-LECA
PF00001_1	PF00001_OG1.2	11018	2	U2	Post-LECA
PF00001_1	PF00001_OG1.2	11022	0	U2	Post-LECA
PF00001_1	PF00001_OG1.2	11024	2	U2	Post-LECA
PF00001_1	PF00001_OG1.2	11025	0	U2	Post-LECA
PF00001_1	PF00001_OG1.2	11036	2	U2	Post-LECA
PF00001_1	PF00001_OG1.2	11040	0	U2	Post-LECA
PF00001_1	PF00001_OG1.2	11042	2	U2	Post-LECA
PF00001_1	PF00001_OG1.2	11046	0	U2	Post-LECA
PF00001_1	PF00001_OG1.2	11050	1	U2	Post-LECA
PF00001_1	PF00001_OG1.2	11063	2	U2	Post-LECA
PF00001_1	PF00001_OG1.2	11093	2	U2	Post-LECA
PF00001_1	PF00001_OG1.2	11131	1	U2	Post-LECA
PF00001_1	PF00001_OG1.2	11136	0	U2	Post-LECA
PF00001_1	PF00001_OG1.2	11152	1	U2	Post-LECA
PF00001_1	PF00001_OG1.2	11157	0	U2	Post-LECA
PF00001_1	PF00001_OG1.2	11167	1	U2	Post-LECA
PF00001_1	PF00001_OG1.2	11175	0	U2	Post-LECA
PF00001_1	PF00001_OG1.2	11228	2	U2	Post-LECA
PF00001_1	PF00001_OG1.2	11235	0	U2	Post-LECA
PF00001_1	PF00001_OG1.2	11240	2	U2	Post-LECA
PF00001_1	PF00001_OG1.2	11244	0	U2	Post-LECA
PF00001_1	PF00001_OG1.2	11247	0	U2	Post-LECA
PF00001_1	PF00001_OG1.2	11248	1	U2	Post-LECA
PF00001_1	PF00001_OG1.2	11250	0	U2	Post-LECA
PF00001_1	PF00001_OG1.2	11251	1	U2	Post-LECA
PF00001_1	PF00001_OG1.2	11252	2	U2	Post-LECA
PF00001_1	PF00001_OG1.2	11253	0	U2	Post-LECA
PF00001_1	PF00001_OG1.2	11254	1	U2	Post-LECA
PF00001_1	PF00001_OG1.2	11255	2	U2	Post-LECA
PF00001_1	PF00001_OG1.2	11256	0	U2	Post-LECA
PF00001_1	PF00001_OG1.2	11257	1	U2	Post-LECA
PF00001_1	PF00001_OG1.2	11258	2	U2	Post-LECA
PF00001_1	PF00001_OG1.2	11259	0	U2	Post-LECA
PF00001_1	PF00001_OG1.2	11262	0	U2	Post-LECA
PF00001_1	PF00001_OG1.2	11263	1	U2	Post-LECA
PF00001_1	PF00001_OG1.2	11264	2	U2	Post-LECA
PF00001_1	PF00001_OG1.2	11265	0	U2	Post-LECA
PF00001_1	PF00001_OG1.2	11266	1	U2	Post-LECA
PF00001_1	PF00001_OG1.2	11268	0	U2	Post-LECA
PF00001_1	PF00001_OG1.2	11269	1	U2	Post-LECA
PF00001_1	PF00001_OG1.2	11270	2	U2	Post-LECA
PF00001_1	PF00001_OG1.2	11336	2	U2	Post-LECA
PF00001_1	PF00001_OG1.2	11394	0	U2	Post-LECA
PF00001_1	PF00001_OG1.2	11395	1	U2	Post-LECA
PF00001_1	PF00001_OG1.2	11396	2	U2	Post-LECA
PF00001_1	PF00001_OG1.2	11398	1	U2	Post-LECA
PF00001_1	PF00001_OG1.2	11401	1	U2	Post-LECA
PF00001_1	PF00001_OG1.2	11404	1	U2	Post-LECA
PF00001_1	PF00001_OG1.2	11407	1	U2	Post-LECA
PF00001_1	PF00001_OG1.2	11409	0	U2	Post-LECA
PF00001_1	PF00001_OG1.2	11410	1	U2	Post-LECA
PF00001_1	PF00001_OG1.2	11416	1	U2	Post-LECA
PF00001_1	PF00001_OG1.2	11429	2	U2	Post-LECA
PF00001_1	PF00001_OG1.2	11497	1	U2	Post-LECA
PF00001_1	PF00001_OG1.2	11498	2	U2	Post-LECA
PF00001_1	PF00001_OG1.2	11500	1	U2	Post-LECA
PF00001_1	PF00001_OG1.2	11508	0	U2	Post-LECA
PF00001_1	PF00001_OG1.2	11523	0	U2	Post-LECA
PF00001_1	PF00001_OG1.2	11548	1	U2	Post-LECA
PF00001_1	PF00001_OG1.2	11550	0	U2	Post-LECA
PF00001_1	PF00001_OG1.2	11552	2	U2	Post-LECA
PF00001_1	PF00001_OG1.2	11556	0	U2	Post-LECA
PF00001_1	PF00001_OG1.2	11560	1	U2	Post-LECA
PF00001_1	PF00001_OG1.2	11589	0	U2	Post-LECA
PF00001_1	PF00001_OG1.2	11593	1	U2	Post-LECA
PF00001_1	PF00001_OG1.2	11603	2	U2	Post-LECA
PF00001_1	PF00001_OG1.2	11604	0	U2	Post-LECA
PF00001_1	PF00001_OG1.2	11607	0	U2	Post-LECA
PF00001_1	PF00001_OG1.2	11608	1	U2	Post-LECA
PF00001_1	PF00001_OG1.2	11613	0	U2	Post-LECA
PF00001_1	PF00001_OG1.2	11616	0	U2	Post-LECA
PF00001_1	PF00001_OG1.2	11617	1	U2	Post-LECA
PF00001_1	PF00001_OG1.2	11618	2	U2	Post-LECA
PF00001_1	PF00001_OG1.2	11619	0	U2	Post-LECA
PF00001_1	PF00001_OG1.2	11620	1	U2	Post-LECA
PF00001_1	PF00001_OG1.2	11621	2	U2	Post-LECA
PF00001_1	PF00001_OG1.2	11622	0	U2	Post-LECA
PF00001_1	PF00001_OG1.2	11623	1	U2	Post-LECA
PF00001_1	PF00001_OG1.2	11624	2	U2	Post-LECA
PF00001_1	PF00001_OG1.2	11625	0	U2	Post-LECA
PF00001_1	PF00001_OG1.2	11626	1	U2	Post-LECA
PF00001_1	PF00001_OG1.2	11627	2	U2	Post-LECA
PF00001_1	PF00001_OG1.2	11628	0	U2	Post-LECA
PF00001_1	PF00001_OG1.2	11629	1	U2	Post-LECA
PF00001_1	PF00001_OG1.2	11630	2	U2	Post-LECA
PF00001_1	PF00001_OG1.2	11739	0	U2	Post-LECA
PF00001_1	PF00001_OG1.2	11740	1	U2	Post-LECA
PF00001_1	PF00001_OG1.2	11741	2	U2	Post-LECA
PF00001_1	PF00001_OG1.2	11754	0	U2	Post-LECA
PF00001_1	PF00001_OG1.2	11755	1	U2	Post-LECA
PF00001_1	PF00001_OG1.2	11756	2	U2	Post-LECA
PF00001_1	PF00001_OG1.2	11760	0	U2	Post-LECA
PF00001_1	PF00001_OG1.2	11761	1	U2	Post-LECA
PF00001_1	PF00001_OG1.2	11762	2	U2	Post-LECA
PF00001_1	PF00001_OG1.2	11764	1	U2	Post-LECA
PF00001_1	PF00001_OG1.2	11765	2	U2	Post-LECA
PF00001_1	PF00001_OG1.2	11768	2	U2	Post-LECA
PF00001_1	PF00001_OG1.2	11775	0	U2	Post-LECA
PF00001_1	PF00001_OG1.2	11796	0	U2	Post-LECA
PF00001_1	PF00001_OG1.2	11801	2	U2	Post-LECA
PF00001_1	PF00001_OG1.2	11802	0	U2	Post-LECA
PF00001_1	PF00001_OG1.2	11804	2	U2	Post-LECA
PF00001_1	PF00001_OG1.2	11812	1	U2	Post-LECA
PF00001_1	PF00001_OG1.2	11859	0	U2	Post-LECA
PF00001_1	PF00001_OG1.2	11898	0	U2	Post-LECA
PF00001_1	PF00001_OG1.2	11913	0	U2	Post-LECA
PF00001_1	PF00001_OG1.2	11916	0	U2	Post-LECA
PF00001_1	PF00001_OG1.2	11944	1	U2	Post-LECA
PF00001_1	PF00001_OG1.2	11967	0	U2	Post-LECA
PF00001_1	PF00001_OG1.2	11977	1	U2	Post-LECA
PF00001_1	PF00001_OG1.2	12003	0	U2	Post-LECA
PF00001_1	PF00001_OG1.2	12006	0	U2	Post-LECA
PF00001_1	PF00001_OG1.2	12007	1	U2	Post-LECA
PF00001_1	PF00001_OG1.2	12012	0	U2	Post-LECA
PF00001_1	PF00001_OG1.2	12013	1	U2	Post-LECA
PF00001_1	PF00001_OG1.2	12017	2	U2	Post-LECA
PF00001_1	PF00001_OG1.2	12018	0	U2	Post-LECA
PF00001_1	PF00001_OG1.2	12021	0	U2	Post-LECA
PF00001_1	PF00001_OG1.2	12022	1	U2	Post-LECA
PF00001_1	PF00001_OG1.2	12025	1	U2	Post-LECA
PF00001_1	PF00001_OG1.2	12026	2	U2	Post-LECA
PF00001_1	PF00001_OG1.2	12027	0	U2	Post-LECA
PF00001_1	PF00001_OG1.2	12028	1	U2	Post-LECA
PF00001_1	PF00001_OG1.2	12029	2	U2	Post-LECA
PF00001_1	PF00001_OG1.2	12030	0	U2	Post-LECA
PF00001_1	PF00001_OG1.2	12032	2	U2	Post-LECA
PF00001_1	PF00001_OG1.2	12034	1	U2	Post-LECA
PF00001_1	PF00001_OG1.2	12035	2	U2	Post-LECA
PF00001_1	PF00001_OG1.2	12038	2	U2	Post-LECA
PF00001_1	PF00001_OG1.2	12042	0	U2	Post-LECA
PF00001_1	PF00001_OG1.2	12043	1	U2	Post-LECA
PF00001_1	PF00001_OG1.2	12045	0	U2	Post-LECA
PF00001_1	PF00001_OG1.2	12051	0	U2	Post-LECA
PF00001_1	PF00001_OG1.2	12087	0	U2	Post-LECA
PF00001_1	PF00001_OG1.2	12091	1	U2	Post-LECA
PF00001_1	PF00001_OG1.2	12140	2	U2	Post-LECA
PF00001_1	PF00001_OG1.2	12154	1	U2	Post-LECA
PF00001_1	PF00001_OG1.2	12155	2	U2	Post-LECA
PF00001_1	PF00001_OG1.2	12159	0	U2	Post-LECA
PF00001_1	PF00001_OG1.2	12162	0	U2	Post-LECA
PF00001_1	PF00001_OG1.2	12163	1	U2	Post-LECA
PF00001_1	PF00001_OG1.2	12164	2	U2	Post-LECA
PF00001_1	PF00001_OG1.2	12165	0	U2	Post-LECA
PF00001_1	PF00001_OG1.2	12166	1	U2	Post-LECA
PF00001_1	PF00001_OG1.2	12167	2	U2	Post-LECA
PF00001_1	PF00001_OG1.2	12169	1	U2	Post-LECA
PF00001_1	PF00001_OG1.2	12426	0	U2	Post-LECA
PF00001_1	PF00001_OG1.2	12439	1	U2	Post-LECA
PF00001_1	PF00001_OG1.2	12485	2	U2	Post-LECA
PF00001_1	PF00001_OG1.2	12492	0	U2	Post-LECA
PF00001_1	PF00001_OG1.2	12493	1	U2	Post-LECA
PF00001_1	PF00001_OG1.2	12494	2	U2	Post-LECA
PF00001_1	PF00001_OG1.2	12495	0	U2	Post-LECA
PF00001_1	PF00001_OG1.2	12497	2	U2	Post-LECA
PF00001_1	PF00001_OG1.2	12499	1	U2	Post-LECA
PF00001_1	PF00001_OG1.2	12500	2	U2	Post-LECA
PF00001_1	PF00001_OG1.2	12501	0	U2	Post-LECA
PF00001_1	PF00001_OG1.2	12502	1	U2	Post-LECA
PF00001_1	PF00001_OG1.2	12542	2	U2	Post-LECA
PF00001_1	PF00001_OG1.2	12545	2	U2	Post-LECA
PF00001_1	PF00001_OG1.2	12548	2	U2	Post-LECA
PF00001_1	PF00001_OG1.2	12551	2	U2	Post-LECA
PF00001_1	PF00001_OG1.2	12573	0	U2	Post-LECA
PF00001_1	PF00001_OG1.2	12602	2	U2	Post-LECA
PF00001_1	PF00001_OG1.2	12603	0	U2	Post-LECA
PF00001_1	PF00001_OG1.2	12635	2	U2	Post-LECA
PF00001_1	PF00001_OG1.2	12642	0	U2	Post-LECA
PF00001_1	PF00001_OG1.2	12646	1	U2	Post-LECA
PF00001_1	PF00001_OG1.2	12647	2	U2	Post-LECA
PF00001_1	PF00001_OG1.2	12648	0	U2	Post-LECA
PF00001_1	PF00001_OG1.2	12649	1	U2	Post-LECA
PF00001_1	PF00001_OG1.2	12650	2	U2	Post-LECA
PF00001_1	PF00001_OG1.2	12651	0	U2	Post-LECA
PF00001_1	PF00001_OG1.2	12652	1	U2	Post-LECA
PF00001_1	PF00001_OG1.2	12653	2	U2	Post-LECA
PF00001_1	PF00001_OG1.2	12654	0	U2	Post-LECA
PF00001_1	PF00001_OG1.2	12655	1	U2	Post-LECA
PF00001_1	PF00001_OG1.2	12657	0	U2	Post-LECA
PF00001_1	PF00001_OG1.2	12662	2	U2	Post-LECA
PF00001_1	PF00001_OG1.2	12963	0	U2	Post-LECA
PF00001_1	PF00001_OG1.2	12975	0	U2	Post-LECA
PF00001_1	PF00001_OG1.2	13049	2	U2	Post-LECA
PF00001_1	PF00001_OG1.2	13068	0	U2	Post-LECA
PF00001_1	PF00001_OG1.2	13071	0	U2	Post-LECA
PF00001_1	PF00001_OG1.2	13074	0	U2	Post-LECA
PF00001_1	PF00001_OG1.2	13075	1	U2	Post-LECA
PF00001_1	PF00001_OG1.2	13076	2	U2	Post-LECA
PF00001_1	PF00001_OG1.2	13077	0	U2	Post-LECA
PF00001_1	PF00001_OG1.2	13079	2	U2	Post-LECA
PF00001_1	PF00001_OG1.2	13082	2	U2	Post-LECA
PF00001_1	PF00001_OG1.2	13084	1	U2	Post-LECA
PF00001_1	PF00001_OG1.2	13085	2	U2	Post-LECA
PF00001_1	PF00001_OG1.2	13086	0	U2	Post-LECA
PF00001_1	PF00001_OG1.2	13087	1	U2	Post-LECA
PF00001_1	PF00001_OG1.2	13088	2	U2	Post-LECA
PF00001_1	PF00001_OG1.2	13089	0	U2	Post-LECA
PF00001_1	PF00001_OG1.2	13090	1	U2	Post-LECA
PF00001_1	PF00001_OG1.2	13091	2	U2	Post-LECA
PF00001_1	PF00001_OG1.2	13203	0	U2	Post-LECA
PF00001_1	PF00001_OG1.2	13204	1	U2	Post-LECA
PF00001_1	PF00001_OG1.2	13205	2	U2	Post-LECA
PF00001_1	PF00001_OG1.2	13224	0	U2	Post-LECA
PF00001_1	PF00001_OG1.2	13225	1	U2	Post-LECA
PF00001_1	PF00001_OG1.2	13226	2	U2	Post-LECA
PF00001_1	PF00001_OG1.2	13228	1	U2	Post-LECA
PF00001_1	PF00001_OG1.2	13229	2	U2	Post-LECA
PF00001_1	PF00001_OG1.2	13242	0	U2	Post-LECA
PF00001_1	PF00001_OG1.2	13245	0	U2	Post-LECA
PF00001_1	PF00001_OG1.2	13252	1	U2	Post-LECA
PF00001_1	PF00001_OG1.2	13342	1	U2	Post-LECA
PF00001_1	PF00001_OG1.2	13382	2	U2	Post-LECA
PF00001_1	PF00001_OG1.2	13384	1	U2	Post-LECA
PF00001_1	PF00001_OG1.2	13393	1	U2	Post-LECA
PF00001_1	PF00001_OG1.2	13397	2	U2	Post-LECA
PF00001_1	PF00001_OG1.2	13403	2	U2	Post-LECA
PF00001_1	PF00001_OG1.2	13404	0	U2	Post-LECA
PF00001_1	PF00001_OG1.2	13405	1	U2	Post-LECA
PF00001_1	PF00001_OG1.2	13406	2	U2	Post-LECA
PF00001_1	PF00001_OG1.2	13449	0	U2	Post-LECA
PF00001_1	PF00001_OG1.2	13452	0	U2	Post-LECA
PF00001_1	PF00001_OG1.2	13453	1	U2	Post-LECA
PF00001_1	PF00001_OG1.2	13454	2	U2	Post-LECA
PF00001_1	PF00001_OG1.2	13522	1	U2	Post-LECA
PF00001_1	PF00001_OG1.2	13524	0	U2	Post-LECA
PF00001_1	PF00001_OG1.2	13525	1	U2	Post-LECA
PF00001_1	PF00001_OG1.2	13526	2	U2	Post-LECA
PF00001_1	PF00001_OG1.2	13529	2	U2	Post-LECA
PF00001_1	PF00001_OG1.2	13671	0	U2	Post-LECA
PF00001_1	PF00001_OG1.2	13672	1	U2	Post-LECA
PF00001_1	PF00001_OG1.2	13673	2	U2	Post-LECA
PF00001_1	PF00001_OG1.2	13681	1	U2	Post-LECA
PF00001_1	PF00001_OG1.2	13953	0	U2	Post-LECA
PF00001_1	PF00001_OG1.2	13956	0	U2	Post-LECA
PF00001_1	PF00001_OG1.2	13957	1	U2	Post-LECA
PF00001_1	PF00001_OG1.2	13958	2	U2	Post-LECA
PF00001_1	PF00001_OG1.2	13962	0	U2	Post-LECA
PF00001_1	PF00001_OG1.2	14014	1	U2	Post-LECA
PF00001_1	PF00001_OG1.2	14016	0	U2	Post-LECA
PF00001_1	PF00001_OG1.2	14017	1	U2	Post-LECA
PF00001_1	PF00001_OG1.2	14018	2	U2	Post-LECA
PF00001_1	PF00001_OG1.2	14020	1	U2	Post-LECA
PF00001_1	PF00001_OG1.2	14193	0	U2	Post-LECA
PF00001_1	PF00001_OG1.2	14197	1	U2	Post-LECA
PF00001_1	PF00001_OG1.2	14198	2	U2	Post-LECA
PF00001_1	PF00001_OG1.2	14199	0	U2	Post-LECA
PF00001_1	PF00001_OG1.2	14200	1	U2	Post-LECA
PF00001_1	PF00001_OG1.2	14201	2	U2	Post-LECA
PF00001_1	PF00001_OG1.2	14202	0	U2	Post-LECA
PF00001_1	PF00001_OG1.2	14266	1	U2	Post-LECA
PF00001_1	PF00001_OG1.2	14267	2	U2	Post-LECA
PF00001_1	PF00001_OG1.2	14275	1	U2	Post-LECA
PF00001_1	PF00001_OG1.2	14277	0	U2	Post-LECA
PF00001_1	PF00001_OG1.2	14279	2	U2	Post-LECA
PF00001_1	PF00001_OG1.2	14283	0	U2	Post-LECA
PF00001_1	PF00001_OG1.2	14285	2	U2	Post-LECA
PF00001_1	PF00001_OG1.2	14288	2	U2	Post-LECA
PF00001_1	PF00001_OG1.2	14378	2	U2	Post-LECA
PF00001_1	PF00001_OG1.2	14382	0	U2	Post-LECA
PF00001_1	PF00001_OG1.2	14387	2	U2	Post-LECA
PF00001_1	PF00001_OG1.2	14470	1	U2	Post-LECA
PF00001_1	PF00001_OG1.2	14541	0	U2	Post-LECA
PF00001_1	PF00001_OG1.2	14542	1	U2	Post-LECA
PF00001_1	PF00001_OG1.2	14643	0	U2	Post-LECA
PF00001_1	PF00001_OG1.2	14644	1	U2	Post-LECA
PF00001_1	PF00001_OG1.2	14645	2	U2	Post-LECA
PF00001_1	PF00001_OG1.2	14695	1	U2	Post-LECA
PF00001_1	PF00001_OG1.2	14735	2	U2	Post-LECA
PF00001_1	PF00001_OG1.2	14769	0	U2	Post-LECA
PF00001_1	PF00001_OG1.2	14772	0	U2	Post-LECA
PF00001_1	PF00001_OG1.2	14773	1	U2	Post-LECA
PF00001_1	PF00001_OG1.2	14774	2	U2	Post-LECA
PF00001_1	PF00001_OG1.2	14820	0	U2	Post-LECA
PF00001_1	PF00001_OG1.2	14821	1	U2	Post-LECA
PF00001_1	PF00001_OG1.2	14832	0	U2	Post-LECA
PF00001_1	PF00001_OG1.2	14931	0	U2	Post-LECA
PF00001_1	PF00001_OG1.2	14932	1	U2	Post-LECA
PF00001_1	PF00001_OG1.2	14933	2	U2	Post-LECA
PF00001_1	PF00001_OG1.2	15102	0	U2	Post-LECA
PF00001_1	PF00001_OG1.2	15103	1	U2	Post-LECA
PF00001_1	PF00001_OG1.2	15131	2	U2	Post-LECA
PF00001_1	PF00001_OG1.2	15177	0	U2	Post-LECA
PF00001_1	PF00001_OG1.2	15178	1	U2	Post-LECA
PF00001_1	PF00001_OG1.2	15179	2	U2	Post-LECA
PF00001_1	PF00001_OG1.2	15183	0	U2	Post-LECA
PF00001_1	PF00001_OG1.2	15213	0	U2	Post-LECA
PF00001_1	PF00001_OG1.2	15214	1	U2	Post-LECA
PF00001_1	PF00001_OG1.2	15221	2	U2	Post-LECA
PF00001_1	PF00001_OG1.2	15326	2	U2	Post-LECA
PF00001_1	PF00001_OG1.2	15426	0	U2	Post-LECA
PF00001_1	PF00001_OG1.2	15428	2	U2	Post-LECA
PF00001_1	PF00001_OG1.2	15492	0	U2	Post-LECA
PF00001_1	PF00001_OG1.2	15493	1	U2	Post-LECA
PF00001_1	PF00001_OG1.2	15494	2	U2	Post-LECA
PF00001_1	PF00001_OG1.2	15535	1	U2	Post-LECA
PF00001_1	PF00001_OG1.2	15564	0	U2	Post-LECA
PF00001_1	PF00001_OG1.2	15566	2	U2	Post-LECA
PF00001_1	PF00001_OG1.2	15591	0	U2	Post-LECA
PF00001_1	PF00001_OG1.2	15592	1	U2	Post-LECA
PF00001_1	PF00001_OG1.2	15593	2	U2	Post-LECA
PF00001_1	PF00001_OG1.2	15615	0	U2	Post-LECA
PF00001_1	PF00001_OG1.2	15792	0	U2	Post-LECA
PF00001_1	PF00001_OG1.2	15795	0	U2	Post-LECA
PF00001_1	PF00001_OG1.2	15796	1	U2	Post-LECA
PF00001_1	PF00001_OG1.2	15797	2	U2	Post-LECA
PF00001_1	PF00001_OG1.2	15805	1	U2	Post-LECA
PF00001_1	PF00001_OG1.2	15878	2	U2	Post-LECA
PF00001_1	PF00001_OG1.2	15889	1	U2	Post-LECA
PF00001_1	PF00001_OG1.2	15920	2	U2	Post-LECA
PF00001_1	PF00001_OG1.2	15942	0	U2	Post-LECA
PF00001_1	PF00001_OG1.2	15944	2	U2	Post-LECA
PF00001_1	PF00001_OG1.2	15947	2	U2	Post-LECA
PF00001_1	PF00001_OG1.2	15948	0	U2	Post-LECA
PF00001_1	PF00001_OG1.2	15951	0	U2	Post-LECA
PF00001_1	PF00001_OG1.2	15952	1	U2	Post-LECA
PF00001_1	PF00001_OG1.2	15959	2	U2	Post-LECA
PF00001_1	PF00001_OG1.2	16027	1	U2	Post-LECA
PF00001_1	PF00001_OG1.2	16030	1	U2	Post-LECA
PF00001_1	PF00001_OG1.2	16040	2	U2	Post-LECA
PF00001_1	PF00001_OG1.2	16041	0	U2	Post-LECA
PF00001_1	PF00001_OG1.2	16438	1	U2	Post-LECA
PF00001_1	PF00001_OG1.2	16444	1	U2	Post-LECA
PF00001_1	PF00001_OG1.2	16447	1	U2	Post-LECA
PF00001_1	PF00001_OG1.2	16455	0	U2	Post-LECA
PF00001_1	PF00001_OG1.2	16456	1	U2	Post-LECA
PF00001_1	PF00001_OG1.2	16457	2	U2	Post-LECA
PF00001_1	PF00001_OG1.2	16620	0	U2	Post-LECA
PF00001_1	PF00001_OG1.2	16621	1	U2	Post-LECA
PF00001_1	PF00001_OG1.2	16622	2	U2	Post-LECA
PF00001_1	PF00001_OG1.2	16623	0	U2	Post-LECA
PF00001_1	PF00001_OG1.2	16624	1	U2	Post-LECA
PF00001_1	PF00001_OG1.2	16671	0	U2	Post-LECA
PF00001_1	PF00001_OG1.2	16690	1	U2	Post-LECA
PF00001_1	PF00001_OG1.2	16692	0	U2	Post-LECA
PF00001_1	PF00001_OG1.2	16693	1	U2	Post-LECA
PF00001_1	PF00001_OG1.2	16694	2	U2	Post-LECA
PF00001_1	PF00001_OG1.2	16797	0	U2	Post-LECA
PF00001_1	PF00001_OG1.2	16813	1	U2	Post-LECA
PF00001_1	PF00001_OG1.2	16849	1	U2	Post-LECA
PF00001_1	PF00001_OG1.2	16854	0	U2	Post-LECA
PF00001_1	PF00001_OG1.2	16987	1	U2	Post-LECA
PF00001_1	PF00001_OG1.2	17058	0	U2	Post-LECA
PF00001_1	PF00001_OG1.2	17059	1	U2	Post-LECA
PF00001_1	PF00001_OG1.2	17060	2	U2	Post-LECA
PF00001_1	PF00001_OG1.2	17134	1	U2	Post-LECA
PF00001_1	PF00001_OG1.2	17162	2	U2	Post-LECA
PF00001_1	PF00001_OG1.2	17281	1	U2	Post-LECA
PF00001_1	PF00001_OG1.2	17284	1	U2	Post-LECA
PF00001_1	PF00001_OG1.2	17314	1	U2	Post-LECA
PF00001_1	PF00001_OG1.2	17320	1	U2	Post-LECA
PF00001_1	PF00001_OG1.2	17329	1	U2	Post-LECA
PF00001_1	PF00001_OG1.2	17331	0	U2	Post-LECA
PF00001_1	PF00001_OG1.2	17336	2	U2	Post-LECA
PF00001_1	PF00001_OG1.2	17337	0	U2	Post-LECA
PF00001_1	PF00001_OG1.2	17338	1	U2	Post-LECA
PF00001_1	PF00001_OG1.2	17339	2	U2	Post-LECA
PF00001_1	PF00001_OG1.2	17340	0	U2	Post-LECA
PF00001_1	PF00001_OG1.2	17341	1	U2	Post-LECA
PF00001_1	PF00001_OG1.2	17342	2	U2	Post-LECA
PF00001_1	PF00001_OG1.2	17345	2	U2	Post-LECA
PF00001_1	PF00001_OG1.2	17428	1	U2	Post-LECA
PF00001_1	PF00001_OG1.2	17461	1	U2	Post-LECA
PF00001_1	PF00001_OG1.2	17528	2	U2	Post-LECA
PF00001_1	PF00001_OG1.2	17554	1	U2	Post-LECA
PF00001_1	PF00001_OG1.2	17607	0	U2	Post-LECA
PF00001_1	PF00001_OG1.2	17613	0	U2	Post-LECA
PF00001_1	PF00001_OG1.2	17615	2	U2	Post-LECA
PF00001_1	PF00001_OG1.2	17618	2	U2	Post-LECA
PF00001_1	PF00001_OG1.2	17619	0	U2	Post-LECA
PF00001_1	PF00001_OG1.2	17620	1	U2	Post-LECA
PF00001_1	PF00001_OG1.2	17621	2	U2	Post-LECA
PF00001_1	PF00001_OG1.2	17623	1	U2	Post-LECA
PF00001_1	PF00001_OG1.2	17624	2	U2	Post-LECA
PF00001_1	PF00001_OG1.2	17632	1	U2	Post-LECA
PF00001_1	PF00001_OG1.2	17634	0	U2	Post-LECA
PF00001_1	PF00001_OG1.2	17656	1	U2	Post-LECA
PF00001_1	PF00001_OG1.2	17696	2	U2	Post-LECA
PF00001_1	PF00001_OG1.2	17793	0	U2	Post-LECA
PF00001_1	PF00001_OG1.2	17794	1	U2	Post-LECA
PF00001_1	PF00001_OG1.2	17795	2	U2	Post-LECA
PF00001_1	PF00001_OG1.2	17799	0	U2	Post-LECA
PF00001_1	PF00001_OG1.2	17801	2	U2	Post-LECA
PF00001_1	PF00001_OG1.2	17832	0	U2	Post-LECA
PF00001_1	PF00001_OG1.2	17926	1	U2	Post-LECA
PF00001_1	PF00001_OG1.2	17973	0	U2	Post-LECA
PF00001_1	PF00001_OG1.2	17976	0	U2	Post-LECA
PF00001_1	PF00001_OG1.2	17977	1	U2	Post-LECA
PF00001_1	PF00001_OG1.2	17978	2	U2	Post-LECA
PF00001_1	PF00001_OG1.2	18105	0	U2	Post-LECA
PF00001_1	PF00001_OG1.2	18108	0	U2	Post-LECA
PF00001_1	PF00001_OG1.2	18109	1	U2	Post-LECA
PF00001_1	PF00001_OG1.2	18110	2	U2	Post-LECA
PF00001_1	PF00001_OG1.2	18115	1	U2	Post-LECA
PF00001_1	PF00001_OG1.2	18116	2	U2	Post-LECA
PF00001_1	PF00001_OG1.2	18117	0	U2	Post-LECA
PF00001_1	PF00001_OG1.2	18121	1	U2	Post-LECA
PF00001_1	PF00001_OG1.2	18151	1	U2	Post-LECA
PF00001_1	PF00001_OG1.2	18238	1	U2	Post-LECA
PF00001_1	PF00001_OG1.2	18239	2	U2	Post-LECA
PF00001_1	PF00001_OG1.2	18243	0	U2	Post-LECA
PF00001_1	PF00001_OG1.2	18244	1	U2	Post-LECA
PF00001_1	PF00001_OG1.2	18247	1	U2	Post-LECA
PF00001_1	PF00001_OG1.2	18249	0	U2	Post-LECA
PF00001_1	PF00001_OG1.2	18257	2	U2	Post-LECA
PF00001_1	PF00001_OG1.2	18262	1	U2	Post-LECA
PF00001_1	PF00001_OG1.2	18268	1	U2	Post-LECA
PF00001_1	PF00001_OG1.2	18450	0	U2	Post-LECA
PF00001_1	PF00001_OG1.2	18469	1	U2	Post-LECA
PF00001_1	PF00001_OG1.2	18600	0	U2	Post-LECA
PF00001_1	PF00001_OG1.2	18705	0	U2	Post-LECA
PF00001_1	PF00001_OG1.2	18771	0	U2	Post-LECA
PF00001_1	PF00001_OG1.2	18786	0	U2	Post-LECA
PF00001_1	PF00001_OG1.2	18810	0	U2	Post-LECA
PF00001_1	PF00001_OG1.2	18952	1	U2	Post-LECA
PF00001_1	PF00001_OG1.2	18954	0	U2	Post-LECA
PF00001_1	PF00001_OG1.2	18957	0	U2	Post-LECA
PF00001_1	PF00001_OG1.2	18966	0	U2	Post-LECA
PF00001_1	PF00001_OG1.2	18967	1	U2	Post-LECA
PF00001_1	PF00001_OG1.2	18972	0	U2	Post-LECA
PF00001_1	PF00001_OG1.2	18973	1	U2	Post-LECA
PF00001_1	PF00001_OG1.2	18974	2	U2	Post-LECA
PF00001_1	PF00001_OG1.2	18976	1	U2	Post-LECA
PF00001_1	PF00001_OG1.2	19001	2	U2	Post-LECA
PF00001_1	PF00001_OG1.2	19006	1	U2	Post-LECA
PF00001_1	PF00001_OG1.2	19082	2	U2	Post-LECA
PF00001_1	PF00001_OG1.2	19086	0	U2	Post-LECA
PF00001_1	PF00001_OG1.2	19087	1	U2	Post-LECA
PF00001_1	PF00001_OG1.2	19088	2	U2	Post-LECA
PF00001_1	PF00001_OG1.2	19089	0	U2	Post-LECA
PF00001_1	PF00001_OG1.2	19090	1	U2	Post-LECA
PF00001_1	PF00001_OG1.2	19091	2	U2	Post-LECA
PF00001_1	PF00001_OG1.2	19101	0	U2	Post-LECA
PF00001_1	PF00001_OG1.2	19102	1	U2	Post-LECA
PF00001_1	PF00001_OG1.2	19104	0	U2	Post-LECA
PF00001_1	PF00001_OG1.2	19105	1	U2	Post-LECA
PF00001_1	PF00001_OG1.2	19106	2	U2	Post-LECA
PF00001_1	PF00001_OG1.2	19107	0	U2	Post-LECA
PF00001_1	PF00001_OG1.2	19108	1	U2	Post-LECA
PF00001_1	PF00001_OG1.2	19158	0	U2	Post-LECA
PF00001_1	PF00001_OG1.2	19320	0	U2	Post-LECA
PF00001_1	PF00001_OG1.2	19323	0	U2	Post-LECA
PF00001_1	PF00001_OG1.2	19324	1	U2	Post-LECA
PF00001_1	PF00001_OG1.2	19326	0	U2	Post-LECA
PF00001_1	PF00001_OG1.2	19327	1	U2	Post-LECA
PF00001_1	PF00001_OG1.2	19331	2	U2	Post-LECA
PF00001_1	PF00001_OG1.2	19332	0	U2	Post-LECA
PF00001_1	PF00001_OG1.2	19333	1	U2	Post-LECA
PF00001_1	PF00001_OG1.2	19338	0	U2	Post-LECA
PF00001_1	PF00001_OG1.2	19342	1	U2	Post-LECA
PF00001_1	PF00001_OG1.2	19449	0	U2	Post-LECA
PF00001_1	PF00001_OG1.2	19466	2	U2	Post-LECA
PF00001_1	PF00001_OG1.2	19471	1	U2	Post-LECA
PF00001_1	PF00001_OG1.2	19472	2	U2	Post-LECA
PF00001_1	PF00001_OG1.2	19473	0	U2	Post-LECA
PF00001_1	PF00001_OG1.2	19476	0	U2	Post-LECA
PF00001_1	PF00001_OG1.2	19479	0	U2	Post-LECA
PF00001_1	PF00001_OG1.2	19483	1	U2	Post-LECA
PF00001_1	PF00001_OG1.2	19600	1	U2	Post-LECA
PF00001_1	PF00001_OG1.2	19776	0	U2	Post-LECA
PF00001_1	PF00001_OG1.2	19804	1	U2	Post-LECA
PF00001_1	PF00001_OG1.2	19845	0	U2	Post-LECA
PF00001_1	PF00001_OG1.2	19871	2	U2	Post-LECA
PF00001_1	PF00001_OG1.2	19881	0	U2	Post-LECA
PF00001_1	PF00001_OG1.2	19884	0	U2	Post-LECA
PF00001_1	PF00001_OG1.2	19885	1	U2	Post-LECA
PF00001_1	PF00001_OG1.2	19886	2	U2	Post-LECA
PF00001_1	PF00001_OG1.2	19887	0	U2	Post-LECA
PF00001_1	PF00001_OG1.2	19891	1	U2	Post-LECA
PF00001_1	PF00001_OG1.2	19892	2	U2	Post-LECA
PF00001_1	PF00001_OG1.2	19895	2	U2	Post-LECA
PF00001_1	PF00001_OG1.2	19896	0	U2	Post-LECA
PF00001_1	PF00001_OG1.2	19899	0	U2	Post-LECA
PF00001_1	PF00001_OG1.2	19900	1	U2	Post-LECA
PF00001_1	PF00001_OG1.2	19901	2	U2	Post-LECA
PF00001_1	PF00001_OG1.2	19905	0	U2	Post-LECA
PF00001_1	PF00001_OG1.2	19912	1	U2	Post-LECA
PF00001_1	PF00001_OG1.2	19913	2	U2	Post-LECA
PF00001_1	PF00001_OG1.2	19915	1	U2	Post-LECA
PF00001_1	PF00001_OG1.2	19918	1	U2	Post-LECA
PF00001_1	PF00001_OG1.2	19929	0	U2	Post-LECA
PF00001_1	PF00001_OG1.2	19992	0	U2	Post-LECA
PF00001_1	PF00001_OG1.2	19997	2	U2	Post-LECA
PF00001_1	PF00001_OG1.2	19998	0	U2	Post-LECA
PF00001_1	PF00001_OG1.2	19999	1	U2	Post-LECA
PF00001_1	PF00001_OG1.2	20002	1	U2	Post-LECA
PF00001_1	PF00001_OG1.2	20145	0	U2	Post-LECA
PF00001_1	PF00001_OG1.2	20166	0	U2	Post-LECA
PF00001_1	PF00001_OG1.2	20168	2	U2	Post-LECA
PF00001_1	PF00001_OG1.2	20178	0	U2	Post-LECA
PF00001_1	PF00001_OG1.2	20183	2	U2	Post-LECA
PF00001_1	PF00001_OG1.2	20260	1	U2	Post-LECA
PF00001_1	PF00001_OG1.2	20269	1	U2	Post-LECA
PF00001_1	PF00001_OG1.2	20285	2	U2	Post-LECA
PF00001_1	PF00001_OG1.2	20471	2	U2	Post-LECA
PF00001_1	PF00001_OG1.2	20473	1	U2	Post-LECA
PF00001_1	PF00001_OG1.2	20483	2	U2	Post-LECA
PF00001_1	PF00001_OG1.2	20484	0	U2	Post-LECA
PF00001_1	PF00001_OG1.2	20486	2	U2	Post-LECA
PF00001_1	PF00001_OG1.2	20488	1	U2	Post-LECA
PF00001_1	PF00001_OG1.2	20491	1	U2	Post-LECA
PF00001_1	PF00001_OG1.2	20495	2	U2	Post-LECA
PF00001_1	PF00001_OG1.2	20496	0	U2	Post-LECA
PF00001_1	PF00001_OG1.2	20497	1	U2	Post-LECA
PF00001_1	PF00001_OG1.2	20498	2	U2	Post-LECA
PF00001_1	PF00001_OG1.2	20499	0	U2	Post-LECA
PF00001_1	PF00001_OG1.2	20500	1	U2	Post-LECA
PF00001_1	PF00001_OG1.2	20501	2	U2	Post-LECA
PF00001_1	PF00001_OG1.2	20502	0	U2	Post-LECA
PF00001_1	PF00001_OG1.2	20503	1	U2	Post-LECA
PF00001_1	PF00001_OG1.2	20504	2	U2	Post-LECA
PF00001_1	PF00001_OG1.2	20505	0	U2	Post-LECA
PF00001_1	PF00001_OG1.2	20506	1	U2	Post-LECA
PF00001_1	PF00001_OG1.2	20507	2	U2	Post-LECA
PF00001_1	PF00001_OG1.2	20508	0	U2	Post-LECA
PF00001_1	PF00001_OG1.2	20509	1	U2	Post-LECA
PF00001_1	PF00001_OG1.2	20510	2	U2	Post-LECA
PF00001_1	PF00001_OG1.2	20511	0	U2	Post-LECA
PF00001_1	PF00001_OG1.2	20513	2	U2	Post-LECA
PF00001_1	PF00001_OG1.2	20514	0	U2	Post-LECA
PF00001_1	PF00001_OG1.2	20515	1	U2	Post-LECA
PF00001_1	PF00001_OG1.2	20517	0	U2	Post-LECA
PF00001_1	PF00001_OG1.2	20518	1	U2	Post-LECA
PF00001_1	PF00001_OG1.2	20519	2	U2	Post-LECA
PF00001_1	PF00001_OG1.2	20521	1	U2	Post-LECA
PF00001_1	PF00001_OG1.2	20522	2	U2	Post-LECA
PF00001_1	PF00001_OG1.2	20523	0	U2	Post-LECA
PF00001_1	PF00001_OG1.2	20525	2	U2	Post-LECA
PF00001_1	PF00001_OG1.2	20526	0	U2	Post-LECA
PF00001_1	PF00001_OG1.2	20527	1	U2	Post-LECA
PF00001_1	PF00001_OG1.2	20530	1	U2	Post-LECA
PF00001_1	PF00001_OG1.2	20538	0	U2	Post-LECA
PF00001_1	PF00001_OG1.2	20540	2	U2	Post-LECA
PF00001_1	PF00001_OG1.2	20541	0	U2	Post-LECA
PF00001_1	PF00001_OG1.2	20550	0	U2	Post-LECA
PF00001_1	PF00001_OG1.2	20556	0	U2	Post-LECA
PF00001_1	PF00001_OG1.2	20711	2	U2	Post-LECA
PF00001_1	PF00001_OG1.2	20833	1	U2	Post-LECA
PF00001_1	PF00001_OG1.2	20986	1	U2	Post-LECA
PF00001_1	PF00001_OG1.2	21015	0	U2	Post-LECA
PF00001_1	PF00001_OG1.2	21036	0	U2	Post-LECA
PF00001_1	PF00001_OG1.2	21073	1	U2	Post-LECA
PF00001_1	PF00001_OG1.2	21078	0	U2	Post-LECA
PF00001_1	PF00001_OG1.2	21184	1	U2	Post-LECA
PF00001_1	PF00001_OG1.2	21217	1	U2	Post-LECA
PF00001_1	PF00001_OG1.2	21227	2	U2	Post-LECA
PF00001_1	PF00001_OG1.2	21246	0	U2	Post-LECA
PF00001_1	PF00001_OG1.2	21276	0	U2	Post-LECA
PF00001_1	PF00001_OG1.2	21277	1	U2	Post-LECA
PF00001_1	PF00001_OG1.2	21280	1	U2	Post-LECA
PF00001_1	PF00001_OG1.2	21283	1	U2	Post-LECA
PF00001_1	PF00001_OG1.2	21286	1	U2	Post-LECA
PF00001_1	PF00001_OG1.2	21287	2	U2	Post-LECA
PF00001_1	PF00001_OG1.2	21288	0	U2	Post-LECA
PF00001_1	PF00001_OG1.2	21289	1	U2	Post-LECA
PF00001_1	PF00001_OG1.2	21291	0	U2	Post-LECA
PF00001_1	PF00001_OG1.2	21292	1	U2	Post-LECA
PF00001_1	PF00001_OG1.2	21293	2	U2	Post-LECA
PF00001_1	PF00001_OG1.2	21294	0	U2	Post-LECA
PF00001_1	PF00001_OG1.2	21295	1	U2	Post-LECA
PF00001_1	PF00001_OG1.2	21296	2	U2	Post-LECA
PF00001_1	PF00001_OG1.2	21297	0	U2	Post-LECA
PF00001_1	PF00001_OG1.2	21298	1	U2	Post-LECA
PF00001_1	PF00001_OG1.2	21299	2	U2	Post-LECA
PF00001_1	PF00001_OG1.2	21301	1	U2	Post-LECA
PF00001_1	PF00001_OG1.2	21302	2	U2	Post-LECA
PF00001_1	PF00001_OG1.2	21306	0	U2	Post-LECA
PF00001_1	PF00001_OG1.2	21307	1	U2	Post-LECA
PF00001_1	PF00001_OG1.2	21308	2	U2	Post-LECA
PF00001_1	PF00001_OG1.2	21309	0	U2	Post-LECA
PF00001_1	PF00001_OG1.2	21310	1	U2	Post-LECA
PF00001_1	PF00001_OG1.2	21311	2	U2	Post-LECA
PF00001_1	PF00001_OG1.2	21312	0	U2	Post-LECA
PF00001_1	PF00001_OG1.2	21313	1	U2	Post-LECA
PF00001_1	PF00001_OG1.2	21314	2	U2	Post-LECA
PF00001_1	PF00001_OG1.2	21316	1	U2	Post-LECA
PF00001_1	PF00001_OG1.2	21322	1	U2	Post-LECA
PF00001_1	PF00001_OG1.2	21324	0	U2	Post-LECA
PF00001_1	PF00001_OG1.2	21326	2	U2	Post-LECA
PF00001_1	PF00001_OG1.2	21390	0	U2	Post-LECA
PF00001_1	PF00001_OG1.2	21397	1	U2	Post-LECA
PF00001_1	PF00001_OG1.2	21435	0	U2	Post-LECA
PF00001_1	PF00001_OG1.2	21441	0	U2	Post-LECA
PF00001_1	PF00001_OG1.2	21447	0	U2	Post-LECA
PF00001_1	PF00001_OG1.2	21453	0	U2	Post-LECA
PF00001_1	PF00001_OG1.2	21454	1	U2	Post-LECA
PF00001_1	PF00001_OG1.2	21456	0	U2	Post-LECA
PF00001_1	PF00001_OG1.2	21461	2	U2	Post-LECA
PF00001_1	PF00001_OG1.2	21462	0	U2	Post-LECA
PF00001_1	PF00001_OG1.2	21463	1	U2	Post-LECA
PF00001_1	PF00001_OG1.2	21465	0	U2	Post-LECA
PF00001_1	PF00001_OG1.2	21469	1	U2	Post-LECA
PF00001_1	PF00001_OG1.2	21474	0	U2	Post-LECA
PF00001_1	PF00001_OG1.2	21475	1	U2	Post-LECA
PF00001_1	PF00001_OG1.2	21480	0	U2	Post-LECA
PF00001_1	PF00001_OG1.2	21521	2	U2	Post-LECA
PF00001_1	PF00001_OG1.2	21593	2	U2	Post-LECA
PF00001_1	PF00001_OG1.2	21597	0	U2	Post-LECA
PF00001_1	PF00001_OG1.2	21599	2	U2	Post-LECA
PF00001_1	PF00001_OG1.2	21600	0	U2	Post-LECA
PF00001_1	PF00001_OG1.2	21601	1	U2	Post-LECA
PF00001_1	PF00001_OG1.2	21607	1	U2	Post-LECA
PF00001_1	PF00001_OG1.2	21611	2	U2	Post-LECA
PF00001_1	PF00001_OG1.2	21616	1	U2	Post-LECA
PF00001_1	PF00001_OG1.2	21618	0	U2	Post-LECA
PF00001_1	PF00001_OG1.2	21626	2	U2	Post-LECA
PF00001_1	PF00001_OG1.2	21627	0	U2	Post-LECA
PF00001_1	PF00001_OG1.2	21637	1	U2	Post-LECA
PF00001_1	PF00001_OG1.2	21867	0	U2	Post-LECA
PF00001_1	PF00001_OG1.2	22386	0	U2	Post-LECA
PF00001_1	PF00001_OG1.2	22393	1	U2	Post-LECA
PF00001_1	PF00001_OG1.2	22395	0	U2	Post-LECA
PF00001_1	PF00001_OG1.2	22398	0	U2	Post-LECA
PF00001_1	PF00001_OG1.2	22399	1	U2	Post-LECA
PF00001_1	PF00001_OG1.2	22403	2	U2	Post-LECA
PF00001_1	PF00001_OG1.2	22408	1	U2	Post-LECA
PF00001_1	PF00001_OG1.2	22409	2	U2	Post-LECA
PF00001_1	PF00001_OG1.2	22410	0	U2	Post-LECA
PF00001_1	PF00001_OG1.2	22416	0	U2	Post-LECA
PF00001_1	PF00001_OG1.2	22417	1	U2	Post-LECA
PF00001_1	PF00001_OG1.2	22418	2	U2	Post-LECA
PF00001_1	PF00001_OG1.2	22419	0	U2	Post-LECA
PF00001_1	PF00001_OG1.2	22421	2	U2	Post-LECA
PF00001_1	PF00001_OG1.2	22424	2	U2	Post-LECA
PF00001_1	PF00001_OG1.2	22426	1	U2	Post-LECA
PF00001_1	PF00001_OG1.2	22427	2	U2	Post-LECA
PF00001_1	PF00001_OG1.2	22433	2	U2	Post-LECA
PF00001_1	PF00001_OG1.2	22447	1	U2	Post-LECA
PF00001_1	PF00001_OG1.2	23415	0	U2	Post-LECA
PF00001_1	PF00001_OG1.2	23416	1	U2	Post-LECA
PF00001_1	PF00001_OG1.2	23419	1	U2	Post-LECA
PF00001_1	PF00001_OG1.2	23427	0	U2	Post-LECA
PF00001_1	PF00001_OG1.2	23429	2	U2	Post-LECA
PF00001_1	PF00001_OG1.2	23445	0	U2	Post-LECA
PF00001_1	PF00001_OG1.2	23508	0	U2	Post-LECA
PF00001_1	PF00001_OG1.2	23658	0	U2	Post-LECA
PF00001_1	PF00001_OG1.2	23664	0	U2	Post-LECA
PF00001_1	PF00001_OG1.2	23670	0	U2	Post-LECA
PF00001_1	PF00001_OG1.2	23674	1	U2	Post-LECA
PF00001_1	PF00001_OG1.2	23675	2	U2	Post-LECA
PF00001_1	PF00001_OG1.2	23683	1	U2	Post-LECA
PF00001_1	PF00001_OG1.2	23688	0	U2	Post-LECA
PF00001_1	PF00001_OG1.2	23691	0	U2	Post-LECA
PF00001_1	PF00001_OG1.2	23694	0	U2	Post-LECA
PF00001_1	PF00001_OG1.2	23704	1	U2	Post-LECA
PF00001_1	PF00001_OG1.2	23708	2	U2	Post-LECA
PF00001_1	PF00001_OG1.2	23718	0	U2	Post-LECA
PF00001_1	PF00001_OG1.2	24053	2	U2	Post-LECA
PF00001_1	PF00001_OG1.2	24064	1	U2	Post-LECA
PF00001_1	PF00001_OG1.2	24203	2	U2	Post-LECA
PF00001_1	PF00001_OG1.2	24246	0	U2	Post-LECA
PF00001_1	PF00001_OG1.2	24307	1	U2	Post-LECA
PF00001_1	PF00001_OG1.2	24390	0	U2	Post-LECA
PF00001_1	PF00001_OG1.2	24392	2	U2	Post-LECA
PF00001_1	PF00001_OG1.2	24401	2	U2	Post-LECA
PF00001_1	PF00001_OG1.2	24402	0	U2	Post-LECA
PF00001_1	PF00001_OG1.2	24403	1	U2	Post-LECA
PF00001_1	PF00001_OG1.2	24405	0	U2	Post-LECA
PF00001_1	PF00001_OG1.2	24406	1	U2	Post-LECA
PF00001_1	PF00001_OG1.2	24409	1	U2	Post-LECA
PF00001_1	PF00001_OG1.2	24410	2	U2	Post-LECA
PF00001_1	PF00001_OG1.2	24415	1	U2	Post-LECA
PF00001_1	PF00001_OG1.2	24417	0	U2	Post-LECA
PF00001_1	PF00001_OG1.2	24437	2	U2	Post-LECA
PF00001_1	PF00001_OG1.2	24478	1	U2	Post-LECA
PF00001_1	PF00001_OG1.2	24527	2	U2	Post-LECA
PF00001_1	PF00001_OG1.2	24559	1	U2	Post-LECA
PF00001_1	PF00001_OG1.2	24577	1	U2	Post-LECA
PF00001_1	PF00001_OG1.2	24578	2	U2	Post-LECA
PF00001_1	PF00001_OG1.2	24582	0	U2	Post-LECA
PF00001_1	PF00001_OG1.2	24583	1	U2	Post-LECA
PF00001_1	PF00001_OG1.2	24585	0	U2	Post-LECA
PF00001_1	PF00001_OG1.2	24588	0	U2	Post-LECA
PF00001_1	PF00001_OG1.2	24592	1	U2	Post-LECA
PF00001_1	PF00001_OG1.2	24594	0	U2	Post-LECA
PF00001_1	PF00001_OG1.2	24595	1	U2	Post-LECA
PF00001_1	PF00001_OG1.2	24600	0	U2	Post-LECA
PF00001_1	PF00001_OG1.2	24601	1	U2	Post-LECA
PF00001_1	PF00001_OG1.2	24604	1	U2	Post-LECA
PF00001_1	PF00001_OG1.2	24605	2	U2	Post-LECA
PF00001_1	PF00001_OG1.2	24609	0	U2	Post-LECA
PF00001_1	PF00001_OG1.2	24614	2	U2	Post-LECA
PF00001_1	PF00001_OG1.2	24654	0	U2	Post-LECA
PF00001_1	PF00001_OG1.2	24755	2	U2	Post-LECA
PF00001_1	PF00001_OG1.2	24758	2	U2	Post-LECA
PF00001_1	PF00001_OG1.2	24762	0	U2	Post-LECA
PF00001_1	PF00001_OG1.2	24803	2	U2	Post-LECA
PF00001_1	PF00001_OG1.2	24878	2	U2	Post-LECA
PF00001_1	PF00001_OG1.2	24925	1	U2	Post-LECA
PF00001_1	PF00001_OG1.2	24928	1	U2	Post-LECA
PF00001_1	PF00001_OG1.2	24933	0	U2	Post-LECA
PF00001_1	PF00001_OG1.2	24935	2	U2	Post-LECA
PF00001_1	PF00001_OG1.2	24937	1	U2	Post-LECA
PF00001_1	PF00001_OG1.2	24939	0	U2	Post-LECA
PF00001_1	PF00001_OG1.2	24940	1	U2	Post-LECA
PF00001_1	PF00001_OG1.2	24942	0	U2	Post-LECA
PF00001_1	PF00001_OG1.2	24943	1	U2	Post-LECA
PF00001_1	PF00001_OG1.2	24946	1	U2	Post-LECA
PF00001_1	PF00001_OG1.2	24947	2	U2	Post-LECA
PF00001_1	PF00001_OG1.2	24948	0	U2	Post-LECA
PF00001_1	PF00001_OG1.2	24949	1	U2	Post-LECA
PF00001_1	PF00001_OG1.2	24950	2	U2	Post-LECA
PF00001_1	PF00001_OG1.2	24951	0	U2	Post-LECA
PF00001_1	PF00001_OG1.2	24952	1	U2	Post-LECA
PF00001_1	PF00001_OG1.2	24953	2	U2	Post-LECA
PF00001_1	PF00001_OG1.2	24958	1	U2	Post-LECA
PF00001_1	PF00001_OG1.2	24959	2	U2	Post-LECA
PF00001_1	PF00001_OG1.2	24960	0	U2	Post-LECA
PF00001_1	PF00001_OG1.2	24961	1	U2	Post-LECA
PF00001_1	PF00001_OG1.2	24963	0	U2	Post-LECA
PF00001_1	PF00001_OG1.2	25026	0	U2	Post-LECA
PF00001_1	PF00001_OG1.2	25042	1	U2	Post-LECA
PF00001_1	PF00001_OG1.2	25058	2	U2	Post-LECA
PF00001_1	PF00001_OG1.2	25089	0	U2	Post-LECA
PF00001_1	PF00001_OG1.2	25268	2	U2	Post-LECA
PF00001_1	PF00001_OG1.2	25273	1	U2	Post-LECA
PF00001_1	PF00001_OG1.2	25287	0	U2	Post-LECA
PF00001_1	PF00001_OG1.2	25290	0	U2	Post-LECA
PF00001_1	PF00001_OG1.2	25440	0	U2	Post-LECA
PF00001_1	PF00001_OG1.2	25526	2	U2	Post-LECA
PF00001_1	PF00001_OG1.2	25601	2	U2	Post-LECA
PF00001_1	PF00001_OG1.2	25706	2	U2	Post-LECA
PF00001_1	PF00001_OG1.2	25932	0	U2	Post-LECA
PF00001_1	PF00001_OG1.2	25937	2	U2	Post-LECA
PF00001_1	PF00001_OG1.2	25941	0	U2	Post-LECA
PF00001_1	PF00001_OG1.2	25944	0	U2	Post-LECA
PF00001_1	PF00001_OG1.2	25945	1	U2	Post-LECA
PF00001_1	PF00001_OG1.2	25947	0	U2	Post-LECA
PF00001_1	PF00001_OG1.2	25948	1	U2	Post-LECA
PF00001_1	PF00001_OG1.2	25950	0	U2	Post-LECA
PF00001_1	PF00001_OG1.2	25952	2	U2	Post-LECA
PF00001_1	PF00001_OG1.2	25957	1	U2	Post-LECA
PF00001_1	PF00001_OG1.2	25961	2	U2	Post-LECA
PF00001_1	PF00001_OG1.2	25963	1	U2	Post-LECA
PF00001_1	PF00001_OG1.2	25965	0	U2	Post-LECA
PF00001_1	PF00001_OG1.2	25972	1	U2	Post-LECA
PF00001_1	PF00001_OG1.2	25981	1	U2	Post-LECA
PF00001_1	PF00001_OG1.2	25982	2	U2	Post-LECA
PF00001_1	PF00001_OG1.2	26028	0	U2	Post-LECA
PF00001_1	PF00001_OG1.2	26036	2	U2	Post-LECA
PF00001_1	PF00001_OG1.2	26043	0	U2	Post-LECA
PF00001_1	PF00001_OG1.2	26083	1	U2	Post-LECA
PF00001_1	PF00001_OG1.2	26099	2	U2	Post-LECA
PF00001_1	PF00001_OG1.2	26111	2	U2	Post-LECA
PF00001_1	PF00001_OG1.2	26175	0	U2	Post-LECA
PF00001_1	PF00001_OG1.2	26178	0	U2	Post-LECA
PF00001_1	PF00001_OG1.2	26181	0	U2	Post-LECA
PF00001_1	PF00001_OG1.2	26185	1	U2	Post-LECA
PF00001_1	PF00001_OG1.2	26190	0	U2	Post-LECA
PF00001_1	PF00001_OG1.2	26191	1	U2	Post-LECA
PF00001_1	PF00001_OG1.2	26193	0	U2	Post-LECA
PF00001_1	PF00001_OG1.2	26194	1	U2	Post-LECA
PF00001_1	PF00001_OG1.2	26196	0	U2	Post-LECA
PF00001_1	PF00001_OG1.2	26197	1	U2	Post-LECA
PF00001_1	PF00001_OG1.2	26198	2	U2	Post-LECA
PF00001_1	PF00001_OG1.2	26199	0	U2	Post-LECA
PF00001_1	PF00001_OG1.2	26201	2	U2	Post-LECA
PF00001_1	PF00001_OG1.2	26202	0	U2	Post-LECA
PF00001_1	PF00001_OG1.2	26203	1	U2	Post-LECA
PF00001_1	PF00001_OG1.2	26204	2	U2	Post-LECA
PF00001_1	PF00001_OG1.2	26205	0	U2	Post-LECA
PF00001_1	PF00001_OG1.2	26206	1	U2	Post-LECA
PF00001_1	PF00001_OG1.2	26207	2	U2	Post-LECA
PF00001_1	PF00001_OG1.2	26208	0	U2	Post-LECA
PF00001_1	PF00001_OG1.2	26209	1	U2	Post-LECA
PF00001_1	PF00001_OG1.2	26210	2	U2	Post-LECA
PF00001_1	PF00001_OG1.2	26212	1	U2	Post-LECA
PF00001_1	PF00001_OG1.2	26213	2	U2	Post-LECA
PF00001_1	PF00001_OG1.2	26214	0	U2	Post-LECA
PF00001_1	PF00001_OG1.2	26215	1	U2	Post-LECA
PF00001_1	PF00001_OG1.2	26216	2	U2	Post-LECA
PF00001_1	PF00001_OG1.2	26218	1	U2	Post-LECA
PF00001_1	PF00001_OG1.2	26220	0	U2	Post-LECA
PF00001_1	PF00001_OG1.2	26221	1	U2	Post-LECA
PF00001_1	PF00001_OG1.2	26222	2	U2	Post-LECA
PF00001_1	PF00001_OG1.2	26223	0	U2	Post-LECA
PF00001_1	PF00001_OG1.2	26224	1	U2	Post-LECA
PF00001_1	PF00001_OG1.2	26230	1	U2	Post-LECA
PF00001_1	PF00001_OG1.2	26232	0	U2	Post-LECA
PF00001_1	PF00001_OG1.2	26233	1	U2	Post-LECA
PF00001_1	PF00001_OG1.2	26257	1	U2	Post-LECA
PF00001_1	PF00001_OG1.2	26421	0	U2	Post-LECA
PF00001_1	PF00001_OG1.2	26424	0	U2	Post-LECA
PF00001_1	PF00001_OG1.2	26439	0	U2	Post-LECA
PF00001_1	PF00001_OG1.2	26455	1	U2	Post-LECA
PF00001_1	PF00001_OG1.2	26457	0	U2	Post-LECA
PF00001_1	PF00001_OG1.2	26462	2	U2	Post-LECA
PF00001_1	PF00001_OG1.2	26469	0	U2	Post-LECA
PF00001_1	PF00001_OG1.2	26516	2	U2	Post-LECA
PF00001_1	PF00001_OG1.2	26517	0	U2	Post-LECA
PF00001_1	PF00001_OG1.2	26527	1	U2	Post-LECA
PF00001_1	PF00001_OG1.2	26531	2	U2	Post-LECA
PF00001_1	PF00001_OG1.2	26532	0	U2	Post-LECA
PF00001_1	PF00001_OG1.2	26534	2	U2	Post-LECA
PF00001_1	PF00001_OG1.2	26535	0	U2	Post-LECA
PF00001_1	PF00001_OG1.2	26537	2	U2	Post-LECA
PF00001_1	PF00001_OG1.2	26539	1	U2	Post-LECA
PF00001_1	PF00001_OG1.2	26540	2	U2	Post-LECA
PF00001_1	PF00001_OG1.2	26542	1	U2	Post-LECA
PF00001_1	PF00001_OG1.2	26544	0	U2	Post-LECA
PF00001_1	PF00001_OG1.2	26546	2	U2	Post-LECA
PF00001_1	PF00001_OG1.2	26550	0	U2	Post-LECA
PF00001_1	PF00001_OG1.2	26554	1	U2	Post-LECA
PF00001_1	PF00001_OG1.2	26710	1	U2	Post-LECA
PF00001_1	PF00001_OG1.2	26739	0	U2	Post-LECA
PF00001_1	PF00001_OG1.2	26751	0	U2	Post-LECA
PF00001_1	PF00001_OG1.2	26761	1	U2	Post-LECA
PF00001_1	PF00001_OG1.2	26899	1	U2	Post-LECA
PF00001_1	PF00001_OG1.2	26916	0	U2	Post-LECA
PF00001_1	PF00001_OG1.2	26921	2	U2	Post-LECA
PF00001_1	PF00001_OG1.2	26922	0	U2	Post-LECA
PF00001_1	PF00001_OG1.2	26923	1	U2	Post-LECA
PF00001_1	PF00001_OG1.2	26926	1	U2	Post-LECA
PF00001_1	PF00001_OG1.2	26928	0	U2	Post-LECA
PF00001_1	PF00001_OG1.2	26930	2	U2	Post-LECA
PF00001_1	PF00001_OG1.2	26931	0	U2	Post-LECA
PF00001_1	PF00001_OG1.2	26935	1	U2	Post-LECA
PF00001_1	PF00001_OG1.2	26936	2	U2	Post-LECA
PF00001_1	PF00001_OG1.2	26937	0	U2	Post-LECA
PF00001_1	PF00001_OG1.2	26992	1	U2	Post-LECA
PF00001_1	PF00001_OG1.2	27024	0	U2	Post-LECA
PF00001_1	PF00001_OG1.2	27029	2	U2	Post-LECA
PF00001_1	PF00001_OG1.2	27068	2	U2	Post-LECA
PF00001_1	PF00001_OG1.2	27074	2	U2	Post-LECA
PF00001_1	PF00001_OG1.2	27080	2	U2	Post-LECA
PF00001_1	PF00001_OG1.2	27091	1	U2	Post-LECA
PF00001_1	PF00001_OG1.2	27092	2	U2	Post-LECA
PF00001_1	PF00001_OG1.2	27096	0	U2	Post-LECA
PF00001_1	PF00001_OG1.2	27103	1	U2	Post-LECA
PF00001_1	PF00001_OG1.2	27105	0	U2	Post-LECA
PF00001_1	PF00001_OG1.2	27106	1	U2	Post-LECA
PF00001_1	PF00001_OG1.2	27285	0	U2	Post-LECA
PF00001_1	PF00001_OG1.2	27553	1	U2	Post-LECA
PF00001_1	PF00001_OG1.2	27620	2	U2	Post-LECA
PF00001_1	PF00001_OG1.2	27644	2	U2	Post-LECA
PF00001_1	PF00001_OG1.2	27646	1	U2	Post-LECA
PF00001_1	PF00001_OG1.2	27647	2	U2	Post-LECA
PF00001_1	PF00001_OG1.2	27652	1	U2	Post-LECA
PF00001_1	PF00001_OG1.2	27655	1	U2	Post-LECA
PF00001_1	PF00001_OG1.2	27656	2	U2	Post-LECA
PF00001_1	PF00001_OG1.2	27658	1	U2	Post-LECA
PF00001_1	PF00001_OG1.2	27661	1	U2	Post-LECA
PF00001_1	PF00001_OG1.2	27663	0	U2	Post-LECA
PF00001_1	PF00001_OG1.2	27666	0	U2	Post-LECA
PF00001_1	PF00001_OG1.2	27667	1	U2	Post-LECA
PF00001_1	PF00001_OG1.2	27668	2	U2	Post-LECA
PF00001_1	PF00001_OG1.2	27669	0	U2	Post-LECA
PF00001_1	PF00001_OG1.2	27670	1	U2	Post-LECA
PF00001_1	PF00001_OG1.2	27671	2	U2	Post-LECA
PF00001_1	PF00001_OG1.2	27672	0	U2	Post-LECA
PF00001_1	PF00001_OG1.2	27673	1	U2	Post-LECA
PF00001_1	PF00001_OG1.2	27674	2	U2	Post-LECA
PF00001_1	PF00001_OG1.2	27675	0	U2	Post-LECA
PF00001_1	PF00001_OG1.2	27676	1	U2	Post-LECA
PF00001_1	PF00001_OG1.2	27677	2	U2	Post-LECA
PF00001_1	PF00001_OG1.2	27678	0	U2	Post-LECA
PF00001_1	PF00001_OG1.2	27680	2	U2	Post-LECA
PF00001_1	PF00001_OG1.2	27682	1	U2	Post-LECA
PF00001_1	PF00001_OG1.2	27683	2	U2	Post-LECA
PF00001_1	PF00001_OG1.2	27686	2	U2	Post-LECA
PF00001_1	PF00001_OG1.2	27688	1	U2	Post-LECA
PF00001_1	PF00001_OG1.2	27692	2	U2	Post-LECA
PF00001_1	PF00001_OG1.2	27694	1	U2	Post-LECA
PF00001_1	PF00001_OG1.2	27862	1	U2	Post-LECA
PF00001_1	PF00001_OG1.2	28072	1	U2	Post-LECA
PF00001_1	PF00001_OG1.2	28084	1	U2	Post-LECA
PF00001_1	PF00001_OG1.2	28085	2	U2	Post-LECA
PF00001_1	PF00001_OG1.2	28086	0	U2	Post-LECA
PF00001_1	PF00001_OG1.2	28087	1	U2	Post-LECA
PF00001_1	PF00001_OG1.2	28088	2	U2	Post-LECA
PF00001_1	PF00001_OG1.2	28089	0	U2	Post-LECA
PF00001_1	PF00001_OG1.2	28090	1	U2	Post-LECA
PF00001_1	PF00001_OG1.2	28091	2	U2	Post-LECA
PF00001_1	PF00001_OG1.2	28092	0	U2	Post-LECA
PF00001_1	PF00001_OG1.2	28093	1	U2	Post-LECA
PF00001_1	PF00001_OG1.2	28094	2	U2	Post-LECA
PF00001_1	PF00001_OG1.2	28095	0	U2	Post-LECA
PF00001_1	PF00001_OG1.2	28096	1	U2	Post-LECA
PF00001_1	PF00001_OG1.2	28097	2	U2	Post-LECA
PF00001_1	PF00001_OG1.2	28098	0	U2	Post-LECA
PF00001_1	PF00001_OG1.2	28099	1	U2	Post-LECA
PF00001_1	PF00001_OG1.2	28100	2	U2	Post-LECA
PF00001_1	PF00001_OG1.2	28101	0	U2	Post-LECA
PF00001_1	PF00001_OG1.2	28102	1	U2	Post-LECA
PF00001_1	PF00001_OG1.2	28103	2	U2	Post-LECA
PF00001_1	PF00001_OG1.2	28104	0	U2	Post-LECA
PF00001_1	PF00001_OG1.2	28106	2	U2	Post-LECA
PF00001_1	PF00001_OG1.2	28107	0	U2	Post-LECA
PF00001_1	PF00001_OG1.2	28109	2	U2	Post-LECA
PF00001_1	PF00001_OG1.2	28110	0	U2	Post-LECA
PF00001_1	PF00001_OG1.2	28128	0	U2	Post-LECA
PF00001_1	PF00001_OG1.2	28133	2	U2	Post-LECA
PF00001_1	PF00001_OG1.2	28137	0	U2	Post-LECA
PF00001_1	PF00001_OG1.2	28141	1	U2	Post-LECA
PF00001_1	PF00001_OG1.2	28198	1	U2	Post-LECA
PF00001_1	PF00001_OG1.2	28210	1	U2	Post-LECA
PF00001_1	PF00001_OG1.2	28438	1	U2	Post-LECA
PF00001_1	PF00001_OG1.2	28759	1	U2	Post-LECA
PF00001_1	PF00001_OG1.2	28782	0	U2	Post-LECA
PF00001_1	PF00001_OG1.2	28786	1	U2	Post-LECA
PF00001_1	PF00001_OG1.2	28793	2	U2	Post-LECA
PF00001_1	PF00001_OG1.2	28856	2	U2	Post-LECA
PF00001_1	PF00001_OG1.2	28862	2	U2	Post-LECA
PF00001_1	PF00001_OG1.2	28870	1	U2	Post-LECA
PF00001_1	PF00001_OG1.2	28872	0	U2	Post-LECA
PF00001_1	PF00001_OG1.2	28877	2	U2	Post-LECA
PF00001_1	PF00001_OG1.2	28887	0	U2	Post-LECA
PF00001_1	PF00001_OG1.2	28929	0	U2	Post-LECA
PF00001_1	PF00001_OG1.2	28976	2	U2	Post-LECA
PF00001_1	PF00001_OG1.2	28992	0	U2	Post-LECA
PF00001_1	PF00001_OG1.2	28996	1	U2	Post-LECA
PF00001_1	PF00001_OG1.2	29000	2	U2	Post-LECA
PF00001_1	PF00001_OG1.2	29004	0	U2	Post-LECA
PF00001_1	PF00001_OG1.2	29013	0	U2	Post-LECA
PF00001_1	PF00001_OG1.2	29259	0	U2	Post-LECA
PF00001_1	PF00001_OG1.2	29260	1	U2	Post-LECA
PF00001_1	PF00001_OG1.2	29262	0	U2	Post-LECA
PF00001_1	PF00001_OG1.2	29263	1	U2	Post-LECA
PF00001_1	PF00001_OG1.2	29266	1	U2	Post-LECA
PF00001_1	PF00001_OG1.2	29269	1	U2	Post-LECA
PF00001_1	PF00001_OG1.2	29271	0	U2	Post-LECA
PF00001_1	PF00001_OG1.2	29280	0	U2	Post-LECA
PF00001_1	PF00001_OG1.2	29287	1	U2	Post-LECA
PF00001_1	PF00001_OG1.2	29480	2	U2	Post-LECA
PF00001_1	PF00001_OG1.2	29513	2	U2	Post-LECA
PF00001_1	PF00001_OG1.2	29551	1	U2	Post-LECA
PF00001_1	PF00001_OG1.2	29568	0	U2	Post-LECA
PF00001_1	PF00001_OG1.2	29569	1	U2	Post-LECA
PF00001_1	PF00001_OG1.2	29578	1	U2	Post-LECA
PF00001_1	PF00001_OG1.2	29616	0	U2	Post-LECA
PF00001_1	PF00001_OG1.2	29624	2	U2	Post-LECA
PF00001_1	PF00001_OG1.2	29628	0	U2	Post-LECA
PF00001_1	PF00001_OG1.2	29682	0	U2	Post-LECA
PF00001_1	PF00001_OG1.2	29691	0	U2	Post-LECA
PF00001_1	PF00001_OG1.2	29692	1	U2	Post-LECA
PF00001_1	PF00001_OG1.2	29833	1	U2	Post-LECA
PF00001_1	PF00001_OG1.2	29842	1	U2	Post-LECA
PF00001_1	PF00001_OG1.2	29844	0	U2	Post-LECA
PF00001_1	PF00001_OG1.2	29847	0	U2	Post-LECA
PF00001_1	PF00001_OG1.2	29848	1	U2	Post-LECA
PF00001_1	PF00001_OG1.2	29851	1	U2	Post-LECA
PF00001_1	PF00001_OG1.2	29852	2	U2	Post-LECA
PF00001_1	PF00001_OG1.2	29853	0	U2	Post-LECA
PF00001_1	PF00001_OG1.2	29856	0	U2	Post-LECA
PF00001_1	PF00001_OG1.2	29857	1	U2	Post-LECA
PF00001_1	PF00001_OG1.2	29859	0	U2	Post-LECA
PF00001_1	PF00001_OG1.2	29860	1	U2	Post-LECA
PF00001_1	PF00001_OG1.2	29863	1	U2	Post-LECA
PF00001_1	PF00001_OG1.2	29864	2	U2	Post-LECA
PF00001_1	PF00001_OG1.2	29869	1	U2	Post-LECA
PF00001_1	PF00001_OG1.2	29936	2	U2	Post-LECA
PF00001_1	PF00001_OG1.2	29938	1	U2	Post-LECA
PF00001_1	PF00001_OG1.2	29939	2	U2	Post-LECA
PF00001_1	PF00001_OG1.2	29941	1	U2	Post-LECA
PF00001_1	PF00001_OG1.2	29945	2	U2	Post-LECA
PF00001_1	PF00001_OG1.2	29957	2	U2	Post-LECA
PF00001_1	PF00001_OG1.2	29960	2	U2	Post-LECA
PF00001_1	PF00001_OG1.2	29962	1	U2	Post-LECA
PF00001_1	PF00001_OG1.2	29966	2	U2	Post-LECA
PF00001_1	PF00001_OG1.2	30043	1	U2	Post-LECA
PF00001_1	PF00001_OG1.2	30139	1	U2	Post-LECA
PF00001_1	PF00001_OG1.2	30146	2	U2	Post-LECA
PF00001_1	PF00001_OG1.2	30207	0	U2	Post-LECA
PF00001_1	PF00001_OG1.2	30261	0	U2	Post-LECA
PF00001_1	PF00001_OG1.2	30266	2	U2	Post-LECA
PF00001_1	PF00001_OG1.2	30267	0	U2	Post-LECA
PF00001_1	PF00001_OG1.2	30279	0	U2	Post-LECA
PF00001_1	PF00001_OG1.2	30655	1	U2	Post-LECA
PF00001_1	PF00001_OG1.2	31170	0	U2	Post-LECA
PF00001_1	PF00001_OG1.2	31173	0	U2	Post-LECA
PF00001_1	PF00001_OG1.2	31181	2	U2	Post-LECA
PF00001_1	PF00001_OG1.2	31198	1	U2	Post-LECA
PF00001_1	PF00001_OG1.2	31306	1	U2	Post-LECA
PF00001_1	PF00001_OG1.2	31525	1	U2	Post-LECA
PF00001_1	PF00001_OG1.2	31539	0	U2	Post-LECA
PF00001_1	PF00001_OG1.2	31549	1	U2	Post-LECA
PF00001_1	PF00001_OG1.2	31557	0	U2	Post-LECA
PF00001_1	PF00001_OG1.2	31558	1	U2	Post-LECA
PF00001_1	PF00001_OG1.2	31568	2	U2	Post-LECA
PF00001_1	PF00001_OG1.2	31569	0	U2	Post-LECA
PF00001_1	PF00001_OG1.2	31570	1	U2	Post-LECA
PF00001_1	PF00001_OG1.2	31573	1	U2	Post-LECA
PF00001_1	PF00001_OG1.2	31575	0	U2	Post-LECA
PF00001_1	PF00001_OG1.2	31601	2	U2	Post-LECA
PF00001_1	PF00001_OG1.2	31606	1	U2	Post-LECA
PF00001_1	PF00001_OG1.2	31657	1	U2	Post-LECA
PF00001_1	PF00001_OG1.2	31753	1	U2	Post-LECA
PF00001_1	PF00001_OG1.2	31763	2	U2	Post-LECA
PF00001_1	PF00001_OG1.2	31875	0	U2	Post-LECA
PF00001_1	PF00001_OG1.2	31945	1	U2	Post-LECA
PF00001_1	PF00001_OG1.2	31974	0	U2	Post-LECA
PF00001_1	PF00001_OG1.2	31988	2	U2	Post-LECA
PF00001_1	PF00001_OG1.2	32007	0	U2	Post-LECA
PF00001_1	PF00001_OG1.2	32009	2	U2	Post-LECA
PF00001_1	PF00001_OG1.2	32010	0	U2	Post-LECA
PF00001_1	PF00001_OG1.2	32011	1	U2	Post-LECA
PF00001_1	PF00001_OG1.2	32013	0	U2	Post-LECA
PF00001_1	PF00001_OG1.2	32014	1	U2	Post-LECA
PF00001_1	PF00001_OG1.2	32015	2	U2	Post-LECA
PF00001_1	PF00001_OG1.2	32025	0	U2	Post-LECA
PF00001_1	PF00001_OG1.2	32026	1	U2	Post-LECA
PF00001_1	PF00001_OG1.2	32027	2	U2	Post-LECA
PF00001_1	PF00001_OG1.2	32028	0	U2	Post-LECA
PF00001_1	PF00001_OG1.2	32029	1	U2	Post-LECA
PF00001_1	PF00001_OG1.2	32030	2	U2	Post-LECA
PF00001_1	PF00001_OG1.2	32033	2	U2	Post-LECA
PF00001_1	PF00001_OG1.2	32035	1	U2	Post-LECA
PF00001_1	PF00001_OG1.2	32209	1	U2	Post-LECA
PF00001_1	PF00001_OG1.2	32212	1	U2	Post-LECA
PF00001_1	PF00001_OG1.2	32228	2	U2	Post-LECA
PF00001_1	PF00001_OG1.2	32232	0	U2	Post-LECA
PF00001_1	PF00001_OG1.2	32567	2	U2	Post-LECA
PF00001_1	PF00001_OG1.2	32591	2	U2	Post-LECA
PF00001_1	PF00001_OG1.2	32713	1	U2	Post-LECA
PF00001_1	PF00001_OG1.2	32720	2	U2	Post-LECA
PF00001_1	PF00001_OG1.2	33475	1	U2	Post-LECA
PF00001_1	PF00001_OG1.2	33477	0	U2	Post-LECA
PF00001_1	PF00001_OG1.2	33478	1	U2	Post-LECA
PF00001_1	PF00001_OG1.2	33675	0	U2	Post-LECA
PF00001_1	PF00001_OG1.2	33677	2	U2	Post-LECA
PF00001_1	PF00001_OG1.2	33679	1	U2	Post-LECA
PF00001_1	PF00001_OG1.2	33683	2	U2	Post-LECA
PF00001_1	PF00001_OG1.2	33699	0	U2	Post-LECA
PF00001_1	PF00001_OG1.2	33711	0	U2	Post-LECA
PF00001_1	PF00001_OG1.2	33726	0	U2	Post-LECA
PF00001_1	PF00001_OG1.2	33727	1	U2	Post-LECA
PF00001_1	PF00001_OG1.2	33728	2	U2	Post-LECA
PF00001_1	PF00001_OG1.2	33729	0	U2	Post-LECA
PF00001_1	PF00001_OG1.2	33730	1	U2	Post-LECA
PF00001_1	PF00001_OG1.2	33888	0	U2	Post-LECA
PF00001_1	PF00001_OG1.2	33923	2	U2	Post-LECA
PF00001_1	PF00001_OG1.2	34071	0	U2	Post-LECA
PF00001_1	PF00001_OG1.2	34306	1	U2	Post-LECA
PF00001_1	PF00001_OG1.2	34349	2	U2	Post-LECA
PF00001_1	PF00001_OG1.2	34375	1	U2	Post-LECA
PF00001_1	PF00001_OG1.2	34382	2	U2	Post-LECA
PF00001_1	PF00001_OG1.2	34552	1	U2	Post-LECA
PF00001_1	PF00001_OG1.2	34557	0	U2	Post-LECA
PF00001_1	PF00001_OG1.2	34560	0	U2	Post-LECA
PF00001_1	PF00001_OG1.2	34561	1	U2	Post-LECA
PF00001_1	PF00001_OG1.2	34562	2	U2	Post-LECA
PF00001_1	PF00001_OG1.2	34563	0	U2	Post-LECA
PF00001_1	PF00001_OG1.2	34564	1	U2	Post-LECA
PF00001_1	PF00001_OG1.2	34565	2	U2	Post-LECA
PF00001_1	PF00001_OG1.2	34566	0	U2	Post-LECA
PF00001_1	PF00001_OG1.2	34567	1	U2	Post-LECA
PF00001_1	PF00001_OG1.2	34568	2	U2	Post-LECA
PF00001_1	PF00001_OG1.2	34569	0	U2	Post-LECA
PF00001_1	PF00001_OG1.2	34570	1	U2	Post-LECA
PF00001_1	PF00001_OG1.2	34571	2	U2	Post-LECA
PF00001_1	PF00001_OG1.2	34863	0	U2	Post-LECA
PF00001_1	PF00001_OG1.2	34864	1	U2	Post-LECA
PF00001_1	PF00001_OG1.2	34865	2	U2	Post-LECA
PF00001_1	PF00001_OG1.2	34866	0	U2	Post-LECA
PF00001_1	PF00001_OG1.2	34867	1	U2	Post-LECA
PF00001_1	PF00001_OG1.2	34868	2	U2	Post-LECA
PF00001_1	PF00001_OG1.2	34869	0	U2	Post-LECA
PF00001_1	PF00001_OG1.2	34871	2	U2	Post-LECA
PF00001_1	PF00001_OG1.2	34872	0	U2	Post-LECA
PF00001_1	PF00001_OG1.2	34876	1	U2	Post-LECA
PF00001_1	PF00001_OG1.2	34882	1	U2	Post-LECA
PF00001_1	PF00001_OG1.2	35005	1	U2	Post-LECA
PF00001_1	PF00001_OG1.2	35015	2	U2	Post-LECA
PF00001_1	PF00001_OG1.2	35065	1	U2	Post-LECA
PF00001_1	PF00001_OG1.2	35175	0	U2	Post-LECA
PF00001_1	PF00001_OG1.2	35183	2	U2	Post-LECA
PF00001_1	PF00001_OG1.2	35373	0	U2	Post-LECA
PF00001_1	PF00001_OG1.2	35519	2	U2	Post-LECA
PF00001_1	PF00001_OG1.2	35603	2	U2	Post-LECA
PF00001_1	PF00001_OG1.2	35636	2	U2	Post-LECA
PF00001_1	PF00001_OG1.2	35761	1	U2	Post-LECA
PF00001_1	PF00001_OG1.2	35778	0	U2	Post-LECA
PF00001_1	PF00001_OG1.2	35779	1	U2	Post-LECA
PF00001_1	PF00001_OG1.2	35782	1	U2	Post-LECA
PF00001_1	PF00001_OG1.2	35786	2	U2	Post-LECA
PF00001_1	PF00001_OG1.2	35787	0	U2	Post-LECA
PF00001_1	PF00001_OG1.2	35788	1	U2	Post-LECA
PF00001_1	PF00001_OG1.2	35790	0	U2	Post-LECA
PF00001_1	PF00001_OG1.2	35791	1	U2	Post-LECA
PF00001_1	PF00001_OG1.2	35792	2	U2	Post-LECA
PF00001_1	PF00001_OG1.2	35793	0	U2	Post-LECA
PF00001_1	PF00001_OG1.2	35795	2	U2	Post-LECA
PF00001_1	PF00001_OG1.2	35796	0	U2	Post-LECA
PF00001_1	PF00001_OG1.2	35799	0	U2	Post-LECA
PF00001_1	PF00001_OG1.2	35801	2	U2	Post-LECA
PF00001_1	PF00001_OG1.2	36002	2	U2	Post-LECA
PF00001_1	PF00001_OG1.2	36158	2	U2	Post-LECA
PF00001_1	PF00001_OG1.2	36171	0	U2	Post-LECA
PF00001_1	PF00001_OG1.2	36180	0	U2	Post-LECA
PF00001_1	PF00001_OG1.2	36185	2	U2	Post-LECA
PF00001_1	PF00001_OG1.2	36187	1	U2	Post-LECA
PF00001_1	PF00001_OG1.2	36189	0	U2	Post-LECA
PF00001_1	PF00001_OG1.2	36193	1	U2	Post-LECA
PF00001_1	PF00001_OG1.2	36196	1	U2	Post-LECA
PF00001_1	PF00001_OG1.2	36198	0	U2	Post-LECA
PF00001_1	PF00001_OG1.2	36199	1	U2	Post-LECA
PF00001_1	PF00001_OG1.2	36203	2	U2	Post-LECA
PF00001_1	PF00001_OG1.2	36213	0	U2	Post-LECA
PF00001_1	PF00001_OG1.2	36444	0	U2	Post-LECA
PF00001_1	PF00001_OG1.2	36479	2	U2	Post-LECA
PF00001_1	PF00001_OG1.2	36485	2	U2	Post-LECA
PF00001_1	PF00001_OG1.2	36489	0	U2	Post-LECA
PF00001_1	PF00001_OG1.2	36490	1	U2	Post-LECA
PF00001_1	PF00001_OG1.2	36491	2	U2	Post-LECA
PF00001_1	PF00001_OG1.2	36669	0	U2	Post-LECA
PF00001_1	PF00001_OG1.2	36670	1	U2	Post-LECA
PF00001_1	PF00001_OG1.2	36671	2	U2	Post-LECA
PF00001_1	PF00001_OG1.2	36675	0	U2	Post-LECA
PF00001_1	PF00001_OG1.2	36676	1	U2	Post-LECA
PF00001_1	PF00001_OG1.2	36677	2	U2	Post-LECA
PF00001_1	PF00001_OG1.2	36678	0	U2	Post-LECA
PF00001_1	PF00001_OG1.2	36679	1	U2	Post-LECA
PF00001_1	PF00001_OG1.2	36680	2	U2	Post-LECA
PF00001_1	PF00001_OG1.2	36681	0	U2	Post-LECA
PF00001_1	PF00001_OG1.2	36686	2	U2	Post-LECA
PF00001_1	PF00001_OG1.2	36690	0	U2	Post-LECA
PF00001_1	PF00001_OG1.2	36705	0	U2	Post-LECA
PF00001_1	PF00001_OG1.2	36707	2	U2	Post-LECA
PF00001_1	PF00001_OG1.2	36894	0	U2	Post-LECA
PF00001_1	PF00001_OG1.2	36900	0	U2	Post-LECA
PF00001_1	PF00001_OG1.2	36906	0	U2	Post-LECA
PF00001_1	PF00001_OG1.2	37047	0	U2	Post-LECA
PF00001_1	PF00001_OG1.2	37048	1	U2	Post-LECA
PF00001_1	PF00001_OG1.2	37053	0	U2	Post-LECA
PF00001_1	PF00001_OG1.2	37055	2	U2	Post-LECA
PF00001_1	PF00001_OG1.2	37056	0	U2	Post-LECA
PF00001_1	PF00001_OG1.2	37057	1	U2	Post-LECA
PF00001_1	PF00001_OG1.2	37058	2	U2	Post-LECA
PF00001_1	PF00001_OG1.2	37059	0	U2	Post-LECA
PF00001_1	PF00001_OG1.2	37112	2	U2	Post-LECA
PF00001_1	PF00001_OG1.2	37143	0	U2	Post-LECA
PF00001_1	PF00001_OG1.2	37146	0	U2	Post-LECA
PF00001_1	PF00001_OG1.2	37147	1	U2	Post-LECA
PF00001_1	PF00001_OG1.2	37148	2	U2	Post-LECA
PF00001_1	PF00001_OG1.2	37149	0	U2	Post-LECA
PF00001_1	PF00001_OG1.2	37151	2	U2	Post-LECA
PF00001_1	PF00001_OG1.2	37153	1	U2	Post-LECA
PF00001_1	PF00001_OG1.2	37398	0	U2	Post-LECA
PF00001_1	PF00001_OG1.2	37402	1	U2	Post-LECA
PF00001_1	PF00001_OG1.2	37404	0	U2	Post-LECA
PF00001_1	PF00001_OG1.2	37405	1	U2	Post-LECA
PF00001_1	PF00001_OG1.2	37406	2	U2	Post-LECA
PF00001_1	PF00001_OG1.2	37677	0	U2	Post-LECA
PF00001_1	PF00001_OG1.2	37689	0	U2	Post-LECA
PF00001_1	PF00001_OG1.2	37692	0	U2	Post-LECA
PF00001_1	PF00001_OG1.2	37693	1	U2	Post-LECA
PF00001_1	PF00001_OG1.2	37694	2	U2	Post-LECA
PF00001_1	PF00001_OG1.2	37695	0	U2	Post-LECA
PF00001_1	PF00001_OG1.2	37791	0	U2	Post-LECA
PF00001_1	PF00001_OG1.2	37890	0	U2	Post-LECA
PF00001_1	PF00001_OG1.2	38010	0	U2	Post-LECA
PF00001_1	PF00001_OG1.2	38049	0	U2	Post-LECA
PF00001_1	PF00001_OG1.2	38050	1	U2	Post-LECA
PF00001_1	PF00001_OG1.2	38051	2	U2	Post-LECA
PF00001_1	PF00001_OG1.2	38253	0	U2	Post-LECA
PF00001_1	PF00001_OG1.2	38254	1	U2	Post-LECA
PF00001_1	PF00001_OG1.2	38255	2	U2	Post-LECA
PF00001_1	PF00001_OG1.2	38307	0	U2	Post-LECA
PF00001_1	PF00001_OG1.2	38430	0	U2	Post-LECA
PF00001_1	PF00001_OG1.2	38433	0	U2	Post-LECA
PF00001_1	PF00001_OG1.2	38434	1	U2	Post-LECA
PF00001_1	PF00001_OG1.2	38436	0	U2	Post-LECA
PF00001_1	PF00001_OG1.2	38619	0	U2	Post-LECA
PF00001_1	PF00001_OG1.2	38620	1	U2	Post-LECA
PF00001_1	PF00001_OG1.2	38832	0	U2	Post-LECA
PF00001_1	PF00001_OG1.2	38833	1	U2	Post-LECA
PF00001_1	PF00001_OG1.2	38834	2	U2	Post-LECA
PF00001_1	PF00001_OG1.2	38904	0	U2	Post-LECA
PF00001_1	PF00001_OG1.2	38921	2	U2	Post-LECA
PF00001_1	PF00001_OG1.2	38949	0	U2	Post-LECA
PF00001_1	PF00001_OG1.2	38970	0	U2	Post-LECA
PF00001_1	PF00001_OG1.2	38971	1	U2	Post-LECA
PF00001_1	PF00001_OG1.2	38974	1	U2	Post-LECA
PF00001_1	PF00001_OG1.2	39011	2	U2	Post-LECA
PF00001_1	PF00001_OG1.2	39037	1	U2	Post-LECA
PF00001_1	PF00001_OG1.2	39046	1	U2	Post-LECA
PF00001_1	PF00001_OG1.2	39117	0	U2	Post-LECA
PF00001_1	PF00001_OG1.2	39180	0	U2	Post-LECA
PF00001_1	PF00001_OG1.2	39181	1	U2	Post-LECA
PF00001_1	PF00001_OG1.2	39182	2	U2	Post-LECA
PF00001_1	PF00001_OG1.2	39271	1	U2	Post-LECA
PF00001_1	PF00001_OG1.2	39274	1	U2	Post-LECA
PF00001_1	PF00001_OG1.2	39276	0	U2	Post-LECA
PF00001_1	PF00001_OG1.2	39277	1	U2	Post-LECA
PF00001_1	PF00001_OG1.2	39278	2	U2	Post-LECA
PF00001_1	PF00001_OG1.2	39279	0	U2	Post-LECA
PF00001_1	PF00001_OG1.2	39382	1	U2	Post-LECA
PF00001_1	PF00001_OG1.2	39384	0	U2	Post-LECA
PF00001_1	PF00001_OG1.2	39385	1	U2	Post-LECA
PF00001_1	PF00001_OG1.2	39386	2	U2	Post-LECA
PF00001_1	PF00001_OG1.2	39388	1	U2	Post-LECA
PF00001_1	PF00001_OG1.2	39493	1	U2	Post-LECA
PF00001_1	PF00001_OG1.2	39494	2	U2	Post-LECA
PF00001_1	PF00001_OG1.2	39705	0	U2	Post-LECA
PF00001_1	PF00001_OG1.2	39706	1	U2	Post-LECA
PF00001_1	PF00001_OG1.2	39707	2	U2	Post-LECA
PF00001_1	PF00001_OG1.2	39709	1	U2	Post-LECA
PF00001_1	PF00001_OG1.2	39726	0	U2	Post-LECA
PF00001_1	PF00001_OG1.2	39780	0	U2	Post-LECA
PF00001_1	PF00001_OG1.2	39781	1	U2	Post-LECA
PF00001_1	PF00001_OG1.2	39789	0	U2	Post-LECA
PF00001_1	PF00001_OG1.2	40080	0	U2	Post-LECA
PF00001_1	PF00001_OG1.2	40081	1	U2	Post-LECA
PF00001_1	PF00001_OG1.2	40082	2	U2	Post-LECA
PF00001_1	PF00001_OG1.2	40151	2	U2	Post-LECA
PF00001_1	PF00001_OG1.2	40167	0	U2	Post-LECA
PF00001_1	PF00001_OG1.2	40169	2	U2	Post-LECA
PF00001_1	PF00001_OG1.2	40171	1	U2	Post-LECA
PF00001_1	PF00001_OG1.2	40377	0	U2	Post-LECA
PF00001_1	PF00001_OG1.2	40378	1	U2	Post-LECA
PF00001_1	PF00001_OG1.2	40379	2	U2	Post-LECA
PF00001_1	PF00001_OG1.2	40431	0	U2	Post-LECA
PF00001_1	PF00001_OG1.2	40433	2	U2	Post-LECA
PF00001_1	PF00001_OG1.2	40440	0	U2	Post-LECA
PF00001_1	PF00001_OG1.2	40473	0	U2	Post-LECA
PF00001_1	PF00001_OG1.2	40495	1	U2	Post-LECA
PF00001_1	PF00001_OG1.2	40497	0	U2	Post-LECA
PF00001_1	PF00001_OG1.2	40500	0	U2	Post-LECA
PF00001_1	PF00001_OG1.2	40502	2	U2	Post-LECA
PF00001_1	PF00001_OG1.2	40527	0	U2	Post-LECA
PF00001_1	PF00001_OG1.2	40528	1	U2	Post-LECA
PF00001_1	PF00001_OG1.2	40529	2	U2	Post-LECA
PF00001_1	PF00001_OG1.2	40532	2	U2	Post-LECA
PF00001_1	PF00001_OG1.2	40533	0	U2	Post-LECA
PF00001_1	PF00001_OG1.2	40718	2	U2	Post-LECA
PF00001_1	PF00001_OG1.2	40720	1	U2	Post-LECA
PF00001_1	PF00001_OG1.2	40721	2	U2	Post-LECA
PF00001_1	PF00001_OG1.2	40746	0	U2	Post-LECA
PF00001_1	PF00001_OG1.2	40747	1	U2	Post-LECA
PF00001_1	PF00001_OG1.2	40748	2	U2	Post-LECA
PF00001_1	PF00001_OG1.2	40753	1	U2	Post-LECA
PF00001_1	PF00001_OG1.2	40898	2	U2	Post-LECA
PF00001_1	PF00001_OG1.2	40902	0	U2	Post-LECA
PF00001_1	PF00001_OG1.2	40904	2	U2	Post-LECA
PF00001_1	PF00001_OG1.2	40906	1	U2	Post-LECA
PF00001_1	PF00001_OG1.2	40907	2	U2	Post-LECA
PF00001_1	PF00001_OG1.2	41010	0	U2	Post-LECA
PF00001_1	PF00001_OG1.2	41013	0	U2	Post-LECA
PF00001_1	PF00001_OG1.2	41014	1	U2	Post-LECA
PF00001_1	PF00001_OG1.2	41015	2	U2	Post-LECA
PF00001_1	PF00001_OG1.2	41362	1	U2	Post-LECA
PF00001_1	PF00001_OG1.2	41364	0	U2	Post-LECA
PF00001_1	PF00001_OG1.2	41365	1	U2	Post-LECA
PF00001_1	PF00001_OG1.2	41366	2	U2	Post-LECA
PF00001_1	PF00001_OG1.2	41382	0	U2	Post-LECA
PF00001_1	PF00001_OG1.2	41426	2	U2	Post-LECA
PF00001_1	PF00001_OG1.2	41427	0	U2	Post-LECA
PF00001_1	PF00001_OG1.2	41428	1	U2	Post-LECA
PF00001_1	PF00001_OG1.2	41429	2	U2	Post-LECA
PF00001_1	PF00001_OG1.2	41431	1	U2	Post-LECA
PF00001_1	PF00001_OG1.2	41432	2	U2	Post-LECA
PF00001_1	PF00001_OG1.2	41451	0	U2	Post-LECA
PF00001_1	PF00001_OG1.2	41452	1	U2	Post-LECA
PF00001_1	PF00001_OG1.2	41453	2	U2	Post-LECA
PF00001_1	PF00001_OG1.2	41466	0	U2	Post-LECA
PF00001_1	PF00001_OG1.2	41467	1	U2	Post-LECA
PF00001_1	PF00001_OG1.2	41469	0	U2	Post-LECA
PF00001_1	PF00001_OG1.2	41470	1	U2	Post-LECA
PF00001_1	PF00001_OG1.2	41471	2	U2	Post-LECA
PF00001_1	PF00001_OG1.2	41473	1	U2	Post-LECA
PF00001_1	PF00001_OG1.2	41499	0	U2	Post-LECA
PF00001_1	PF00001_OG1.2	41500	1	U2	Post-LECA
PF00001_1	PF00001_OG1.2	41541	0	U2	Post-LECA
PF00001_1	PF00001_OG1.2	41585	2	U2	Post-LECA
PF00001_1	PF00001_OG1.2	41628	0	U2	Post-LECA
PF00001_1	PF00001_OG1.2	41631	0	U2	Post-LECA
PF00001_1	PF00001_OG1.2	41633	2	U2	Post-LECA
PF00001_1	PF00001_OG1.2	41634	0	U2	Post-LECA
PF00001_1	PF00001_OG1.2	41635	1	U2	Post-LECA
PF00001_1	PF00001_OG1.2	41636	2	U2	Post-LECA
PF00001_1	PF00001_OG1.2	41637	0	U2	Post-LECA
PF00001_1	PF00001_OG1.2	41640	0	U2	Post-LECA
PF00001_1	PF00001_OG1.2	41642	2	U2	Post-LECA
PF00001_1	PF00001_OG1.2	41643	0	U2	Post-LECA
PF00001_1	PF00001_OG1.2	41644	1	U2	Post-LECA
PF00001_1	PF00001_OG1.2	41645	2	U2	Post-LECA
PF00001_1	PF00001_OG1.2	41646	0	U2	Post-LECA
PF00001_1	PF00001_OG1.2	41647	1	U2	Post-LECA
PF00001_1	PF00001_OG1.2	41648	2	U2	Post-LECA
PF00001_1	PF00001_OG1.2	41652	0	U2	Post-LECA
PF00001_1	PF00001_OG1.2	41653	1	U2	Post-LECA
PF00001_1	PF00001_OG1.2	41656	1	U2	Post-LECA
PF00001_1	PF00001_OG1.2	41657	2	U2	Post-LECA
PF00001_1	PF00001_OG1.2	41658	0	U2	Post-LECA
PF00001_1	PF00001_OG1.2	41660	2	U2	Post-LECA
PF00001_1	PF00001_OG1.2	41661	0	U2	Post-LECA
[truncated: 605,658+ more rows]

## Sheet: Figure 1 (KOGs)
Cluster	OG	Nucleotide_position	Phase	Relative_position	Type	Intron_class
36a_like	KOG3446	787	1		U2	Post-LECA
36a_like	KOG3446	1064	2	0.15447154471544716	U2	Post-LECA
36a_like	KOG3446	1122	0	0.25203252032520324	U2	Post-LECA
36a_like	KOG3446	1130	2		U2	Post-LECA
36a_like	KOG3446	1139	2	0.2682926829268293	U2	Shared LECA
36a_like	KOG3446	1272	0	0.5040650406504065	U2	Post-LECA
36a_like	KOG3446	1274	2	0.5040650406504065	U2	Post-LECA
36a_like	KOG3446	1280	2	0.5121951219512195	U2	Post-LECA
36a_like	KOG3446	1287	0	0.5365853658536586	U2	Post-LECA
36a_like	KOG3446	1291	1	0.5447154471544715	U2	Post-LECA
36a_like	KOG3446	1292	2	0.5447154471544715	U2	Post-LECA
36a_like	KOG3446	1335	0	0.5609756097560976	U2	Post-LECA
36a_like	KOG3446	1336	1	0.5609756097560976	U2	Shared LECA
36a_like	KOG3446	1579	1	0.6504065040650406	U2	Post-LECA
36a_like	KOG3446	1618	1	0.6910569105691057	U2	Post-LECA
36a_like	KOG3446	1620	0	0.6991869918699187	U2	Post-LECA
36a_like	KOG3446	1627	1	0.7154471544715447	U2	Post-LECA
36a_like	KOG3446	1632	0	0.7317073170731707	U2	Post-LECA
36a_like	KOG3446	1674	0	0.8211382113821138	U2	Post-LECA
36a_like	KOG3446	1679	2	0.8292682926829268	U2	Post-LECA
36a_like	KOG3446	1830	0		U2	Post-LECA
36a_like	KOG3446	1917	0		U2	Post-LECA
36a_like	KOG3446	2000	2		U2	Post-LECA
36a_like	KOG3446	2020	1		U2	Post-LECA
36a_like	KOG3445	901	1		U2	Post-LECA
36a_like	KOG3445	954	0	0.06153846153846154	U2	Post-LECA
36a_like	KOG3445	974	2		U2	Post-LECA
36a_like	KOG3445	1005	0	0.09743589743589744	U2	Post-LECA
36a_like	KOG3445	1050	0	0.14358974358974358	U2	Post-LECA
36a_like	KOG3445	1070	2	0.17435897435897435	U2	Post-LECA
36a_like	KOG3445	1107	0	0.20512820512820512	U2	Post-LECA
36a_like	KOG3445	1108	1	0.20512820512820512	U2	Post-LECA
36a_like	KOG3445	1134	0		U2	Post-LECA
36a_like	KOG3445	1139	2	0.2358974358974359	U2	Shared LECA
36a_like	KOG3445	1140	0	0.24102564102564103	U2	Post-LECA
36a_like	KOG3445	1186	1	0.29743589743589743	U2	Post-LECA
36a_like	KOG3445	1212	0	0.3230769230769231	U2	Post-LECA
36a_like	KOG3445	1248	0	0.358974358974359	U2	Post-LECA
36a_like	KOG3445	1258	1	0.36923076923076925	U2	Post-LECA
36a_like	KOG3445	1259	2	0.36923076923076925	U2	Post-LECA
36a_like	KOG3445	1289	2	0.41025641025641024	U2	Post-LECA
36a_like	KOG3445	1336	1	0.4256410256410256	U2	Shared LECA
36a_like	KOG3445	1337	2	0.4256410256410256	U2	Post-LECA
36a_like	KOG3445	1586	2	0.49230769230769234	U2	Post-LECA
36a_like	KOG3445	1629	0	0.5282051282051282	U2	Post-LECA
36a_like	KOG3445	1632	0	0.5333333333333333	U2	Post-LECA
36a_like	KOG3445	1633	1	0.5333333333333333	U2	Post-LECA
36a_like	KOG3445	1638	0	0.5435897435897435	U2	Post-LECA
36a_like	KOG3445	1654	1	0.5692307692307692	U2	Post-LECA
36a_like	KOG3445	1674	0	0.5897435897435898	U2	Post-LECA
36a_like	KOG3445	1683	0	0.6	U2	Post-LECA
36a_like	KOG3445	1686	0	0.6051282051282051	U2	Post-LECA
36a_like	KOG3445	1739	2	0.6358974358974359	U2	Post-LECA
36a_like	KOG3445	1850	2		U2	Post-LECA
36a_like	KOG3445	1968	0	0.676923076923077	U2	Post-LECA
36a_like	KOG3445	1969	1	0.676923076923077	U2	Post-LECA
36a_like	KOG3445	2185	1	0.717948717948718	U2	Post-LECA
36a_like	KOG3445	2256	0	0.7846153846153846	U2	Post-LECA
36a_like	KOG3445	2283	0		U2	Post-LECA
36a_like	KOG3445	2551	1		U2	Post-LECA
36a_like	KOG3445	2620	1	0.9076923076923077	U2	Post-LECA
C2H2_Zn_finger_protein	KOG3056	1741	1	0.0008285004142502071	U2	Post-LECA
C2H2_Zn_finger_protein	KOG3056	1978	1	0.0033140016570008283	U2	Post-LECA
C2H2_Zn_finger_protein	KOG3056	5894	2		U2	Post-LECA
C2H2_Zn_finger_protein	KOG3056	6725	2		U2	Post-LECA
C2H2_Zn_finger_protein	KOG3056	6764	2		U2	Post-LECA
C2H2_Zn_finger_protein	KOG3056	9661	1		U2	Post-LECA
C2H2_Zn_finger_protein	KOG3056	9682	1	0.008285004142502071	U2	Post-LECA
C2H2_Zn_finger_protein	KOG3056	9687	0	0.009942004971002486	U2	Post-LECA
C2H2_Zn_finger_protein	KOG3056	9688	1	0.009942004971002486	U2	Post-LECA
C2H2_Zn_finger_protein	KOG3056	10093	1	0.012427506213753107	U2	Post-LECA
C2H2_Zn_finger_protein	KOG3056	10096	1	0.013256006628003313	U2	Post-LECA
C2H2_Zn_finger_protein	KOG3056	10102	1	0.014913007456503728	U2	Post-LECA
C2H2_Zn_finger_protein	KOG3056	10105	1	0.015741507870753936	U2	Post-LECA
C2H2_Zn_finger_protein	KOG3056	10213	1	0.018227009113504555	U2	Post-LECA
C2H2_Zn_finger_protein	KOG3056	10272	0	0.019055509527754765	U2	Post-LECA
C2H2_Zn_finger_protein	KOG3056	11049	0	0.02568351284175642	U2	Post-LECA
C2H2_Zn_finger_protein	KOG3056	11059	1		U2	Post-LECA
C2H2_Zn_finger_protein	KOG3056	11545	1	0.02899751449875725	U2	Post-LECA
C2H2_Zn_finger_protein	KOG3056	11559	0		U2	Post-LECA
C2H2_Zn_finger_protein	KOG3056	11911	1	0.03396851698425849	U2	Post-LECA
C2H2_Zn_finger_protein	KOG3056	11914	1	0.0347970173985087	U2	Post-LECA
C2H2_Zn_finger_protein	KOG3056	11917	1	0.035625517812758904	U2	Post-LECA
C2H2_Zn_finger_protein	KOG3056	11920	1	0.03645401822700911	U2	Post-LECA
C2H2_Zn_finger_protein	KOG3056	11924	2	0.037282518641259324	U2	Post-LECA
C2H2_Zn_finger_protein	KOG3056	11947	1	0.043910521955260975	U2	Post-LECA
C2H2_Zn_finger_protein	KOG3056	12027	0	0.04971002485501243	U2	Post-LECA
C2H2_Zn_finger_protein	KOG3056	12385	1	0.06213753106876554	U2	Post-LECA
C2H2_Zn_finger_protein	KOG3056	12387	0	0.06296603148301574	U2	Post-LECA
C2H2_Zn_finger_protein	KOG3056	12391	1	0.06379453189726594	U2	Post-LECA
C2H2_Zn_finger_protein	KOG3056	12394	1	0.06462303231151616	U2	Post-LECA
C2H2_Zn_finger_protein	KOG3056	12396	0	0.06545153272576636	U2	Post-LECA
C2H2_Zn_finger_protein	KOG3056	12403	1	0.06710853355426678	U2	Post-LECA
C2H2_Zn_finger_protein	KOG3056	12406	1	0.06793703396851698	U2	Post-LECA
C2H2_Zn_finger_protein	KOG3056	13411	1		U2	Post-LECA
C2H2_Zn_finger_protein	KOG3056	14104	1	0.09113504556752279	U2	Post-LECA
C2H2_Zn_finger_protein	KOG3056	14185	1	0.09942004971002485	U2	Post-LECA
C2H2_Zn_finger_protein	KOG3056	14194	1	0.10107705053852527	U2	Post-LECA
C2H2_Zn_finger_protein	KOG3056	14200	1	0.10273405136702568	U2	Post-LECA
C2H2_Zn_finger_protein	KOG3056	14209	1	0.1043910521955261	U2	Post-LECA
C2H2_Zn_finger_protein	KOG3056	14221	1	0.10770505385252693	U2	Post-LECA
C2H2_Zn_finger_protein	KOG3056	14307	0	0.11184755592377796	U2	Post-LECA
C2H2_Zn_finger_protein	KOG3056	14308	1	0.11184755592377796	U2	Post-LECA
C2H2_Zn_finger_protein	KOG3056	14568	0		U2	Post-LECA
C2H2_Zn_finger_protein	KOG3056	14574	0		U2	Post-LECA
C2H2_Zn_finger_protein	KOG3056	14674	1	0.12344656172328086	U2	Post-LECA
C2H2_Zn_finger_protein	KOG3056	14680	1	0.1251035625517813	U2	Post-LECA
C2H2_Zn_finger_protein	KOG3056	14686	1	0.1267605633802817	U2	Post-LECA
C2H2_Zn_finger_protein	KOG3056	14695	1	0.12924606462303231	U2	Post-LECA
C2H2_Zn_finger_protein	KOG3056	14698	1	0.1300745650372825	U2	Post-LECA
C2H2_Zn_finger_protein	KOG3056	15022	1		U2	Post-LECA
C2H2_Zn_finger_protein	KOG3056	15034	1	0.13504556752278377	U2	Post-LECA
C2H2_Zn_finger_protein	KOG3056	15081	0		U2	Post-LECA
C2H2_Zn_finger_protein	KOG3056	15102	0		U2	Post-LECA
C2H2_Zn_finger_protein	KOG3056	15844	1		U2	Post-LECA
C2H2_Zn_finger_protein	KOG3056	16305	0	0.14747307373653687	U2	Post-LECA
C2H2_Zn_finger_protein	KOG3056	16318	1	0.1507870753935377	U2	Post-LECA
C2H2_Zn_finger_protein	KOG3056	16321	1	0.1516155758077879	U2	Post-LECA
C2H2_Zn_finger_protein	KOG3056	19726	1	0.15244407622203812	U2	Post-LECA
C2H2_Zn_finger_protein	KOG3056	19796	2	0.15327257663628832	U2	Post-LECA
C2H2_Zn_finger_protein	KOG3056	19989	0	0.15575807787903895	U2	Post-LECA
C2H2_Zn_finger_protein	KOG3056	20071	1		U2	Post-LECA
C2H2_Zn_finger_protein	KOG3056	20167	1	0.15658657829328915	U2	Post-LECA
C2H2_Zn_finger_protein	KOG3056	20170	1	0.15741507870753935	U2	Post-LECA
C2H2_Zn_finger_protein	KOG3056	20274	0	0.15907207953603977	U2	Post-LECA
C2H2_Zn_finger_protein	KOG3056	20275	1	0.15907207953603977	U2	Post-LECA
C2H2_Zn_finger_protein	KOG3056	20409	0	0.16487158243579123	U2	Post-LECA
C2H2_Zn_finger_protein	KOG3056	21460	1		U2	Post-LECA
C2H2_Zn_finger_protein	KOG3056	21574	1		U2	Post-LECA
C2H2_Zn_finger_protein	KOG3056	21706	1	0.17149958574979288	U2	Post-LECA
C2H2_Zn_finger_protein	KOG3056	21709	1	0.17232808616404308	U2	Post-LECA
C2H2_Zn_finger_protein	KOG3056	21948	0		U2	Post-LECA
C2H2_Zn_finger_protein	KOG3056	22057	1	0.17895608947804473	U2	Post-LECA
C2H2_Zn_finger_protein	KOG3056	22116	0		U2	Post-LECA
C2H2_Zn_finger_protein	KOG3056	22237	1	0.1864125932062966	U2	Post-LECA
C2H2_Zn_finger_protein	KOG3056	22249	1	0.18889809444904723	U2	Post-LECA
C2H2_Zn_finger_protein	KOG3056	22251	0	0.18972659486329743	U2	Post-LECA
C2H2_Zn_finger_protein	KOG3056	22252	1	0.18972659486329743	U2	Post-LECA
C2H2_Zn_finger_protein	KOG3056	22255	1	0.19055509527754763	U2	Post-LECA
C2H2_Zn_finger_protein	KOG3056	22258	1	0.19138359569179786	U2	Post-LECA
C2H2_Zn_finger_protein	KOG3056	22294	1	0.19221209610604806	U2	Post-LECA
C2H2_Zn_finger_protein	KOG3056	23294	2	0.20132560066280034	U2	Post-LECA
C2H2_Zn_finger_protein	KOG3056	23297	2	0.20215410107705054	U2	Post-LECA
C2H2_Zn_finger_protein	KOG3056	23361	0	0.20381110190555096	U2	Post-LECA
C2H2_Zn_finger_protein	KOG3056	23374	1	0.20629660314830156	U2	Post-LECA
C2H2_Zn_finger_protein	KOG3056	23407	1	0.2071251035625518	U2	Post-LECA
C2H2_Zn_finger_protein	KOG3056	25578	0		U2	Post-LECA
C2H2_Zn_finger_protein	KOG3056	25596	0	0.2104391052195526	U2	Post-LECA
C2H2_Zn_finger_protein	KOG3056	25600	1	0.2112676056338028	U2	Post-LECA
C2H2_Zn_finger_protein	KOG3056	25699	1		U2	Post-LECA
C2H2_Zn_finger_protein	KOG3056	26050	1		U2	Post-LECA
C2H2_Zn_finger_protein	KOG3056	26062	1		U2	Post-LECA
C2H2_Zn_finger_protein	KOG3056	26071	1	0.2203811101905551	U2	Post-LECA
C2H2_Zn_finger_protein	KOG3056	26074	1	0.2212096106048053	U2	Post-LECA
C2H2_Zn_finger_protein	KOG3056	27622	1	0.22369511184755592	U2	Post-LECA
C2H2_Zn_finger_protein	KOG3056	28030	1	0.22535211267605634	U2	Post-LECA
C2H2_Zn_finger_protein	KOG3056	28032	0	0.22618061309030654	U2	Post-LECA
C2H2_Zn_finger_protein	KOG3056	28033	1	0.22618061309030654	U2	Post-LECA
C2H2_Zn_finger_protein	KOG3056	28034	2	0.22618061309030654	U2	Post-LECA
C2H2_Zn_finger_protein	KOG3056	28036	1	0.22700911350455674	U2	Post-LECA
C2H2_Zn_finger_protein	KOG3056	28048	1	0.23032311516155757	U2	Post-LECA
C2H2_Zn_finger_protein	KOG3056	28053	0	0.231980115990058	U2	Post-LECA
C2H2_Zn_finger_protein	KOG3056	28057	1	0.2328086164043082	U2	Post-LECA
C2H2_Zn_finger_protein	KOG3056	28126	1		U2	Post-LECA
C2H2_Zn_finger_protein	KOG3056	28131	0		U2	Post-LECA
C2H2_Zn_finger_protein	KOG3056	28285	1		U2	Post-LECA
C2H2_Zn_finger_protein	KOG3056	28516	1	0.24937862468931235	U2	Post-LECA
C2H2_Zn_finger_protein	KOG3056	28594	1	0.25766362883181443	U2	Post-LECA
C2H2_Zn_finger_protein	KOG3056	28600	1		U2	Post-LECA
C2H2_Zn_finger_protein	KOG3056	29872	1		U2	Post-LECA
C2H2_Zn_finger_protein	KOG3056	30321	0	0.26926263463131733	U2	Post-LECA
C2H2_Zn_finger_protein	KOG3056	30339	0	0.2742336371168186	U2	Post-LECA
C2H2_Zn_finger_protein	KOG3056	30346	1	0.275890637945319	U2	Post-LECA
C2H2_Zn_finger_protein	KOG3056	30367	1		U2	Post-LECA
C2H2_Zn_finger_protein	KOG3056	31089	0	0.2866611433305717	U2	Post-LECA
C2H2_Zn_finger_protein	KOG3056	31104	0	0.2908036454018227	U2	Post-LECA
C2H2_Zn_finger_protein	KOG3056	32646	0	0.29577464788732394	U2	Post-LECA
C2H2_Zn_finger_protein	KOG3056	33203	2	0.2982601491300746	U2	Post-LECA
C2H2_Zn_finger_protein	KOG3056	33591	0	0.3015741507870754	U2	Post-LECA
C2H2_Zn_finger_protein	KOG3056	33593	2	0.3015741507870754	U2	Post-LECA
C2H2_Zn_finger_protein	KOG3056	33596	2		U2	Post-LECA
C2H2_Zn_finger_protein	KOG3056	33650	2		U2	Post-LECA
C2H2_Zn_finger_protein	KOG3056	33662	2	0.3024026512013256	U2	Unique LECA (dupl)
C2H2_Zn_finger_protein	KOG3056	33668	2	0.304059652029826	U2	Post-LECA
C2H2_Zn_finger_protein	KOG3056	33942	0	0.30571665285832644	U2	Post-LECA
C2H2_Zn_finger_protein	KOG3056	35355	0	0.3115161557580779	U2	Post-LECA
C2H2_Zn_finger_protein	KOG3056	35378	2	0.3131731565865783	U2	Post-LECA
C2H2_Zn_finger_protein	KOG3056	35450	2	0.3156586578293289	U2	Post-LECA
C2H2_Zn_finger_protein	KOG3056	35648	2	0.3231151615575808	U2	Post-LECA
C2H2_Zn_finger_protein	KOG3056	35661	0		U2	Post-LECA
C2H2_Zn_finger_protein	KOG3056	35697	0	0.3247721623860812	U2	Post-LECA
C2H2_Zn_finger_protein	KOG3056	35700	0	0.3256006628003314	U2	Post-LECA
C2H2_Zn_finger_protein	KOG3056	35702	2	0.3256006628003314	U2	Post-LECA
C2H2_Zn_finger_protein	KOG3056	35796	0	0.3264291632145816	U2	Post-LECA
C2H2_Zn_finger_protein	KOG3056	36300	0	0.33305716652858325	U2	Post-LECA
C2H2_Zn_finger_protein	KOG3056	36372	0	0.3355426677713339	U2	Post-LECA
C2H2_Zn_finger_protein	KOG3056	36380	2	0.3371996685998343	U2	Post-LECA
C2H2_Zn_finger_protein	KOG3056	36876	0	0.34631317315658655	U2	Post-LECA
C2H2_Zn_finger_protein	KOG3056	36880	1	0.3471416735708368	U2	Post-LECA
C2H2_Zn_finger_protein	KOG3056	37169	2	0.3496271748135874	U2	Post-LECA
C2H2_Zn_finger_protein	KOG3056	37203	0	0.3504556752278376	U2	Post-LECA
C2H2_Zn_finger_protein	KOG3056	37209	0		U2	Post-LECA
C2H2_Zn_finger_protein	KOG3056	37341	0	0.352112676056338	U2	Post-LECA
C2H2_Zn_finger_protein	KOG3056	37342	1	0.352112676056338	U2	Post-LECA
C2H2_Zn_finger_protein	KOG3056	37343	2	0.352112676056338	U2	Post-LECA
C2H2_Zn_finger_protein	KOG3056	37344	0	0.35294117647058826	U2	Post-LECA
C2H2_Zn_finger_protein	KOG3056	37345	1	0.35294117647058826	U2	Post-LECA
C2H2_Zn_finger_protein	KOG3056	37349	2	0.35376967688483846	U2	Post-LECA
C2H2_Zn_finger_protein	KOG3056	37598	2		U2	Post-LECA
C2H2_Zn_finger_protein	KOG3056	37852	1	0.35625517812758906	U2	Post-LECA
C2H2_Zn_finger_protein	KOG3056	38086	1	0.3603976801988401	U2	Post-LECA
C2H2_Zn_finger_protein	KOG3056	38093	2	0.3620546810273405	U2	Post-LECA
C2H2_Zn_finger_protein	KOG3056	38094	0	0.3628831814415907	U2	Post-LECA
C2H2_Zn_finger_protein	KOG3056	38194	1	0.36785418392709196	U2	Post-LECA
C2H2_Zn_finger_protein	KOG3056	38264	2	0.36868268434134216	U2	Post-LECA
C2H2_Zn_finger_protein	KOG3056	38268	0	0.37033968516984256	U2	Post-LECA
C2H2_Zn_finger_protein	KOG3056	38967	0	0.3711681855840928	U2	Post-LECA
C2H2_Zn_finger_protein	KOG3056	40670	2	0.37945318972659486	U2	Post-LECA
C2H2_Zn_finger_protein	KOG3056	40673	2	0.38028169014084506	U2	Post-LECA
C2H2_Zn_finger_protein	KOG3056	40698	0	0.3835956917978459	U2	Post-LECA
C2H2_Zn_finger_protein	KOG3056	40701	0	0.3844241922120961	U2	Post-LECA
C2H2_Zn_finger_protein	KOG3056	40704	0	0.3852526926263463	U2	Post-LECA
C2H2_Zn_finger_protein	KOG3056	41751	0	0.39022369511184757	U2	Post-LECA
C2H2_Zn_finger_protein	KOG3056	45345	0	0.39436619718309857	U2	Post-LECA
C2H2_Zn_finger_protein	KOG3056	45352	1		U2	Post-LECA
C2H2_Zn_finger_protein	KOG3056	47550	0	0.3968516984258492	U2	Post-LECA
C2H2_Zn_finger_protein	KOG3056	47690	2	0.3976801988400994	U2	Post-LECA
C2H2_Zn_finger_protein	KOG3056	47742	0	0.3985086992543496	U2	Post-LECA
C2H2_Zn_finger_protein	KOG3056	47745	0	0.3993371996685998	U2	Unique LECA (dupl)
C2H2_Zn_finger_protein	KOG3056	47748	0	0.40016570008285	U2	Post-LECA
C2H2_Zn_finger_protein	KOG3056	47751	0	0.4009942004971003	U2	Post-LECA
C2H2_Zn_finger_protein	KOG3056	47753	2	0.4009942004971003	U2	Post-LECA
C2H2_Zn_finger_protein	KOG3056	47920	1	0.40513670256835127	U2	Post-LECA
C2H2_Zn_finger_protein	KOG3056	47925	0	0.4067937033968517	U2	Post-LECA
C2H2_Zn_finger_protein	KOG3056	48018	0	0.4084507042253521	U2	Post-LECA
C2H2_Zn_finger_protein	KOG3056	48019	1	0.4084507042253521	U2	Post-LECA
C2H2_Zn_finger_protein	KOG3056	48023	2	0.4092792046396023	U2	Post-LECA
C2H2_Zn_finger_protein	KOG3056	48366	0	0.4142502071251036	U2	Post-LECA
C2H2_Zn_finger_protein	KOG3056	48371	2	0.4150787075393538	U2	Post-LECA
C2H2_Zn_finger_protein	KOG3056	48513	0	0.4167357083678542	U2	Post-LECA
C2H2_Zn_finger_protein	KOG3056	49731	0	0.41922120961060483	U2	Post-LECA
C2H2_Zn_finger_protein	KOG3056	50338	1	0.420049710024855	U2	Post-LECA
C2H2_Zn_finger_protein	KOG3056	50925	0	0.4233637116818558	U2	Post-LECA
C2H2_Zn_finger_protein	KOG3056	51228	0	0.4258492129246065	U2	Post-LECA
C2H2_Zn_finger_protein	KOG3056	51237	0	0.4283347141673571	U2	Post-LECA
C2H2_Zn_finger_protein	KOG3056	51257	2	0.4291632145816073	U2	Post-LECA
C2H2_Zn_finger_protein	KOG3056	51267	0	0.43247721623860813	U2	Post-LECA
C2H2_Zn_finger_protein	KOG3056	52090	1	0.43579121789560893	U2	Post-LECA
C2H2_Zn_finger_protein	KOG3056	52212	0	0.4391052195526098	U2	Post-LECA
C2H2_Zn_finger_protein	KOG3056	52214	2	0.4391052195526098	U2	Post-LECA
C2H2_Zn_finger_protein	KOG3056	53342	2	0.4407622203811102	U2	Unique LECA (dupl)
C2H2_Zn_finger_protein	KOG3056	53430	0	0.4415907207953604	U2	Post-LECA
C2H2_Zn_finger_protein	KOG3056	53432	2	0.4415907207953604	U2	Post-LECA
C2H2_Zn_finger_protein	KOG3056	54674	2		U2	Post-LECA
C2H2_Zn_finger_protein	KOG3056	54681	0	0.44324772162386084	U2	Post-LECA
C2H2_Zn_finger_protein	KOG3056	54682	1	0.44324772162386084	U2	Post-LECA
C2H2_Zn_finger_protein	KOG3056	54683	2	0.44324772162386084	U2	Post-LECA
C2H2_Zn_finger_protein	KOG3056	55707	0	0.44490472245236123	U2	Post-LECA
C2H2_Zn_finger_protein	KOG3056	56376	0	0.4507042253521127	U2	Post-LECA
C2H2_Zn_finger_protein	KOG3056	56383	1	0.4523612261806131	U2	Post-LECA
C2H2_Zn_finger_protein	KOG3056	56631	0	0.45484672742336374	U2	Post-LECA
C2H2_Zn_finger_protein	KOG3056	56946	0	0.45733222866611434	U2	Post-LECA
C2H2_Zn_finger_protein	KOG3056	57055	1	0.45898922949461474	U2	Post-LECA
C2H2_Zn_finger_protein	KOG3056	57122	2	0.46064623032311514	U2	Post-LECA
C2H2_Zn_finger_protein	KOG3056	57202	1		U2	Post-LECA
C2H2_Zn_finger_protein	KOG3056	57334	1	0.4631317315658658	U2	Post-LECA
C2H2_Zn_finger_protein	KOG3056	57335	2	0.4631317315658658	U2	Unique LECA (dupl)
C2H2_Zn_finger_protein	KOG3056	57338	2	0.463960231980116	U2	Post-LECA
C2H2_Zn_finger_protein	KOG3056	57976	1	0.47141673570836784	U2	Post-LECA
C2H2_Zn_finger_protein	KOG3056	57994	1	0.4763877381938691	U2	Post-LECA
C2H2_Zn_finger_protein	KOG3056	58000	1	0.4780447390223695	U2	Post-LECA
C2H2_Zn_finger_protein	KOG3056	58014	0	0.48218724109362054	U2	Post-LECA
C2H2_Zn_finger_protein	KOG3056	58228	1		U2	Post-LECA
C2H2_Zn_finger_protein	KOG3056	58319	2		U2	Post-LECA
C2H2_Zn_finger_protein	KOG3056	58447	1	0.49212924606462305	U2	Post-LECA
C2H2_Zn_finger_protein	KOG3056	58453	1	0.49378624689312345	U2	Post-LECA
C2H2_Zn_finger_protein	KOG3056	58454	2	0.49378624689312345	U2	Post-LECA
C2H2_Zn_finger_protein	KOG3056	58497	0	0.5012427506213754	U2	Post-LECA
C2H2_Zn_finger_protein	KOG3056	58568	2	0.5070422535211268	U2	Post-LECA
C2H2_Zn_finger_protein	KOG3056	58573	1	0.5086992543496272	U2	Post-LECA
C2H2_Zn_finger_protein	KOG3056	58583	2	0.5111847555923777	U2	Post-LECA
C2H2_Zn_finger_protein	KOG3056	58684	1	0.5236122618061309	U2	Post-LECA
C2H2_Zn_finger_protein	KOG3056	58687	1	0.5244407622203812	U2	Post-LECA
C2H2_Zn_finger_protein	KOG3056	58691	2	0.5252692626346314	U2	Post-LECA
C2H2_Zn_finger_protein	KOG3056	58694	2	0.5260977630488816	U2	Post-LECA
C2H2_Zn_finger_protein	KOG3056	58697	2	0.5269262634631318	U2	Post-LECA
C2H2_Zn_finger_protein	KOG3056	58700	2	0.527754763877382	U2	Post-LECA
C2H2_Zn_finger_protein	KOG3056	58701	0	0.5285832642916322	U2	Post-LECA
C2H2_Zn_finger_protein	KOG3056	58703	2	0.5285832642916322	U2	Post-LECA
C2H2_Zn_finger_protein	KOG3056	58711	1	0.5310687655343828	U2	Post-LECA
C2H2_Zn_finger_protein	KOG3056	58718	2	0.5327257663628832	U2	Post-LECA
C2H2_Zn_finger_protein	KOG3056	58800	0	0.5426677713338857	U2	Post-LECA
C2H2_Zn_finger_protein	KOG3056	58801	1	0.5426677713338857	U2	Post-LECA
C2H2_Zn_finger_protein	KOG3056	58810	1	0.5451532725766363	U2	Post-LECA
C2H2_Zn_finger_protein	KOG3056	58812	0	0.5459817729908865	U2	Post-LECA
C2H2_Zn_finger_protein	KOG3056	60659	2	0.5501242750621376	U2	Post-LECA
C2H2_Zn_finger_protein	KOG3056	60665	2	0.551781275890638	U2	Post-LECA
C2H2_Zn_finger_protein	KOG3056	60666	0	0.5526097763048882	U2	Post-LECA
C2H2_Zn_finger_protein	KOG3056	60668	2	0.5526097763048882	U2	Post-LECA
C2H2_Zn_finger_protein	KOG3056	60671	2	0.5534382767191384	U2	Post-LECA
C2H2_Zn_finger_protein	KOG3056	60680	2	0.555923777961889	U2	Post-LECA
C2H2_Zn_finger_protein	KOG3056	60686	2	0.5575807787903894	U2	Post-LECA
C2H2_Zn_finger_protein	KOG3056	60688	1	0.5584092792046396	U2	Post-LECA
C2H2_Zn_finger_protein	KOG3056	60713	2	0.5617232808616405	U2	Post-LECA
C2H2_Zn_finger_protein	KOG3056	60815	2	0.5666942833471417	U2	Post-LECA
C2H2_Zn_finger_protein	KOG3056	60832	1	0.5716652858326429	U2	Post-LECA
C2H2_Zn_finger_protein	KOG3056	60835	1		U2	Post-LECA
C2H2_Zn_finger_protein	KOG3056	60972	0	0.575807787903894	U2	Post-LECA
C2H2_Zn_finger_protein	KOG3056	66013	1	0.5807787903893952	U2	Post-LECA
C2H2_Zn_finger_protein	KOG3056	66021	0	0.5832642916321458	U2	Post-LECA
C2H2_Zn_finger_protein	KOG3056	66121	1	0.5865782932891467	U2	Post-LECA
C2H2_Zn_finger_protein	KOG3056	66137	2	0.5907207953603977	U2	Post-LECA
C2H2_Zn_finger_protein	KOG3056	66145	1	0.5932062966031483	U2	Post-LECA
C2H2_Zn_finger_protein	KOG3056	66471	0	0.5981772990886496	U2	Post-LECA
C2H2_Zn_finger_protein	KOG3056	66472	1	0.5981772990886496	U2	Post-LECA
C2H2_Zn_finger_protein	KOG3056	66742	1	0.6031483015741508	U2	Post-LECA
C2H2_Zn_finger_protein	KOG3056	67165	1	0.6064623032311516	U2	Post-LECA
C2H2_Zn_finger_protein	KOG3056	67183	1	0.6106048053024027	U2	Post-LECA
C2H2_Zn_finger_protein	KOG3056	67396	1	0.6130903065451533	U2	Post-LECA
C2H2_Zn_finger_protein	KOG3056	67399	1	0.6139188069594035	U2	Post-LECA
C2H2_Zn_finger_protein	KOG3056	67400	2	0.6139188069594035	U2	Post-LECA
C2H2_Zn_finger_protein	KOG3056	67405	1	0.6155758077879039	U2	Post-LECA
C2H2_Zn_finger_protein	KOG3056	67414	1	0.6180613090306545	U2	Post-LECA
C2H2_Zn_finger_protein	KOG3056	67687	1	0.6213753106876554	U2	Post-LECA
C2H2_Zn_finger_protein	KOG3056	67693	1	0.6230323115161558	U2	Post-LECA
C2H2_Zn_finger_protein	KOG3056	67696	1	0.623860811930406	U2	Post-LECA
C2H2_Zn_finger_protein	KOG3056	67699	1	0.6246893123446562	U2	Post-LECA
C2H2_Zn_finger_protein	KOG3056	67705	1	0.6263463131731566	U2	Post-LECA
C2H2_Zn_finger_protein	KOG3056	67713	0	0.6288318144159072	U2	Post-LECA
C2H2_Zn_finger_protein	KOG3056	67909	1	0.6362883181441591	U2	Post-LECA
C2H2_Zn_finger_protein	KOG3056	68088	0	0.6396023198011599	U2	Post-LECA
C2H2_Zn_finger_protein	KOG3056	68233	1		U2	Post-LECA
C2H2_Zn_finger_protein	KOG3056	68451	0		U2	Post-LECA
C2H2_Zn_finger_protein	KOG3056	68501	2		U2	Post-LECA
C2H2_Zn_finger_protein	KOG3056	68643	0	0.6594863297431649	U2	Post-LECA
C2H2_Zn_finger_protein	KOG3056	68711	2	0.6611433305716653	U2	Post-LECA
C2H2_Zn_finger_protein	KOG3056	68714	2	0.6619718309859155	U2	Post-LECA
C2H2_Zn_finger_protein	KOG3056	68716	1	0.6628003314001657	U2	Post-LECA
C2H2_Zn_finger_protein	KOG3056	69006	0	0.6652858326429163	U2	Post-LECA
C2H2_Zn_finger_protein	KOG3056	69018	0	0.6685998342999171	U2	Post-LECA
C2H2_Zn_finger_protein	KOG3056	69023	2	0.6694283347141674	U2	Post-LECA
C2H2_Zn_finger_protein	KOG3056	69033	0		U2	Post-LECA
C2H2_Zn_finger_protein	KOG3056	70663	1	0.7017398508699254	U2	Post-LECA
C2H2_Zn_finger_protein	KOG3056	70668	0	0.7033968516984258	U2	Post-LECA
C2H2_Zn_finger_protein	KOG3056	70680	0	0.7067108533554267	U2	Post-LECA
C2H2_Zn_finger_protein	KOG3056	70684	1	0.7075393537696769	U2	Post-LECA
C2H2_Zn_finger_protein	KOG3056	70690	1	0.7091963545981773	U2	Post-LECA
C2H2_Zn_finger_protein	KOG3056	70691	2	0.7091963545981773	U2	Post-LECA
C2H2_Zn_finger_protein	KOG3056	70699	1	0.7116818558409279	U2	Post-LECA
C2H2_Zn_finger_protein	KOG3056	70739	2		U2	Post-LECA
C2H2_Zn_finger_protein	KOG3056	70795	1		U2	Post-LECA
C2H2_Zn_finger_protein	KOG3056	71770	1	0.7166528583264291	U2	Post-LECA
C2H2_Zn_finger_protein	KOG3056	71779	1	0.7191383595691798	U2	Post-LECA
C2H2_Zn_finger_protein	KOG3056	71781	0	0.71996685998343	U2	Post-LECA
C2H2_Zn_finger_protein	KOG3056	71792	2	0.7224523612261806	U2	Post-LECA
C2H2_Zn_finger_protein	KOG3056	72286	1		U2	Post-LECA
C2H2_Zn_finger_protein	KOG3056	72447	0	0.7265948632974316	U2	Post-LECA
C2H2_Zn_finger_protein	KOG3056	72474	0	0.7340513670256835	U2	Post-LECA
C2H2_Zn_finger_protein	KOG3056	73683	0	0.7456503728251864	U2	Post-LECA
C2H2_Zn_finger_protein	KOG3056	73689	0	0.7473073736536868	U2	Post-LECA
C2H2_Zn_finger_protein	KOG3056	73695	0	0.7489643744821872	U2	Post-LECA
C2H2_Zn_finger_protein	KOG3056	73698	0	0.7497928748964374	U2	Post-LECA
C2H2_Zn_finger_protein	KOG3056	73700	2	0.7497928748964374	U2	Post-LECA
C2H2_Zn_finger_protein	KOG3056	73810	1	0.7580778790389395	U2	Post-LECA
C2H2_Zn_finger_protein	KOG3056	73938	0	0.7638773819386909	U2	Post-LECA
C2H2_Zn_finger_protein	KOG3056	74023	1	0.7746478873239436	U2	Post-LECA
C2H2_Zn_finger_protein	KOG3056	74308	1	0.7821043910521955	U2	Post-LECA
C2H2_Zn_finger_protein	KOG3056	74318	2	0.7837613918806959	U2	Post-LECA
C2H2_Zn_finger_protein	KOG3056	74324	2	0.7854183927091963	U2	Post-LECA
C2H2_Zn_finger_protein	KOG3056	74410	1		U2	Post-LECA
C2H2_Zn_finger_protein	KOG3056	74437	1		U2	Post-LECA
C2H2_Zn_finger_protein	KOG3056	74487	0	0.7978458989229494	U2	Post-LECA
C2H2_Zn_finger_protein	KOG3056	74492	2	0.7986743993371996	U2	Post-LECA
C2H2_Zn_finger_protein	KOG3056	74500	1	0.8011599005799502	U2	Post-LECA
C2H2_Zn_finger_protein	KOG3056	74533	1	0.8069594034797017	U2	Post-LECA
C2H2_Zn_finger_protein	KOG3056	74536	1	0.8077879038939519	U2	Post-LECA
C2H2_Zn_finger_protein	KOG3056	74545	1	0.8102734051367025	U2	Post-LECA
C2H2_Zn_finger_protein	KOG3056	74548	1	0.8111019055509527	U2	Post-LECA
C2H2_Zn_finger_protein	KOG3056	74551	1	0.8119304059652029	U2	Post-LECA
C2H2_Zn_finger_protein	KOG3056	74554	1	0.8127589063794531	U2	Post-LECA
C2H2_Zn_finger_protein	KOG3056	74557	1	0.8135874067937034	U2	Post-LECA
C2H2_Zn_finger_protein	KOG3056	74560	1	0.8144159072079536	U2	Post-LECA
C2H2_Zn_finger_protein	KOG3056	74902	1	0.8193869096934548	U2	Post-LECA
C2H2_Zn_finger_protein	KOG3056	74921	2	0.8218724109362054	U2	Post-LECA
C2H2_Zn_finger_protein	KOG3056	74923	1	0.8227009113504556	U2	Post-LECA
C2H2_Zn_finger_protein	KOG3056	74927	2	0.8235294117647058	U2	Post-LECA
C2H2_Zn_finger_protein	KOG3056	74928	0	0.824357912178956	U2	Post-LECA
C2H2_Zn_finger_protein	KOG3056	74929	1	0.824357912178956	U2	Post-LECA
C2H2_Zn_finger_protein	KOG3056	74932	1	0.8251864125932062	U2	Post-LECA
C2H2_Zn_finger_protein	KOG3056	74933	2	0.8251864125932062	U2	Post-LECA
C2H2_Zn_finger_protein	KOG3056	75417	0		U2	Post-LECA
C2H2_Zn_finger_protein	KOG3056	75438	0	0.835956917978459	U2	Post-LECA
C2H2_Zn_finger_protein	KOG3056	75439	1	0.835956917978459	U2	Post-LECA
C2H2_Zn_finger_protein	KOG3056	75442	1	0.8367854183927091	U2	Post-LECA
C2H2_Zn_finger_protein	KOG3056	75454	1	0.84009942004971	U2	Post-LECA
C2H2_Zn_finger_protein	KOG3056	75458	2	0.8409279204639603	U2	Post-LECA
C2H2_Zn_finger_protein	KOG3056	75624	0	0.8417564208782105	U2	Post-LECA
C2H2_Zn_finger_protein	KOG3056	75637	1	0.8450704225352113	U2	Post-LECA
C2H2_Zn_finger_protein	KOG3056	75640	1	0.8458989229494615	U2	Post-LECA
C2H2_Zn_finger_protein	KOG3056	75822	0	0.8533554266777134	U2	Post-LECA
C2H2_Zn_finger_protein	KOG3056	75890	2	0.855840927920464	U2	Post-LECA
C2H2_Zn_finger_protein	KOG3056	76647	0		U2	Post-LECA
C2H2_Zn_finger_protein	KOG3056	76770	0	0.8608119304059652	U2	Post-LECA
C2H2_Zn_finger_protein	KOG3056	76771	1	0.8608119304059652	U2	Post-LECA
C2H2_Zn_finger_protein	KOG3056	76793	2	0.8666114333057167	U2	Post-LECA
C2H2_Zn_finger_protein	KOG3056	76795	1	0.8674399337199669	U2	Post-LECA
C2H2_Zn_finger_protein	KOG3056	76796	2	0.8674399337199669	U2	Post-LECA
C2H2_Zn_finger_protein	KOG3056	76930	1		U2	Post-LECA
C2H2_Zn_finger_protein	KOG3056	77514	0	0.8699254349627175	U2	Post-LECA
C2H2_Zn_finger_protein	KOG3056	77517	0	0.8707539353769677	U2	Post-LECA
C2H2_Zn_finger_protein	KOG3056	77820	0	0.8732394366197183	U2	Unique LECA (dupl)
C2H2_Zn_finger_protein	KOG3056	77952	0		U2	Post-LECA
C2H2_Zn_finger_protein	KOG3056	78030	0	0.8748964374482188	U2	Post-LECA
C2H2_Zn_finger_protein	KOG3056	78031	1	0.8748964374482188	U2	Post-LECA
C2H2_Zn_finger_protein	KOG3056	78335	2	0.8773819386909694	U2	Post-LECA
C2H2_Zn_finger_protein	KOG3056	78342	0	0.87986743993372	U2	Post-LECA
C2H2_Zn_finger_protein	KOG3056	78343	1	0.87986743993372	U2	Post-LECA
C2H2_Zn_finger_protein	KOG3056	78345	0	0.8806959403479702	U2	Post-LECA
C2H2_Zn_finger_protein	KOG3056	78347	2	0.8806959403479702	U2	Post-LECA
C2H2_Zn_finger_protein	KOG3056	78354	0	0.8831814415907208	U2	Post-LECA
C2H2_Zn_finger_protein	KOG3056	78355	1	0.8831814415907208	U2	Post-LECA
C2H2_Zn_finger_protein	KOG3056	79095	0	0.8914664457332229	U2	Post-LECA
C2H2_Zn_finger_protein	KOG3056	79098	0	0.8922949461474731	U2	Post-LECA
C2H2_Zn_finger_protein	KOG3056	79743	0	0.8989229494614748	U2	Post-LECA
C2H2_Zn_finger_protein	KOG3056	79745	2	0.8989229494614748	U2	Post-LECA
C2H2_Zn_finger_protein	KOG3056	79749	0	0.9005799502899752	U2	Post-LECA
C2H2_Zn_finger_protein	KOG3056	79888	1	0.9030654515327258	U2	Post-LECA
C2H2_Zn_finger_protein	KOG3056	79892	2	0.903893951946976	U2	Post-LECA
C2H2_Zn_finger_protein	KOG3056	79895	2	0.9047224523612262	U2	Post-LECA
C2H2_Zn_finger_protein	KOG3056	79923	0	0.9055509527754764	U2	Unique LECA (dupl)
C2H2_Zn_finger_protein	KOG3056	79974	0	0.9163214581607291	U2	Post-LECA
C2H2_Zn_finger_protein	KOG3056	79976	2	0.9163214581607291	U2	Post-LECA
C2H2_Zn_finger_protein	KOG3056	79980	0	0.9179784589892295	U2	Post-LECA
C2H2_Zn_finger_protein	KOG3056	79983	0	0.9188069594034797	U2	Post-LECA
C2H2_Zn_finger_protein	KOG3056	80592	0	0.9212924606462303	U2	Post-LECA
C2H2_Zn_finger_protein	KOG3056	80593	1	0.9212924606462303	U2	Post-LECA
C2H2_Zn_finger_protein	KOG3056	80601	0	0.9229494614747308	U2	Post-LECA
C2H2_Zn_finger_protein	KOG3056	80607	0	0.9246064623032312	U2	Post-LECA
C2H2_Zn_finger_protein	KOG3056	80653	1	0.9287489643744822	U2	Post-LECA
C2H2_Zn_finger_protein	KOG3056	80763	0	0.932062966031483	U2	Post-LECA
C2H2_Zn_finger_protein	KOG3056	80766	0		U2	Post-LECA
C2H2_Zn_finger_protein	KOG3056	81066	0	0.9370339685169843	U2	Post-LECA
C2H2_Zn_finger_protein	KOG3056	81068	2	0.9370339685169843	U2	Post-LECA
C2H2_Zn_finger_protein	KOG3056	81793	1	0.9420049710024855	U2	Post-LECA
C2H2_Zn_finger_protein	KOG3056	81802	1	0.9444904722452361	U2	Post-LECA
C2H2_Zn_finger_protein	KOG3056	81920	2	0.9461474730737366	U2	Post-LECA
C2H2_Zn_finger_protein	KOG3056	81923	2	0.9469759734879868	U2	Post-LECA
C2H2_Zn_finger_protein	KOG3056	81924	0	0.947804473902237	U2	Post-LECA
C2H2_Zn_finger_protein	KOG3056	81926	2	0.947804473902237	U2	Post-LECA
C2H2_Zn_finger_protein	KOG3056	81932	2		U2	Post-LECA
C2H2_Zn_finger_protein	KOG3056	82022	2	0.9494614747307374	U2	Post-LECA
C2H2_Zn_finger_protein	KOG3056	82023	0	0.9502899751449876	U2	Post-LECA
C2H2_Zn_finger_protein	KOG3056	82155	0	0.9552609776304888	U2	Post-LECA
C2H2_Zn_finger_protein	KOG3056	82159	1	0.956089478044739	U2	Post-LECA
C2H2_Zn_finger_protein	KOG3056	82161	0	0.9569179784589892	U2	Post-LECA
C2H2_Zn_finger_protein	KOG3056	82572	0	0.9577464788732394	U2	Post-LECA
C2H2_Zn_finger_protein	KOG3056	82575	0	0.9585749792874897	U2	Post-LECA
C2H2_Zn_finger_protein	KOG3056	82623	0	0.9594034797017399	U2	Post-LECA
C2H2_Zn_finger_protein	KOG3056	83358	0	0.9652029826014913	U2	Post-LECA
C2H2_Zn_finger_protein	KOG3056	83368	1	0.9676884838442419	U2	Post-LECA
C2H2_Zn_finger_protein	KOG3056	83435	2	0.971830985915493	U2	Post-LECA
C2H2_Zn_finger_protein	KOG3056	83543	2	0.9751449875724938	U2	Post-LECA
C2H2_Zn_finger_protein	KOG3056	83544	0	0.975973487986744	U2	Post-LECA
C2H2_Zn_finger_protein	KOG3056	83547	0	0.9768019884009942	U2	Post-LECA
C2H2_Zn_finger_protein	KOG3056	83724	0		U2	Post-LECA
C2H2_Zn_finger_protein	KOG3056	83781	0		U2	Post-LECA
C2H2_Zn_finger_protein	KOG3056	84030	0		U2	Post-LECA
C2H2_Zn_finger_protein	KOG3056	84149	2		U2	Post-LECA
C2H2_Zn_finger_protein	KOG3056	84208	1		U2	Post-LECA
C2H2_Zn_finger_protein	KOG3056	84746	2		U2	Post-LECA
C2H2_Zn_finger_protein	KOG3056	84818	2	0.9925434962717481	U2	Post-LECA
C2H2_Zn_finger_protein	KOG3056	84875	2	0.9966859983429992	U2	Post-LECA
C2H2_Zn_finger_protein	KOG3056	84925	1		U2	Post-LECA
C2H2_Zn_finger_protein	KOG4124	1983	0		U2	Post-LECA
C2H2_Zn_finger_protein	KOG4124	4151	2		U2	Post-LECA
C2H2_Zn_finger_protein	KOG4124	4221	0	0.0518018018018018	U2	Post-LECA
C2H2_Zn_finger_protein	KOG4124	4244	2	0.059684684684684686	U2	Post-LECA
C2H2_Zn_finger_protein	KOG4124	4598	2		U2	Post-LECA
C2H2_Zn_finger_protein	KOG4124	4910	2	0.08671171171171171	U2	Post-LECA
C2H2_Zn_finger_protein	KOG4124	4922	2		U2	Post-LECA
C2H2_Zn_finger_protein	KOG4124	5187	0		U2	Post-LECA
C2H2_Zn_finger_protein	KOG4124	5450	2	0.08896396396396396	U2	Post-LECA
C2H2_Zn_finger_protein	KOG4124	5455	1	0.09121621621621621	U2	Post-LECA
C2H2_Zn_finger_protein	KOG4124	5456	2	0.09121621621621621	U2	Post-LECA
C2H2_Zn_finger_protein	KOG4124	5468	2	0.0945945945945946	U2	Post-LECA
C2H2_Zn_finger_protein	KOG4124	5711	2	0.10472972972972973	U2	Post-LECA
C2H2_Zn_finger_protein	KOG4124	5870	2	0.10923423423423423	U2	Post-LECA
C2H2_Zn_finger_protein	KOG4124	5885	2	0.11486486486486487	U2	Post-LECA
C2H2_Zn_finger_protein	KOG4124	6765	0	0.13288288288288289	U2	Post-LECA
C2H2_Zn_finger_protein	KOG4124	6773	2	0.13513513513513514	U2	Post-LECA
C2H2_Zn_finger_protein	KOG4124	6774	0	0.13626126126126126	U2	Post-LECA
C2H2_Zn_finger_protein	KOG4124	10274	2	0.15315315315315314	U2	Post-LECA
C2H2_Zn_finger_protein	KOG4124	10731	0	0.15653153153153154	U2	Post-LECA
C2H2_Zn_finger_protein	KOG4124	11428	1	0.16554054054054054	U2	Post-LECA
C2H2_Zn_finger_protein	KOG4124	12366	0	0.2635135135135135	U2	Post-LECA
C2H2_Zn_finger_protein	KOG4124	14190	0	0.3130630630630631	U2	Post-LECA
C2H2_Zn_finger_protein	KOG4124	14199	0	0.31644144144144143	U2	Post-LECA
C2H2_Zn_finger_protein	KOG4124	14201	2	0.31644144144144143	U2	Post-LECA
C2H2_Zn_finger_protein	KOG4124	14373	0	0.3344594594594595	U2	Post-LECA
C2H2_Zn_finger_protein	KOG4124	15091	1	0.3975225225225225	U2	Post-LECA
C2H2_Zn_finger_protein	KOG4124	19586	2	0.4954954954954955	U2	Post-LECA
C2H2_Zn_finger_protein	KOG4124	25594	1	0.5923423423423423	U2	Post-LECA
C2H2_Zn_finger_protein	KOG4124	25606	1	0.5968468468468469	U2	Post-LECA
C2H2_Zn_finger_protein	KOG4124	26070	0	0.6013513513513513	U2	Post-LECA
C2H2_Zn_finger_protein	KOG4124	28028	2	0.6047297297297297	U2	Post-LECA
C2H2_Zn_finger_protein	KOG4124	35381	2	0.6396396396396397	U2	Post-LECA
C2H2_Zn_finger_protein	KOG4124	35450	2	0.6418918918918919	U2	Post-LECA
C2H2_Zn_finger_protein	KOG4124	35459	2	0.6452702702702703	U2	Post-LECA
C2H2_Zn_finger_protein	KOG4124	36308	2	0.6486486486486487	U2	Post-LECA
C2H2_Zn_finger_protein	KOG4124	36676	1	0.6497747747747747	U2	Post-LECA
C2H2_Zn_finger_protein	KOG4124	36677	2	0.6497747747747747	U2	Post-LECA
C2H2_Zn_finger_protein	KOG4124	36868	1	0.6509009009009009	U2	Post-LECA
C2H2_Zn_finger_protein	KOG4124	37046	2		U2	Post-LECA
C2H2_Zn_finger_protein	KOG4124	37060	1		U2	Post-LECA
C2H2_Zn_finger_protein	KOG4124	37165	1	0.6565315315315315	U2	Post-LECA
C2H2_Zn_finger_protein	KOG4124	37166	2	0.6565315315315315	U2	Post-LECA
C2H2_Zn_finger_protein	KOG4124	37195	1	0.6587837837837838	U2	Post-LECA
C2H2_Zn_finger_protein	KOG4124	38268	0	0.6677927927927928	U2	Post-LECA
C2H2_Zn_finger_protein	KOG4124	38991	0	0.6745495495495496	U2	Post-LECA
C2H2_Zn_finger_protein	KOG4124	47550	0	0.6779279279279279	U2	Post-LECA
C2H2_Zn_finger_protein	KOG4124	47922	0	0.6801801801801802	U2	Post-LECA
C2H2_Zn_finger_protein	KOG4124	48112	1	0.6835585585585585	U2	Post-LECA
C2H2_Zn_finger_protein	KOG4124	48370	1	0.6869369369369369	U2	Post-LECA
C2H2_Zn_finger_protein	KOG4124	48513	0	0.6891891891891891	U2	Post-LECA
C2H2_Zn_finger_protein	KOG4124	48551	2	0.6903153153153153	U2	Post-LECA
C2H2_Zn_finger_protein	KOG4124	48560	2	0.6936936936936937	U2	Post-LECA
C2H2_Zn_finger_protein	KOG4124	48562	1	0.6948198198198198	U2	Post-LECA
C2H2_Zn_finger_protein	KOG4124	48564	0	0.6959459459459459	U2	Post-LECA
C2H2_Zn_finger_protein	KOG4124	49130	2	0.7038288288288288	U2	Post-LECA
C2H2_Zn_finger_protein	KOG4124	50246	2	0.7252252252252253	U2	Post-LECA
C2H2_Zn_finger_protein	KOG4124	50249	2	0.7263513513513513	U2	Post-LECA
C2H2_Zn_finger_protein	KOG4124	50337	0	0.7274774774774775	U2	Post-LECA
C2H2_Zn_finger_protein	KOG4124	50339	2	0.7274774774774775	U2	Post-LECA
C2H2_Zn_finger_protein	KOG4124	52216	1	0.740990990990991	U2	Post-LECA
C2H2_Zn_finger_protein	KOG4124	53537	2	0.7466216216216216	U2	Post-LECA
C2H2_Zn_finger_protein	KOG4124	54979	1	0.7522522522522522	U2	Post-LECA
C2H2_Zn_finger_protein	KOG4124	55731	0	0.7533783783783784	U2	Post-LECA
C2H2_Zn_finger_protein	KOG4124	57061	1	0.7601351351351351	U2	Post-LECA
C2H2_Zn_finger_protein	KOG4124	60016	1	0.7815315315315315	U2	Post-LECA
C2H2_Zn_finger_protein	KOG4124	60616	1	0.8119369369369369	U2	Post-LECA
C2H2_Zn_finger_protein	KOG4124	66773	2	0.8355855855855856	U2	Post-LECA
C2H2_Zn_finger_protein	KOG4124	68094	0	0.8524774774774775	U2	Post-LECA
C2H2_Zn_finger_protein	KOG4124	68102	2	0.8547297297297297	U2	Post-LECA
C2H2_Zn_finger_protein	KOG4124	75824	2	0.8828828828828829	U2	Post-LECA
C2H2_Zn_finger_protein	KOG4124	77949	0	0.9076576576576577	U2	Post-LECA
C2H2_Zn_finger_protein	KOG4124	78273	0	0.9121621621621622	U2	Post-LECA
C2H2_Zn_finger_protein	KOG4124	78946	1	0.9301801801801802	U2	Post-LECA
C2H2_Zn_finger_protein	KOG1074	5	2		U2	Post-LECA
C2H2_Zn_finger_protein	KOG1074	1144	1		U2	Post-LECA
C2H2_Zn_finger_protein	KOG1074	1303	1		U2	Post-LECA
C2H2_Zn_finger_protein	KOG1074	1744	1	0.0016901408450704226	U2	Post-LECA
C2H2_Zn_finger_protein	KOG1074	1758	0		U2	Post-LECA
C2H2_Zn_finger_protein	KOG1074	1858	1	0.0022535211267605635	U2	Post-LECA
C2H2_Zn_finger_protein	KOG1074	1860	0	0.0028169014084507044	U2	Post-LECA
C2H2_Zn_finger_protein	KOG1074	1864	1	0.0033802816901408453	U2	Post-LECA
C2H2_Zn_finger_protein	KOG1074	1973	2	0.007887323943661971	U2	Post-LECA
C2H2_Zn_finger_protein	KOG1074	1980	0	0.009577464788732394	U2	Post-LECA
C2H2_Zn_finger_protein	KOG1074	1981	1	0.009577464788732394	U2	Post-LECA
C2H2_Zn_finger_protein	KOG1074	1984	1	0.010140845070422535	U2	Post-LECA
C2H2_Zn_finger_protein	KOG1074	1987	1	0.010704225352112675	U2	Post-LECA
C2H2_Zn_finger_protein	KOG1074	1995	0	0.012394366197183098	U2	Post-LECA
C2H2_Zn_finger_protein	KOG1074	2001	0	0.013521126760563381	U2	Post-LECA
C2H2_Zn_finger_protein	KOG1074	2008	1	0.014647887323943662	U2	Post-LECA
C2H2_Zn_finger_protein	KOG1074	2011	1	0.015211267605633802	U2	Post-LECA
C2H2_Zn_finger_protein	KOG1074	2014	1	0.015774647887323943	U2	Post-LECA
C2H2_Zn_finger_protein	KOG1074	2842	1		U2	Post-LECA
C2H2_Zn_finger_protein	KOG1074	4195	1	0.017464788732394366	U2	Post-LECA
C2H2_Zn_finger_protein	KOG1074	4198	1	0.018028169014084508	U2	Post-LECA
C2H2_Zn_finger_protein	KOG1074	4210	1	0.01971830985915493	U2	Post-LECA
C2H2_Zn_finger_protein	KOG1074	4212	0	0.02028169014084507	U2	Post-LECA
C2H2_Zn_finger_protein	KOG1074	4213	1	0.02028169014084507	U2	Post-LECA
C2H2_Zn_finger_protein	KOG1074	4216	1	0.020845070422535212	U2	Post-LECA
C2H2_Zn_finger_protein	KOG1074	4243	1	0.02535211267605634	U2	Post-LECA
C2H2_Zn_finger_protein	KOG1074	4339	1		U2	Post-LECA
C2H2_Zn_finger_protein	KOG1074	4429	1		U2	Post-LECA
C2H2_Zn_finger_protein	KOG1074	4543	1		U2	Post-LECA
C2H2_Zn_finger_protein	KOG1074	4903	1	0.03380281690140845	U2	Post-LECA
C2H2_Zn_finger_protein	KOG1074	4915	1	0.036056338028169016	U2	Post-LECA
C2H2_Zn_finger_protein	KOG1074	4918	1	0.036619718309859155	U2	Post-LECA
C2H2_Zn_finger_protein	KOG1074	5443	1		U2	Post-LECA
C2H2_Zn_finger_protein	KOG1074	5827	1	0.03718309859154929	U2	Post-LECA
C2H2_Zn_finger_protein	KOG1074	5839	1		U2	Post-LECA
C2H2_Zn_finger_protein	KOG1074	5863	1	0.041690140845070424	U2	Post-LECA
C2H2_Zn_finger_protein	KOG1074	5872	1	0.04338028169014085	U2	Post-LECA
C2H2_Zn_finger_protein	KOG1074	5886	0	0.04619718309859155	U2	Post-LECA
C2H2_Zn_finger_protein	KOG1074	5902	1	0.049014084507042255	U2	Post-LECA
C2H2_Zn_finger_protein	KOG1074	5934	0	0.0523943661971831	U2	Post-LECA
C2H2_Zn_finger_protein	KOG1074	6736	1	0.056901408450704224	U2	Post-LECA
C2H2_Zn_finger_protein	KOG1074	6739	1	0.05746478873239436	U2	Post-LECA
C2H2_Zn_finger_protein	KOG1074	6745	1	0.05859154929577465	U2	Post-LECA
C2H2_Zn_finger_protein	KOG1074	6748	1	0.059154929577464786	U2	Post-LECA
C2H2_Zn_finger_protein	KOG1074	6761	2	0.061408450704225355	U2	Post-LECA
C2H2_Zn_finger_protein	KOG1074	7362	0	0.08112676056338028	U2	Post-LECA
C2H2_Zn_finger_protein	KOG1074	7378	1	0.08338028169014085	U2	Post-LECA
C2H2_Zn_finger_protein	KOG1074	8170	1	0.10309859154929578	U2	Post-LECA
C2H2_Zn_finger_protein	KOG1074	8172	0	0.10366197183098591	U2	Post-LECA
C2H2_Zn_finger_protein	KOG1074	10094	2	0.11211267605633803	U2	Post-LECA
C2H2_Zn_finger_protein	KOG1074	10102	1	0.11380281690140845	U2	Post-LECA
C2H2_Zn_finger_protein	KOG1074	10104	0	0.1143661971830986	U2	Post-LECA
C2H2_Zn_finger_protein	KOG1074	10107	0	0.11492957746478873	U2	Post-LECA
C2H2_Zn_finger_protein	KOG1074	10113	0	0.11605633802816902	U2	Post-LECA
C2H2_Zn_finger_protein	KOG1074	10119	0	0.1171830985915493	U2	Post-LECA
C2H2_Zn_finger_protein	KOG1074	10249	1	0.11774647887323944	U2	Post-LECA
C2H2_Zn_finger_protein	KOG1074	10267	1	0.12112676056338029	U2	Post-LECA
C2H2_Zn_finger_protein	KOG1074	10270	1	0.12169014084507042	U2	Post-LECA
C2H2_Zn_finger_protein	KOG1074	10272	0	0.12225352112676056	U2	Post-LECA
C2H2_Zn_finger_protein	KOG1074	10273	1	0.12225352112676056	U2	Post-LECA
C2H2_Zn_finger_protein	KOG1074	10737	0		U2	Post-LECA
C2H2_Zn_finger_protein	KOG1074	10743	0		U2	Post-LECA
C2H2_Zn_finger_protein	KOG1074	10855	1	0.1267605633802817	U2	Post-LECA
C2H2_Zn_finger_protein	KOG1074	11040	0	0.12732394366197183	U2	Post-LECA
C2H2_Zn_finger_protein	KOG1074	11050	1	0.12901408450704224	U2	Post-LECA
C2H2_Zn_finger_protein	KOG1074	11053	1	0.1295774647887324	U2	Post-LECA
C2H2_Zn_finger_protein	KOG1074	11060	2	0.13070422535211268	U2	Post-LECA
C2H2_Zn_finger_protein	KOG1074	11076	0	0.13408450704225353	U2	Post-LECA
C2H2_Zn_finger_protein	KOG1074	11546	2	0.14366197183098592	U2	Post-LECA
C2H2_Zn_finger_protein	KOG1074	11635	1	0.14929577464788732	U2	Post-LECA
C2H2_Zn_finger_protein	KOG1074	11641	1	0.1504225352112676	U2	Post-LECA
C2H2_Zn_finger_protein	KOG1074	11723	2		U2	Post-LECA
C2H2_Zn_finger_protein	KOG1074	11822	2	0.15661971830985916	U2	Post-LECA
C2H2_Zn_finger_protein	KOG1074	11895	0	0.16056338028169015	U2	Post-LECA
C2H2_Zn_finger_protein	KOG1074	12396	0	0.17014084507042254	U2	Post-LECA
C2H2_Zn_finger_protein	KOG1074	12405	0	0.17183098591549295	U2	Post-LECA
C2H2_Zn_finger_protein	KOG1074	14094	0	0.17971830985915493	U2	Post-LECA
C2H2_Zn_finger_protein	KOG1074	14106	0	0.1819718309859155	U2	Post-LECA
C2H2_Zn_finger_protein	KOG1074	14194	1	0.18366197183098593	U2	Post-LECA
C2H2_Zn_finger_protein	KOG1074	14197	1	0.18422535211267604	U2	Post-LECA
C2H2_Zn_finger_protein	KOG1074	14208	0	0.18591549295774648	U2	Post-LECA
C2H2_Zn_finger_protein	KOG1074	14211	0	0.18647887323943663	U2	Post-LECA
C2H2_Zn_finger_protein	KOG1074	14307	0	0.18704225352112677	U2	Post-LECA
C2H2_Zn_finger_protein	KOG1074	14310	0	0.1876056338028169	U2	Post-LECA
C2H2_Zn_finger_protein	KOG1074	14459	2	0.19323943661971832	U2	Post-LECA
C2H2_Zn_finger_protein	KOG1074	14593	1	0.19718309859154928	U2	Post-LECA
C2H2_Zn_finger_protein	KOG1074	15028	1	0.2	U2	Post-LECA
C2H2_Zn_finger_protein	KOG1074	15037	1	0.20169014084507042	U2	Post-LECA
C2H2_Zn_finger_protein	KOG1074	15231	0	0.2140845070422535	U2	Post-LECA
C2H2_Zn_finger_protein	KOG1074	15235	1	0.21464788732394366	U2	Post-LECA
C2H2_Zn_finger_protein	KOG1074	15238	1		U2	Post-LECA
C2H2_Zn_finger_protein	KOG1074	15243	0		U2	Post-LECA
C2H2_Zn_finger_protein	KOG1074	15278	2		U2	Post-LECA
C2H2_Zn_finger_protein	KOG1074	15299	2		U2	Post-LECA
C2H2_Zn_finger_protein	KOG1074	15332	2		U2	Post-LECA
C2H2_Zn_finger_protein	KOG1074	15359	2		U2	Post-LECA
C2H2_Zn_finger_protein	KOG1074	15377	2		U2	Post-LECA
C2H2_Zn_finger_protein	KOG1074	15399	0		U2	Post-LECA
C2H2_Zn_finger_protein	KOG1074	15401	2		U2	Post-LECA
C2H2_Zn_finger_protein	KOG1074	15405	0	0.21577464788732395	U2	Post-LECA
C2H2_Zn_finger_protein	KOG1074	15436	1		U2	Post-LECA
C2H2_Zn_finger_protein	KOG1074	15459	0	0.21859154929577465	U2	Post-LECA
C2H2_Zn_finger_protein	KOG1074	15466	1	0.21971830985915494	U2	Post-LECA
C2H2_Zn_finger_protein	KOG1074	15469	1	0.22028169014084506	U2	Post-LECA
C2H2_Zn_finger_protein	KOG1074	15474	0	0.22140845070422535	U2	Post-LECA
C2H2_Zn_finger_protein	KOG1074	15475	1	0.22140845070422535	U2	Post-LECA
C2H2_Zn_finger_protein	KOG1074	15782	2		U2	Post-LECA
C2H2_Zn_finger_protein	KOG1074	15787	1		U2	Post-LECA
C2H2_Zn_finger_protein	KOG1074	15819	0		U2	Post-LECA
C2H2_Zn_finger_protein	KOG1074	15884	2		U2	Post-LECA
C2H2_Zn_finger_protein	KOG1074	16299	0	0.2236619718309859	U2	Post-LECA
C2H2_Zn_finger_protein	KOG1074	16306	1	0.2247887323943662	U2	Post-LECA
C2H2_Zn_finger_protein	KOG1074	16309	1	0.22535211267605634	U2	Post-LECA
C2H2_Zn_finger_protein	KOG1074	16311	0	0.2259154929577465	U2	Post-LECA
C2H2_Zn_finger_protein	KOG1074	16312	1	0.2259154929577465	U2	Post-LECA
C2H2_Zn_finger_protein	KOG1074	16317	0	0.22704225352112675	U2	Post-LECA
C2H2_Zn_finger_protein	KOG1074	16321	1	0.2276056338028169	U2	Post-LECA
C2H2_Zn_finger_protein	KOG1074	19119	0	0.22816901408450704	U2	Post-LECA
C2H2_Zn_finger_protein	KOG1074	19120	1	0.22816901408450704	U2	Post-LECA
C2H2_Zn_finger_protein	KOG1074	19219	1	0.2304225352112676	U2	Post-LECA
C2H2_Zn_finger_protein	KOG1074	19357	1		U2	Post-LECA
C2H2_Zn_finger_protein	KOG1074	19623	0		U2	Post-LECA
C2H2_Zn_finger_protein	KOG1074	19800	0	0.2343661971830986	U2	Post-LECA
C2H2_Zn_finger_protein	KOG1074	19820	2	0.23492957746478874	U2	Post-LECA
C2H2_Zn_finger_protein	KOG1074	20173	1	0.23774647887323944	U2	Post-LECA
C2H2_Zn_finger_protein	KOG1074	20214	0	0.23830985915492958	U2	Post-LECA
C2H2_Zn_finger_protein	KOG1074	20266	1		U2	Post-LECA
C2H2_Zn_finger_protein	KOG1074	20275	1	0.23887323943661973	U2	Post-LECA
C2H2_Zn_finger_protein	KOG1074	20276	2	0.23887323943661973	U2	Post-LECA
C2H2_Zn_finger_protein	KOG1074	20277	0	0.23943661971830985	U2	Post-LECA
C2H2_Zn_finger_protein	KOG1074	21424	1		U2	Post-LECA
C2H2_Zn_finger_protein	KOG1074	21709	1	0.24056338028169014	U2	Post-LECA
C2H2_Zn_finger_protein	KOG1074	21755	2	0.24338028169014084	U2	Post-LECA
C2H2_Zn_finger_protein	KOG1074	22056	0	0.24394366197183098	U2	Post-LECA
C2H2_Zn_finger_protein	KOG1074	22057	1	0.24394366197183098	U2	Post-LECA
C2H2_Zn_finger_protein	KOG1074	22062	0	0.24507042253521127	U2	Post-LECA
C2H2_Zn_finger_protein	KOG1074	22108	1		U2	Post-LECA
C2H2_Zn_finger_protein	KOG1074	22260	0		U2	Post-LECA
C2H2_Zn_finger_protein	KOG1074	22293	0		U2	Post-LECA
C2H2_Zn_finger_protein	KOG1074	22294	1		U2	Post-LECA
C2H2_Zn_finger_protein	KOG1074	22941	0	0.24732394366197183	U2	Post-LECA
C2H2_Zn_finger_protein	KOG1074	23040	0	0.24845070422535212	U2	Post-LECA
C2H2_Zn_finger_protein	KOG1074	23165	2	0.24957746478873238	U2	Post-LECA
C2H2_Zn_finger_protein	KOG1074	23268	0		U2	Post-LECA
C2H2_Zn_finger_protein	KOG1074	23300	2	0.25183098591549297	U2	Post-LECA
C2H2_Zn_finger_protein	KOG1074	23361	0	0.2523943661971831	U2	Post-LECA
C2H2_Zn_finger_protein	KOG1074	23368	1	0.2535211267605634	U2	Post-LECA
C2H2_Zn_finger_protein	KOG1074	23371	1	0.2540845070422535	U2	Post-LECA
C2H2_Zn_finger_protein	KOG1074	23406	0	0.25464788732394367	U2	Post-LECA
C2H2_Zn_finger_protein	KOG1074	23410	1	0.2552112676056338	U2	Post-LECA
C2H2_Zn_finger_protein	KOG1074	23412	0	0.25577464788732396	U2	Post-LECA
C2H2_Zn_finger_protein	KOG1074	23416	1	0.2563380281690141	U2	Post-LECA
C2H2_Zn_finger_protein	KOG1074	23418	0	0.25690140845070425	U2	Post-LECA
C2H2_Zn_finger_protein	KOG1074	23431	1		U2	Post-LECA
C2H2_Zn_finger_protein	KOG1074	26068	1	0.25859154929577466	U2	Post-LECA
C2H2_Zn_finger_protein	KOG1074	28030	1	0.26535211267605635	U2	Post-LECA
C2H2_Zn_finger_protein	KOG1074	28155	0	0.26816901408450705	U2	Post-LECA
C2H2_Zn_finger_protein	KOG1074	28261	1		U2	Post-LECA
C2H2_Zn_finger_protein	KOG1074	28758	0	0.29295774647887324	U2	Post-LECA
C2H2_Zn_finger_protein	KOG1074	28762	1	0.29352112676056336	U2	Post-LECA
C2H2_Zn_finger_protein	KOG1074	28780	1	0.29690140845070423	U2	Post-LECA
C2H2_Zn_finger_protein	KOG1074	29227	1	0.30816901408450703	U2	Post-LECA
C2H2_Zn_finger_protein	KOG1074	29510	2	0.3177464788732394	U2	Post-LECA
C2H2_Zn_finger_protein	KOG1074	30322	1	0.3442253521126761	U2	Post-LECA
C2H2_Zn_finger_protein	KOG1074	30353	2	0.3498591549295775	U2	Post-LECA
C2H2_Zn_finger_protein	KOG1074	31189	1		U2	Post-LECA
C2H2_Zn_finger_protein	KOG1074	31546	1	0.38760563380281693	U2	Post-LECA
C2H2_Zn_finger_protein	KOG1074	31573	1	0.39267605633802816	U2	Post-LECA
C2H2_Zn_finger_protein	KOG1074	31708	1		U2	Post-LECA
C2H2_Zn_finger_protein	KOG1074	31727	2	0.39830985915492956	U2	Post-LECA
C2H2_Zn_finger_protein	KOG1074	31737	0	0.40056338028169014	U2	Post-LECA
C2H2_Zn_finger_protein	KOG1074	31741	1	0.40112676056338026	U2	Post-LECA
C2H2_Zn_finger_protein	KOG1074	31753	1	0.40338028169014084	U2	Post-LECA
C2H2_Zn_finger_protein	KOG1074	32030	2	0.42028169014084504	U2	Post-LECA
C2H2_Zn_finger_protein	KOG1074	32139	0	0.4326760563380282	U2	Post-LECA
C2H2_Zn_finger_protein	KOG1074	32149	1		U2	Post-LECA
C2H2_Zn_finger_protein	KOG1074	32231	2		U2	Post-LECA
C2H2_Zn_finger_protein	KOG1074	32395	1		U2	Post-LECA
C2H2_Zn_finger_protein	KOG1074	32584	1		U2	Post-LECA
C2H2_Zn_finger_protein	KOG1074	32599	1	0.4411267605633803	U2	Post-LECA
C2H2_Zn_finger_protein	KOG1074	32629	1	0.443943661971831	U2	Post-LECA
C2H2_Zn_finger_protein	KOG1074	32634	0	0.4450704225352113	U2	Post-LECA
C2H2_Zn_finger_protein	KOG1074	32636	2	0.4450704225352113	U2	Post-LECA
C2H2_Zn_finger_protein	KOG1074	32637	0	0.4456338028169014	U2	Post-LECA
C2H2_Zn_finger_protein	KOG1074	32638	1	0.4456338028169014	U2	Post-LECA
C2H2_Zn_finger_protein	KOG1074	33208	1	0.4501408450704225	U2	Post-LECA
C2H2_Zn_finger_protein	KOG1074	33265	1	0.4512676056338028	U2	Post-LECA
C2H2_Zn_finger_protein	KOG1074	33615	0		U2	Post-LECA
C2H2_Zn_finger_protein	KOG1074	33665	2	0.4540845070422535	U2	Post-LECA
C2H2_Zn_finger_protein	KOG1074	34857	0	0.4552112676056338	U2	Post-LECA
C2H2_Zn_finger_protein	KOG1074	35114	2	0.4563380281690141	U2	Post-LECA
C2H2_Zn_finger_protein	KOG1074	35117	2	0.4569014084507042	U2	Post-LECA
C2H2_Zn_finger_protein	KOG1074	35355	0	0.4574647887323944	U2	Post-LECA
C2H2_Zn_finger_protein	KOG1074	35381	2	0.4591549295774648	U2	Post-LECA
C2H2_Zn_finger_protein	KOG1074	36305	2	0.4597183098591549	U2	Post-LECA
C2H2_Zn_finger_protein	KOG1074	36630	0	0.46140845070422537	U2	Post-LECA
C2H2_Zn_finger_protein	KOG1074	36631	1	0.46140845070422537	U2	Post-LECA
C2H2_Zn_finger_protein	KOG1074	36864	0		U2	Post-LECA
C2H2_Zn_finger_protein	KOG1074	37204	1	0.4630985915492958	U2	Post-LECA
C2H2_Zn_finger_protein	KOG1074	38087	2	0.46535211267605636	U2	Post-LECA
C2H2_Zn_finger_protein	KOG1074	38268	0	0.4659154929577465	U2	Post-LECA
C2H2_Zn_finger_protein	KOG1074	39045	0	0.46985915492957747	U2	Post-LECA
C2H2_Zn_finger_protein	KOG1074	39046	1	0.46985915492957747	U2	Post-LECA
C2H2_Zn_finger_protein	KOG1074	39579	0	0.4704225352112676	U2	Post-LECA
C2H2_Zn_finger_protein	KOG1074	39582	0		U2	Post-LECA
C2H2_Zn_finger_protein	KOG1074	39876	0	0.47098591549295776	U2	Post-LECA
C2H2_Zn_finger_protein	KOG1074	39877	1	0.47098591549295776	U2	Post-LECA
C2H2_Zn_finger_protein	KOG1074	40551	0	0.47211267605633805	U2	Post-LECA
C2H2_Zn_finger_protein	KOG1074	40668	0	0.4732394366197183	U2	Post-LECA
C2H2_Zn_finger_protein	KOG1074	40689	0	0.4743661971830986	U2	Post-LECA
C2H2_Zn_finger_protein	KOG1074	40788	0	0.476056338028169	U2	Post-LECA
C2H2_Zn_finger_protein	KOG1074	40804	1		U2	Post-LECA
C2H2_Zn_finger_protein	KOG1074	40852	1	0.47774647887323946	U2	Post-LECA
C2H2_Zn_finger_protein	KOG1074	40855	1	0.4783098591549296	U2	Post-LECA
C2H2_Zn_finger_protein	KOG1074	40859	2	0.4788732394366197	U2	Post-LECA
C2H2_Zn_finger_protein	KOG1074	40861	1	0.47943661971830986	U2	Post-LECA
C2H2_Zn_finger_protein	KOG1074	40869	0	0.4811267605633803	U2	Post-LECA
C2H2_Zn_finger_protein	KOG1074	40970	2	0.483943661971831	U2	Post-LECA
C2H2_Zn_finger_protein	KOG1074	41034	0		U2	Post-LECA
C2H2_Zn_finger_protein	KOG1074	41062	1	0.49352112676056337	U2	Post-LECA
C2H2_Zn_finger_protein	KOG1074	41066	2	0.49408450704225354	U2	Post-LECA
C2H2_Zn_finger_protein	KOG1074	41223	0	0.49690140845070424	U2	Post-LECA
C2H2_Zn_finger_protein	KOG1074	41231	2	0.49802816901408453	U2	Post-LECA
C2H2_Zn_finger_protein	KOG1074	41240	2	0.49971830985915494	U2	Post-LECA
C2H2_Zn_finger_protein	KOG1074	41751	0	0.5036619718309859	U2	Post-LECA
C2H2_Zn_finger_protein	KOG1074	41752	1	0.5036619718309859	U2	Post-LECA
C2H2_Zn_finger_protein	KOG1074	41788	1		U2	Post-LECA
C2H2_Zn_finger_protein	KOG1074	41807	2	0.5092957746478873	U2	Post-LECA
C2H2_Zn_finger_protein	KOG1074	41821	1	0.5115492957746479	U2	Post-LECA
C2H2_Zn_finger_protein	KOG1074	41982	0	0.512112676056338	U2	Post-LECA
C2H2_Zn_finger_protein	KOG1074	41993	2	0.5138028169014085	U2	Post-LECA
C2H2_Zn_finger_protein	KOG1074	42007	1	0.5166197183098592	U2	Post-LECA
C2H2_Zn_finger_protein	KOG1074	42202	1		U2	Post-LECA
C2H2_Zn_finger_protein	KOG1074	42882	0	0.527887323943662	U2	Post-LECA
C2H2_Zn_finger_protein	KOG1074	42896	2		U2	Post-LECA
C2H2_Zn_finger_protein	KOG1074	43048	1	0.5307042253521127	U2	Post-LECA
C2H2_Zn_finger_protein	KOG1074	43072	1		U2	Post-LECA
C2H2_Zn_finger_protein	KOG1074	43174	1		U2	Post-LECA
C2H2_Zn_finger_protein	KOG1074	43177	1		U2	Post-LECA
C2H2_Zn_finger_protein	KOG1074	43314	0	0.5318309859154929	U2	Post-LECA
C2H2_Zn_finger_protein	KOG1074	43369	1	0.5419718309859155	U2	Post-LECA
C2H2_Zn_finger_protein	KOG1074	43371	0	0.5425352112676056	U2	Post-LECA
C2H2_Zn_finger_protein	KOG1074	43376	2	0.5430985915492957	U2	Post-LECA
C2H2_Zn_finger_protein	KOG1074	43382	2	0.5442253521126761	U2	Post-LECA
C2H2_Zn_finger_protein	KOG1074	43394	2	0.5464788732394367	U2	Post-LECA
C2H2_Zn_finger_protein	KOG1074	43398	0	0.5476056338028169	U2	Post-LECA
C2H2_Zn_finger_protein	KOG1074	43561	1	0.5645070422535211	U2	Post-LECA
C2H2_Zn_finger_protein	KOG1074	43570	1		U2	Post-LECA
C2H2_Zn_finger_protein	KOG1074	43626	0	0.5667605633802817	U2	Post-LECA
C2H2_Zn_finger_protein	KOG1074	43654	1	0.571830985915493	U2	Post-LECA
C2H2_Zn_finger_protein	KOG1074	43678	1		U2	Post-LECA
C2H2_Zn_finger_protein	KOG1074	43689	0		U2	Post-LECA
C2H2_Zn_finger_protein	KOG1074	43741	1	0.5819718309859155	U2	Post-LECA
C2H2_Zn_finger_protein	KOG1074	43745	2	0.5825352112676057	U2	Post-LECA
C2H2_Zn_finger_protein	KOG1074	43765	1	0.5864788732394366	U2	Post-LECA
C2H2_Zn_finger_protein	KOG1074	43774	1	0.5881690140845071	U2	Post-LECA
C2H2_Zn_finger_protein	KOG1074	43839	0		U2	Post-LECA
C2H2_Zn_finger_protein	KOG1074	43939	1	0.5892957746478873	U2	Post-LECA
C2H2_Zn_finger_protein	KOG1074	43993	1	0.5943661971830986	U2	Post-LECA
C2H2_Zn_finger_protein	KOG1074	44226	0	0.615774647887324	U2	Post-LECA
C2H2_Zn_finger_protein	KOG1074	44251	1	0.6202816901408451	U2	Post-LECA
C2H2_Zn_finger_protein	KOG1074	44290	1	0.6236619718309859	U2	Post-LECA
C2H2_Zn_finger_protein	KOG1074	44508	0		U2	Post-LECA
C2H2_Zn_finger_protein	KOG1074	44539	1	0.6461971830985915	U2	Post-LECA
C2H2_Zn_finger_protein	KOG1074	44680	1		U2	Post-LECA
C2H2_Zn_finger_protein	KOG1074	44779	1		U2	Post-LECA
C2H2_Zn_finger_protein	KOG1074	44907	0	0.6704225352112676	U2	Post-LECA
C2H2_Zn_finger_protein	KOG1074	44981	2		U2	Post-LECA
C2H2_Zn_finger_protein	KOG1074	45006	0	0.6833802816901409	U2	Post-LECA
C2H2_Zn_finger_protein	KOG1074	45198	0	0.6884507042253522	U2	Post-LECA
C2H2_Zn_finger_protein	KOG1074	45211	1	0.6907042253521126	U2	Post-LECA
C2H2_Zn_finger_protein	KOG1074	45258	0	0.6946478873239437	U2	Post-LECA
C2H2_Zn_finger_protein	KOG1074	45268	1	0.6963380281690141	U2	Post-LECA
C2H2_Zn_finger_protein	KOG1074	45324	0	0.7019718309859155	U2	Post-LECA
C2H2_Zn_finger_protein	KOG1074	45336	0	0.704225352112676	U2	Post-LECA
C2H2_Zn_finger_protein	KOG1074	45343	1	0.7053521126760564	U2	Post-LECA
C2H2_Zn_finger_protein	KOG1074	45369	0	0.7087323943661972	U2	Post-LECA
C2H2_Zn_finger_protein	KOG1074	45406	1	0.7104225352112676	U2	Post-LECA
C2H2_Zn_finger_protein	KOG1074	45428	2	0.7143661971830986	U2	Post-LECA
C2H2_Zn_finger_protein	KOG1074	45440	2		U2	Post-LECA
C2H2_Zn_finger_protein	KOG1074	45454	1	0.7149295774647887	U2	Post-LECA
C2H2_Zn_finger_protein	KOG1074	45567	0	0.7216901408450704	U2	Post-LECA
C2H2_Zn_finger_protein	KOG1074	45614	2	0.7301408450704225	U2	Post-LECA
C2H2_Zn_finger_protein	KOG1074	45617	2	0.7307042253521127	U2	Post-LECA
C2H2_Zn_finger_protein	KOG1074	45620	2	0.7312676056338028	U2	Post-LECA
C2H2_Zn_finger_protein	KOG1074	45678	0	0.7335211267605634	U2	Post-LECA
C2H2_Zn_finger_protein	KOG1074	45680	2	0.7335211267605634	U2	Post-LECA
C2H2_Zn_finger_protein	KOG1074	45690	0	0.7357746478873239	U2	Post-LECA
C2H2_Zn_finger_protein	KOG1074	45719	2	0.7374647887323944	U2	Post-LECA
C2H2_Zn_finger_protein	KOG1074	45756	0	0.7447887323943662	U2	Post-LECA
C2H2_Zn_finger_protein	KOG1074	45780	0	0.7470422535211267	U2	Post-LECA
C2H2_Zn_finger_protein	KOG1074	45800	2		U2	Post-LECA
C2H2_Zn_finger_protein	KOG1074	46242	0	0.7583098591549295	U2	Post-LECA
C2H2_Zn_finger_protein	KOG1074	46259	2	0.7611267605633802	U2	Post-LECA
C2H2_Zn_finger_protein	KOG1074	46339	1	0.7645070422535212	U2	Post-LECA
C2H2_Zn_finger_protein	KOG1074	46344	0	0.7656338028169014	U2	Post-LECA
C2H2_Zn_finger_protein	KOG1074	46430	2		U2	Post-LECA
C2H2_Zn_finger_protein	KOG1074	46505	2		U2	Post-LECA
C2H2_Zn_finger_protein	KOG1074	46583	2	0.783661971830986	U2	Post-LECA
C2H2_Zn_finger_protein	KOG1074	46599	0	0.7870422535211268	U2	Post-LECA
C2H2_Zn_finger_protein	KOG1074	46696	1		U2	Post-LECA
C2H2_Zn_finger_protein	KOG1074	46716	0	0.7994366197183098	U2	Post-LECA
C2H2_Zn_finger_protein	KOG1074	46718	2	0.7994366197183098	U2	Post-LECA
C2H2_Zn_finger_protein	KOG1074	46731	0	0.8022535211267605	U2	Post-LECA
C2H2_Zn_finger_protein	KOG1074	46734	0	0.8028169014084507	U2	Post-LECA
C2H2_Zn_finger_protein	KOG1074	46808	2	0.8067605633802817	U2	Post-LECA
C2H2_Zn_finger_protein	KOG1074	46818	0		U2	Post-LECA
C2H2_Zn_finger_protein	KOG1074	46864	1	0.8107042253521127	U2	Post-LECA
C2H2_Zn_finger_protein	KOG1074	46933	1		U2	Post-LECA
C2H2_Zn_finger_protein	KOG1074	46951	1	0.8174647887323944	U2	Post-LECA
C2H2_Zn_finger_protein	KOG1074	46954	1	0.8180281690140845	U2	Post-LECA
C2H2_Zn_finger_protein	KOG1074	46957	1	0.8185915492957746	U2	Post-LECA
C2H2_Zn_finger_protein	KOG1074	46960	1	0.8191549295774648	U2	Post-LECA
C2H2_Zn_finger_protein	KOG1074	46966	1	0.8202816901408451	U2	Post-LECA
C2H2_Zn_finger_protein	KOG1074	46969	1	0.8208450704225352	U2	Post-LECA
C2H2_Zn_finger_protein	KOG1074	47017	1		U2	Post-LECA
C2H2_Zn_finger_protein	KOG1074	47049	0	0.824225352112676	U2	Post-LECA
C2H2_Zn_finger_protein	KOG1074	47051	2	0.824225352112676	U2	Post-LECA
C2H2_Zn_finger_protein	KOG1074	47057	2	0.8253521126760563	U2	Post-LECA
C2H2_Zn_finger_protein	KOG1074	47377	1	0.8276056338028169	U2	Post-LECA
C2H2_Zn_finger_protein	KOG1074	47550	0	0.8292957746478873	U2	Post-LECA
C2H2_Zn_finger_protein	KOG1074	47691	0		U2	Post-LECA
C2H2_Zn_finger_protein	KOG1074	47760	0		U2	Post-LECA
C2H2_Zn_finger_protein	KOG1074	47922	0	0.832112676056338	U2	Post-LECA
C2H2_Zn_finger_protein	KOG1074	47924	2	0.832112676056338	U2	Post-LECA
C2H2_Zn_finger_protein	KOG1074	48114	0	0.8343661971830986	U2	Post-LECA
C2H2_Zn_finger_protein	KOG1074	48447	0	0.836056338028169	U2	Post-LECA
C2H2_Zn_finger_protein	KOG1074	48514	1	0.8377464788732394	U2	Post-LECA
C2H2_Zn_finger_protein	KOG1074	48566	2	0.8405633802816901	U2	Post-LECA
C2H2_Zn_finger_protein	KOG1074	49093	1		U2	Post-LECA
C2H2_Zn_finger_protein	KOG1074	49758	0		U2	Post-LECA
C2H2_Zn_finger_protein	KOG1074	50337	0	0.8416901408450704	U2	Post-LECA
C2H2_Zn_finger_protein	KOG1074	50338	1	0.8416901408450704	U2	Post-LECA
C2H2_Zn_finger_protein	KOG1074	50532	0	0.8422535211267606	U2	Post-LECA
C2H2_Zn_finger_protein	KOG1074	50604	0	0.8428169014084507	U2	Post-LECA
C2H2_Zn_finger_protein	KOG1074	50785	1	0.8433802816901409	U2	Post-LECA
C2H2_Zn_finger_protein	KOG1074	50932	1		U2	Post-LECA
C2H2_Zn_finger_protein	KOG1074	51163	1		U2	Post-LECA
C2H2_Zn_finger_protein	KOG1074	51210	0		U2	Post-LECA
C2H2_Zn_finger_protein	KOG1074	51227	2	0.8456338028169014	U2	Post-LECA
C2H2_Zn_finger_protein	KOG1074	51672	0		U2	Post-LECA
C2H2_Zn_finger_protein	KOG1074	51966	0	0.8473239436619718	U2	Post-LECA
C2H2_Zn_finger_protein	KOG1074	53430	0	0.8495774647887324	U2	Post-LECA
C2H2_Zn_finger_protein	KOG1074	53432	2	0.8495774647887324	U2	Post-LECA
C2H2_Zn_finger_protein	KOG1074	53534	2	0.8507042253521127	U2	Post-LECA
C2H2_Zn_finger_protein	KOG1074	53541	0		U2	Post-LECA
C2H2_Zn_finger_protein	KOG1074	53802	0		U2	Post-LECA
C2H2_Zn_finger_protein	KOG1074	54681	0	0.8523943661971831	U2	Post-LECA
C2H2_Zn_finger_protein	KOG1074	54682	1	0.8523943661971831	U2	Post-LECA
C2H2_Zn_finger_protein	KOG1074	54883	1	0.8529577464788732	U2	Post-LECA
C2H2_Zn_finger_protein	KOG1074	55731	0	0.8546478873239437	U2	Post-LECA
C2H2_Zn_finger_protein	KOG1074	55733	2	0.8546478873239437	U2	Post-LECA
C2H2_Zn_finger_protein	KOG1074	55962	0		U2	Post-LECA
C2H2_Zn_finger_protein	KOG1074	56022	0		U2	Post-LECA
C2H2_Zn_finger_protein	KOG1074	56535	0	0.856338028169014	U2	Post-LECA
C2H2_Zn_finger_protein	KOG1074	56537	2	0.856338028169014	U2	Post-LECA
C2H2_Zn_finger_protein	KOG1074	56631	0	0.8574647887323944	U2	Post-LECA
C2H2_Zn_finger_protein	KOG1074	56665	1		U2	Post-LECA
C2H2_Zn_finger_protein	KOG1074	56797	1	0.8585915492957746	U2	Post-LECA
C2H2_Zn_finger_protein	KOG1074	57058	1	0.8602816901408451	U2	Post-LECA
C2H2_Zn_finger_protein	KOG1074	57061	1	0.8608450704225352	U2	Post-LECA
C2H2_Zn_finger_protein	KOG1074	57063	0	0.8614084507042253	U2	Post-LECA
C2H2_Zn_finger_protein	KOG1074	58696	1		U2	Post-LECA
C2H2_Zn_finger_protein	KOG1074	58806	0	0.8687323943661972	U2	Post-LECA
C2H2_Zn_finger_protein	KOG1074	58813	1	0.8692957746478873	U2	Post-LECA
C2H2_Zn_finger_protein	KOG1074	58864	1	0.8732394366197183	U2	Post-LECA
C2H2_Zn_finger_protein	KOG1074	59826	0	0.8816901408450705	U2	Post-LECA
C2H2_Zn_finger_protein	KOG1074	59827	1	0.8816901408450705	U2	Post-LECA
C2H2_Zn_finger_protein	KOG1074	59829	0	0.8822535211267606	U2	Post-LECA
C2H2_Zn_finger_protein	KOG1074	60159	0	0.8873239436619719	U2	Post-LECA
C2H2_Zn_finger_protein	KOG1074	60180	0	0.8912676056338028	U2	Post-LECA
C2H2_Zn_finger_protein	KOG1074	60457	1		U2	Post-LECA
C2H2_Zn_finger_protein	KOG1074	60610	1	0.8974647887323943	U2	Post-LECA
C2H2_Zn_finger_protein	KOG1074	60624	0	0.900281690140845	U2	Post-LECA
C2H2_Zn_finger_protein	KOG1074	60799	1	0.9030985915492957	U2	Post-LECA
C2H2_Zn_finger_protein	KOG1074	66456	0		U2	Post-LECA
C2H2_Zn_finger_protein	KOG1074	66739	1	0.9121126760563381	U2	Post-LECA
C2H2_Zn_finger_protein	KOG1074	66778	1	0.9143661971830986	U2	Post-LECA
C2H2_Zn_finger_protein	KOG1074	66790	1		U2	Post-LECA
C2H2_Zn_finger_protein	KOG1074	67569	0		U2	Post-LECA
C2H2_Zn_finger_protein	KOG1074	67959	0		U2	Post-LECA
C2H2_Zn_finger_protein	KOG1074	68025	0	0.9216901408450704	U2	Post-LECA
C2H2_Zn_finger_protein	KOG1074	68040	0	0.9245070422535211	U2	Post-LECA
C2H2_Zn_finger_protein	KOG1074	68104	1	0.9290140845070423	U2	Post-LECA
C2H2_Zn_finger_protein	KOG1074	68109	0	0.9301408450704225	U2	Post-LECA
C2H2_Zn_finger_protein	KOG1074	68598	0		U2	Post-LECA
C2H2_Zn_finger_protein	KOG1074	68622	0	0.9363380281690141	U2	Post-LECA
C2H2_Zn_finger_protein	KOG1074	68623	1	0.9363380281690141	U2	Post-LECA
C2H2_Zn_finger_protein	KOG1074	68628	0	0.9374647887323944	U2	Post-LECA
C2H2_Zn_finger_protein	KOG1074	68629	1	0.9374647887323944	U2	Post-LECA
C2H2_Zn_finger_protein	KOG1074	70332	0	0.9476056338028169	U2	Post-LECA
C2H2_Zn_finger_protein	KOG1074	70333	1	0.9476056338028169	U2	Post-LECA
C2H2_Zn_finger_protein	KOG1074	70673	2		U2	Post-LECA
C2H2_Zn_finger_protein	KOG1074	72462	0	0.9616901408450704	U2	Post-LECA
C2H2_Zn_finger_protein	KOG1074	72468	0	0.9628169014084507	U2	Post-LECA
C2H2_Zn_finger_protein	KOG1074	72469	1	0.9628169014084507	U2	Post-LECA
C2H2_Zn_finger_protein	KOG1074	72475	1	0.963943661971831	U2	Post-LECA
C2H2_Zn_finger_protein	KOG1074	73681	1	0.9650704225352112	U2	Post-LECA
C2H2_Zn_finger_protein	KOG1074	73690	1	0.9667605633802817	U2	Post-LECA
C2H2_Zn_finger_protein	KOG1074	73707	0	0.9701408450704225	U2	Post-LECA
C2H2_Zn_finger_protein	KOG1074	73708	1	0.9701408450704225	U2	Post-LECA
C2H2_Zn_finger_protein	KOG1074	73954	1	0.9746478873239437	U2	Post-LECA
C2H2_Zn_finger_protein	KOG1074	73972	1	0.9780281690140845	U2	Post-LECA
C2H2_Zn_finger_protein	KOG1074	74014	1	0.9785915492957746	U2	Post-LECA
C2H2_Zn_finger_protein	KOG1074	78335	2	0.9892957746478873	U2	Post-LECA
C2H2_Zn_finger_protein	KOG1074	78337	1	0.9898591549295774	U2	Post-LECA
C2H2_Zn_finger_protein	KOG1074	79936	1	0.9971830985915493	U2	Post-LECA
C2H2_Zn_finger_protein	KOG1074	79962	0		U2	Post-LECA
C2H2_Zn_finger_protein	KOG4173	1737	0	0.016172506738544475	U2	Post-LECA
C2H2_Zn_finger_protein	KOG4173	1740	0	0.018867924528301886	U2	Post-LECA
C2H2_Zn_finger_protein	KOG4173	10091	2	0.029649595687331536	U2	Post-LECA
C2H2_Zn_finger_protein	KOG4173	12392	2	0.09973045822102426	U2	Post-LECA
C2H2_Zn_finger_protein	KOG4173	28026	0	0.12668463611859837	U2	Post-LECA
C2H2_Zn_finger_protein	KOG4173	28029	0	0.1293800539083558	U2	Post-LECA
C2H2_Zn_finger_protein	KOG4173	28032	0	0.1320754716981132	U2	Post-LECA
C2H2_Zn_finger_protein	KOG4173	30312	0		U2	Post-LECA
C2H2_Zn_finger_protein	KOG4173	33585	0	0.16442048517520216	U2	Post-LECA
C2H2_Zn_finger_protein	KOG4173	33587	2	0.16442048517520216	U2	Post-LECA
C2H2_Zn_finger_protein	KOG4173	33593	2	0.16981132075471697	U2	Post-LECA
C2H2_Zn_finger_protein	KOG4173	35117	2	0.19137466307277629	U2	Post-LECA
C2H2_Zn_finger_protein	KOG4173	35446	1		U2	Post-LECA
C2H2_Zn_finger_protein	KOG4173	36297	0	0.20485175202156333	U2	Post-LECA
C2H2_Zn_finger_protein	KOG4173	36308	2	0.21293800539083557	U2	Post-LECA
C2H2_Zn_finger_protein	KOG4173	36309	0	0.215633423180593	U2	Post-LECA
C2H2_Zn_finger_protein	KOG4173	36311	2	0.215633423180593	U2	Post-LECA
C2H2_Zn_finger_protein	KOG4173	36677	2	0.2183288409703504	U2	Post-LECA
C2H2_Zn_finger_protein	KOG4173	36680	2	0.2210242587601078	U2	Post-LECA
C2H2_Zn_finger_protein	KOG4173	36869	2	0.22371967654986524	U2	Post-LECA
C2H2_Zn_finger_protein	KOG4173	37203	0	0.22641509433962265	U2	Post-LECA
C2H2_Zn_finger_protein	KOG4173	40550	2	0.2803234501347709	U2	Post-LECA
C2H2_Zn_finger_protein	KOG4173	40790	2	0.2991913746630728	U2	Post-LECA
C2H2_Zn_finger_protein	KOG4173	42884	2	0.30727762803234504	U2	Post-LECA
C2H2_Zn_finger_protein	KOG4173	47283	0	0.31805929919137466	U2	Post-LECA
C2H2_Zn_finger_protein	KOG4173	47551	1	0.33153638814016173	U2	Post-LECA
C2H2_Zn_finger_protein	KOG4173	47554	1	0.33423180592991913	U2	Post-LECA
C2H2_Zn_finger_protein	KOG4173	47925	0	0.3423180592991914	U2	Post-LECA
C2H2_Zn_finger_protein	KOG4173	48273	0	0.3584905660377358	U2	Post-LECA
C2H2_Zn_finger_protein	KOG4173	48446	2	0.3638814016172507	U2	Post-LECA
C2H2_Zn_finger_protein	KOG4173	48448	1	0.3665768194070081	U2	Post-LECA
C2H2_Zn_finger_protein	KOG4173	50533	1	0.39622641509433965	U2	Post-LECA
C2H2_Zn_finger_protein	KOG4173	50784	0	0.40700808625336926	U2	Post-LECA
C2H2_Zn_finger_protein	KOG4173	50787	0	0.40970350404312667	U2	Post-LECA
C2H2_Zn_finger_protein	KOG4173	50827	1		U2	Post-LECA
C2H2_Zn_finger_protein	KOG4173	50836	1		U2	Post-LECA
C2H2_Zn_finger_protein	KOG4173	51222	0	0.4123989218328841	U2	Unique LECA (dupl)
C2H2_Zn_finger_protein	KOG4173	51223	1	0.4123989218328841	U2	Post-LECA
C2H2_Zn_finger_protein	KOG4173	51227	2	0.41509433962264153	U2	Post-LECA
C2H2_Zn_finger_protein	KOG4173	53540	2	0.4501347708894879	U2	Post-LECA
C2H2_Zn_finger_protein	KOG4173	55731	0	0.4636118598382749	U2	Post-LECA
C2H2_Zn_finger_protein	KOG4173	55733	2	0.4636118598382749	U2	Post-LECA
C2H2_Zn_finger_protein	KOG4173	55950	0	0.46630727762803237	U2	Post-LECA
C2H2_Zn_finger_protein	KOG4173	56535	0	0.4716981132075472	U2	Post-LECA
C2H2_Zn_finger_protein	KOG4173	56631	0	0.477088948787062	U2	Post-LECA
C2H2_Zn_finger_protein	KOG4173	57413	2		U2	Post-LECA
C2H2_Zn_finger_protein	KOG4173	57990	0	0.48787061994609165	U2	Post-LECA
C2H2_Zn_finger_protein	KOG4173	57996	0	0.49326145552560646	U2	Post-LECA
C2H2_Zn_finger_protein	KOG4173	58796	2	0.522911051212938	U2	Post-LECA
C2H2_Zn_finger_protein	KOG4173	58799	2	0.5256064690026954	U2	Post-LECA
C2H2_Zn_finger_protein	KOG4173	58802	2	0.5283018867924528	U2	Post-LECA
C2H2_Zn_finger_protein	KOG4173	58805	2	0.5309973045822103	U2	Post-LECA
C2H2_Zn_finger_protein	KOG4173	58808	2	0.5336927223719676	U2	Post-LECA
C2H2_Zn_finger_protein	KOG4173	58820	2	0.5444743935309974	U2	Post-LECA
C2H2_Zn_finger_protein	KOG4173	60819	0		U2	Post-LECA
C2H2_Zn_finger_protein	KOG4173	66740	2	0.5606469002695418	U2	Post-LECA
C2H2_Zn_finger_protein	KOG4173	66778	1	0.5714285714285714	U2	Post-LECA
C2H2_Zn_finger_protein	KOG4173	67142	2		U2	Post-LECA
C2H2_Zn_finger_protein	KOG4173	67164	0	0.6091644204851752	U2	Post-LECA
C2H2_Zn_finger_protein	KOG4173	67176	0	0.6172506738544474	U2	Post-LECA
C2H2_Zn_finger_protein	KOG4173	67179	0	0.6199460916442049	U2	Post-LECA
C2H2_Zn_finger_protein	KOG4173	67813	1		U2	Post-LECA
C2H2_Zn_finger_protein	KOG4173	73955	2	0.8113207547169812	U2	Post-LECA
C2H2_Zn_finger_protein	KOG4173	75894	0		U2	Post-LECA
C2H2_Zn_finger_protein	KOG4173	75895	1		U2	Post-LECA
C2H2_Zn_finger_protein	KOG4173	75902	2		U2	Post-LECA
C2H2_Zn_finger_protein	KOG4173	78276	0	0.954177897574124	U2	Post-LECA
C2H2_Zn_finger_protein	KOG2505	4179	0		U2	Post-LECA
C2H2_Zn_finger_protein	KOG2505	6741	0		U2	Post-LECA
C2H2_Zn_finger_protein	KOG2505	8646	0		U2	Post-LECA
C2H2_Zn_finger_protein	KOG2505	8656	1	0.02577873254564984	U2	Post-LECA
C2H2_Zn_finger_protein	KOG2505	10098	0	0.0322234156820623	U2	Post-LECA
C2H2_Zn_finger_protein	KOG2505	11898	0	0.05155746509129968	U2	Post-LECA
C2H2_Zn_finger_protein	KOG2505	11911	1	0.055853920515574654	U2	Post-LECA
C2H2_Zn_finger_protein	KOG2505	12062	2	0.06659505907626208	U2	Post-LECA
C2H2_Zn_finger_protein	KOG2505	12359	2	0.06981740064446831	U2	Post-LECA
C2H2_Zn_finger_protein	KOG2505	12379	1	0.07733619763694952	U2	Post-LECA
C2H2_Zn_finger_protein	KOG2505	14311	1	0.09774436090225563	U2	Post-LECA
C2H2_Zn_finger_protein	KOG2505	14356	1	0.10311493018259936	U2	Post-LECA
C2H2_Zn_finger_protein	KOG2505	14590	1		U2	Post-LECA
C2H2_Zn_finger_protein	KOG2505	14596	1	0.10526315789473684	U2	Post-LECA
C2H2_Zn_finger_protein	KOG2505	14662	1	0.10633727175080558	U2	Post-LECA
C2H2_Zn_finger_protein	KOG2505	14668	1	0.10848549946294307	U2	Post-LECA
C2H2_Zn_finger_protein	KOG2505	15025	1	0.11063372717508056	U2	Post-LECA
C2H2_Zn_finger_protein	KOG2505	15028	1	0.11170784103114931	U2	Post-LECA
C2H2_Zn_finger_protein	KOG2505	15031	1	0.11278195488721804	U2	Post-LECA
C2H2_Zn_finger_protein	KOG2505	15034	1	0.11385606874328678	U2	Post-LECA
C2H2_Zn_finger_protein	KOG2505	15037	1	0.11493018259935553	U2	Post-LECA
C2H2_Zn_finger_protein	KOG2505	15040	1	0.11600429645542427	U2	Post-LECA
C2H2_Zn_finger_protein	KOG2505	15046	1	0.11815252416756176	U2	Post-LECA
C2H2_Zn_finger_protein	KOG2505	15049	1	0.11922663802363051	U2	Post-LECA
C2H2_Zn_finger_protein	KOG2505	15052	1	0.12030075187969924	U2	Post-LECA
C2H2_Zn_finger_protein	KOG2505	15053	2	0.12030075187969924	U2	Post-LECA
C2H2_Zn_finger_protein	KOG2505	16318	1	0.12567132116004295	U2	Post-LECA
C2H2_Zn_finger_protein	KOG2505	16319	2	0.12567132116004295	U2	Post-LECA
C2H2_Zn_finger_protein	KOG2505	16645	1		U2	Post-LECA
C2H2_Zn_finger_protein	KOG2505	19123	1	0.1288936627282492	U2	Post-LECA
C2H2_Zn_finger_protein	KOG2505	19128	0	0.12996777658431793	U2	Post-LECA
C2H2_Zn_finger_protein	KOG2505	19727	2	0.13748657357679914	U2	Post-LECA
C2H2_Zn_finger_protein	KOG2505	19989	0	0.14500537056928034	U2	Post-LECA
C2H2_Zn_finger_protein	KOG2505	19994	2	0.1460794844253491	U2	Post-LECA
C2H2_Zn_finger_protein	KOG2505	20166	0	0.15037593984962405	U2	Post-LECA
C2H2_Zn_finger_protein	KOG2505	20172	0	0.15252416756176154	U2	Post-LECA
C2H2_Zn_finger_protein	KOG2505	20173	1	0.15252416756176154	U2	Post-LECA
C2H2_Zn_finger_protein	KOG2505	20219	2		U2	Post-LECA
C2H2_Zn_finger_protein	KOG2505	20277	0	0.15574650912996776	U2	Post-LECA
C2H2_Zn_finger_protein	KOG2505	20408	2	0.16004296455424274	U2	Post-LECA
C2H2_Zn_finger_protein	KOG2505	20460	0	0.16326530612244897	U2	Post-LECA
C2H2_Zn_finger_protein	KOG2505	20467	1	0.16541353383458646	U2	Post-LECA
C2H2_Zn_finger_protein	KOG2505	21710	2	0.16648764769065522	U2	Post-LECA
C2H2_Zn_finger_protein	KOG2505	21749	2	0.1686358754027927	U2	Post-LECA
C2H2_Zn_finger_protein	KOG2505	21762	0		U2	Post-LECA
C2H2_Zn_finger_protein	KOG2505	22057	1	0.17078410311493017	U2	Post-LECA
C2H2_Zn_finger_protein	KOG2505	22237	1	0.17185821697099893	U2	Post-LECA
C2H2_Zn_finger_protein	KOG2505	22327	1		U2	Post-LECA
C2H2_Zn_finger_protein	KOG2505	23361	0	0.18045112781954886	U2	Post-LECA
C2H2_Zn_finger_protein	KOG2505	23407	1	0.1858216970998926	U2	Post-LECA
C2H2_Zn_finger_protein	KOG2505	23409	0	0.18689581095596133	U2	Post-LECA
C2H2_Zn_finger_protein	KOG2505	23410	1	0.18689581095596133	U2	Post-LECA
C2H2_Zn_finger_protein	KOG2505	23560	1	0.19548872180451127	U2	Post-LECA
C2H2_Zn_finger_protein	KOG2505	23561	2	0.19548872180451127	U2	Post-LECA
C2H2_Zn_finger_protein	KOG2505	23566	1	0.19763694951664876	U2	Post-LECA
C2H2_Zn_finger_protein	KOG2505	23568	0	0.19871106337271752	U2	Post-LECA
C2H2_Zn_finger_protein	KOG2505	23569	1	0.19871106337271752	U2	Post-LECA
C2H2_Zn_finger_protein	KOG2505	25602	0	0.20300751879699247	U2	Post-LECA
C2H2_Zn_finger_protein	KOG2505	26064	0	0.20515574650912996	U2	Post-LECA
C2H2_Zn_finger_protein	KOG2505	26065	1	0.20515574650912996	U2	Post-LECA
C2H2_Zn_finger_protein	KOG2505	28509	0	0.21911922663802363	U2	Post-LECA
C2H2_Zn_finger_protein	KOG2505	28512	0	0.22019334049409237	U2	Post-LECA
C2H2_Zn_finger_protein	KOG2505	28524	0	0.22448979591836735	U2	Post-LECA
C2H2_Zn_finger_protein	KOG2505	28578	0	0.22663802363050484	U2	Post-LECA
C2H2_Zn_finger_protein	KOG2505	28582	1	0.22771213748657357	U2	Post-LECA
C2H2_Zn_finger_protein	KOG2505	29835	0		U2	Post-LECA
C2H2_Zn_finger_protein	KOG2505	30343	1	0.2556390977443609	U2	Post-LECA
C2H2_Zn_finger_protein	KOG2505	30351	0	0.2588614393125671	U2	Post-LECA
C2H2_Zn_finger_protein	KOG2505	30417	0	0.2653061224489796	U2	Post-LECA
C2H2_Zn_finger_protein	KOG2505	30580	1	0.2706766917293233	U2	Post-LECA
C2H2_Zn_finger_protein	KOG2505	30587	2	0.2728249194414608	U2	Post-LECA
C2H2_Zn_finger_protein	KOG2505	30588	0	0.2738990332975295	U2	Post-LECA
C2H2_Zn_finger_protein	KOG2505	31093	1	0.2749731471535983	U2	Post-LECA
C2H2_Zn_finger_protein	KOG2505	32238	0	0.2781954887218045	U2	Post-LECA
C2H2_Zn_finger_protein	KOG2505	32240	2	0.2781954887218045	U2	Post-LECA
C2H2_Zn_finger_protein	KOG2505	32261	2	0.284640171858217	U2	Post-LECA
C2H2_Zn_finger_protein	KOG2505	32650	1	0.29108485499462944	U2	Post-LECA
C2H2_Zn_finger_protein	KOG2505	32886	0	0.29430719656283566	U2	Post-LECA
C2H2_Zn_finger_protein	KOG2505	33200	2	0.2953813104189044	U2	Post-LECA
C2H2_Zn_finger_protein	KOG2505	33207	0	0.29860365198711064	U2	Post-LECA
C2H2_Zn_finger_protein	KOG2505	33287	2		U2	Post-LECA
C2H2_Zn_finger_protein	KOG2505	33291	0	0.2996777658431794	U2	Post-LECA
C2H2_Zn_finger_protein	KOG2505	33320	2	0.3007518796992481	U2	Post-LECA
C2H2_Zn_finger_protein	KOG2505	33660	0	0.30612244897959184	U2	Post-LECA
C2H2_Zn_finger_protein	KOG2505	33663	0	0.3071965628356606	U2	Post-LECA
C2H2_Zn_finger_protein	KOG2505	33666	0	0.3082706766917293	U2	Post-LECA
C2H2_Zn_finger_protein	KOG2505	33667	1	0.3082706766917293	U2	Post-LECA
C2H2_Zn_finger_protein	KOG2505	33669	0	0.30934479054779807	U2	Post-LECA
C2H2_Zn_finger_protein	KOG2505	34581	0	0.31686358754027927	U2	Post-LECA
C2H2_Zn_finger_protein	KOG2505	34587	0	0.31901181525241673	U2	Post-LECA
C2H2_Zn_finger_protein	KOG2505	34597	1	0.322234156820623	U2	Post-LECA
C2H2_Zn_finger_protein	KOG2505	34608	0		U2	Post-LECA
C2H2_Zn_finger_protein	KOG2505	34848	0	0.3297529538131042	U2	Post-LECA
C2H2_Zn_finger_protein	KOG2505	34854	0	0.3319011815252417	U2	Post-LECA
C2H2_Zn_finger_protein	KOG2505	34868	2		U2	Post-LECA
C2H2_Zn_finger_protein	KOG2505	35451	0	0.3426423200859291	U2	Post-LECA
C2H2_Zn_finger_protein	KOG2505	35870	2		U2	Post-LECA
C2H2_Zn_finger_protein	KOG2505	36031	1		U2	Post-LECA
C2H2_Zn_finger_protein	KOG2505	36160	1		U2	Post-LECA
C2H2_Zn_finger_protein	KOG2505	36301	1	0.3576799140708915	U2	Post-LECA
C2H2_Zn_finger_protein	KOG2505	36625	1	0.3684210526315789	U2	Post-LECA
C2H2_Zn_finger_protein	KOG2505	36626	2	0.3684210526315789	U2	Post-LECA
C2H2_Zn_finger_protein	KOG2505	37761	0	0.37379162191192267	U2	Post-LECA
C2H2_Zn_finger_protein	KOG2505	37846	1	0.3748657357679914	U2	Post-LECA
C2H2_Zn_finger_protein	KOG2505	37851	0	0.3770139634801289	U2	Post-LECA
C2H2_Zn_finger_protein	KOG2505	38088	0	0.3802363050483351	U2	Post-LECA
C2H2_Zn_finger_protein	KOG2505	38191	1	0.38882921589688507	U2	Post-LECA
C2H2_Zn_finger_protein	KOG2505	38192	2	0.38882921589688507	U2	Post-LECA
C2H2_Zn_finger_protein	KOG2505	38266	1	0.3920515574650913	U2	Post-LECA
C2H2_Zn_finger_protein	KOG2505	38991	0	0.39742212674543503	U2	Post-LECA
C2H2_Zn_finger_protein	KOG2505	39002	2	0.40064446831364126	U2	Post-LECA
C2H2_Zn_finger_protein	KOG2505	39010	1	0.4038668098818475	U2	Post-LECA
C2H2_Zn_finger_protein	KOG2505	39014	2	0.40494092373791624	U2	Post-LECA
C2H2_Zn_finger_protein	KOG2505	39024	0	0.4092373791621912	U2	Post-LECA
C2H2_Zn_finger_protein	KOG2505	39032	2	0.4113856068743287	U2	Post-LECA
C2H2_Zn_finger_protein	KOG2505	39048	0	0.41353383458646614	U2	Post-LECA
C2H2_Zn_finger_protein	KOG2505	39049	1	0.41353383458646614	U2	Post-LECA
C2H2_Zn_finger_protein	KOG2505	39053	2	0.4146079484425349	U2	Post-LECA
C2H2_Zn_finger_protein	KOG2505	39517	1	0.41997851772287864	U2	Post-LECA
C2H2_Zn_finger_protein	KOG2505	39581	2	0.4264232008592911	U2	Post-LECA
C2H2_Zn_finger_protein	KOG2505	40543	1	0.4296455424274973	U2	Post-LECA
C2H2_Zn_finger_protein	KOG2505	40545	0	0.43071965628356607	U2	Post-LECA
C2H2_Zn_finger_protein	KOG2505	40550	2	0.4317937701396348	U2	Post-LECA
C2H2_Zn_finger_protein	KOG2505	40670	2	0.43501611170784105	U2	Post-LECA
C2H2_Zn_finger_protein	KOG2505	40680	0	0.439312567132116	U2	Post-LECA
C2H2_Zn_finger_protein	KOG2505	40696	1	0.44253490870032225	U2	Post-LECA
C2H2_Zn_finger_protein	KOG2505	40698	0	0.44360902255639095	U2	Post-LECA
C2H2_Zn_finger_protein	KOG2505	40749	0	0.4446831364124597	U2	Unique LECA (dupl)
C2H2_Zn_finger_protein	KOG2505	41235	0	0.44790547798066593	U2	Post-LECA
C2H2_Zn_finger_protein	KOG2505	41236	1	0.44790547798066593	U2	Post-LECA
C2H2_Zn_finger_protein	KOG2505	41751	0	0.4489795918367347	U2	Post-LECA
C2H2_Zn_finger_protein	KOG2505	41819	2	0.4522019334049409	U2	Post-LECA
C2H2_Zn_finger_protein	KOG2505	42356	2	0.4532760472610097	U2	Post-LECA
C2H2_Zn_finger_protein	KOG2505	42889	1	0.4564983888292159	U2	Post-LECA
C2H2_Zn_finger_protein	KOG2505	47057	2	0.4597207303974221	U2	Post-LECA
C2H2_Zn_finger_protein	KOG2505	47283	0	0.46294307196562834	U2	Post-LECA
C2H2_Zn_finger_protein	KOG2505	47285	2	0.46294307196562834	U2	Post-LECA
C2H2_Zn_finger_protein	KOG2505	47558	2	0.46616541353383456	U2	Post-LECA
C2H2_Zn_finger_protein	KOG2505	47562	0	0.4683136412459721	U2	Post-LECA
C2H2_Zn_finger_protein	KOG2505	47744	2	0.4747583243823845	U2	Post-LECA
C2H2_Zn_finger_protein	KOG2505	47745	0	0.4758324382384533	U2	Post-LECA
C2H2_Zn_finger_protein	KOG2505	47749	1	0.47690655209452204	U2	Post-LECA
C2H2_Zn_finger_protein	KOG2505	47751	0	0.47798066595059074	U2	Post-LECA
C2H2_Zn_finger_protein	KOG2505	47923	1	0.4822771213748657	U2	Post-LECA
C2H2_Zn_finger_protein	KOG2505	47980	1		U2	Post-LECA
C2H2_Zn_finger_protein	KOG2505	48019	1	0.48549946294307195	U2	Post-LECA
C2H2_Zn_finger_protein	KOG2505	48273	0	0.4908700322234157	U2	Post-LECA
C2H2_Zn_finger_protein	KOG2505	48274	1	0.4908700322234157	U2	Unique LECA (dupl)
C2H2_Zn_finger_protein	KOG2505	48357	0		U2	Post-LECA
C2H2_Zn_finger_protein	KOG2505	48363	0	0.49194414607948445	U2	Post-LECA
C2H2_Zn_finger_protein	KOG2505	48367	1	0.49301825993555315	U2	Post-LECA
C2H2_Zn_finger_protein	KOG2505	48371	2	0.4940923737916219	U2	Post-LECA
C2H2_Zn_finger_protein	KOG2505	48449	2	0.49624060150375937	U2	Post-LECA
C2H2_Zn_finger_protein	KOG2505	48513	0	0.4983888292158969	U2	Post-LECA
C2H2_Zn_finger_protein	KOG2505	50534	2	0.5037593984962406	U2	Post-LECA
C2H2_Zn_finger_protein	KOG2505	50785	1	0.505907626208378	U2	Post-LECA
C2H2_Zn_finger_protein	KOG2505	50925	0	0.5069817400644469	U2	Post-LECA
C2H2_Zn_finger_protein	KOG2505	51227	2	0.5091299677765844	U2	Post-LECA
C2H2_Zn_finger_protein	KOG2505	51966	0	0.5112781954887218	U2	Post-LECA
C2H2_Zn_finger_protein	KOG2505	53342	2	0.5134264232008593	U2	Post-LECA
C2H2_Zn_finger_protein	KOG2505	53533	1	0.5198711063372717	U2	Post-LECA
C2H2_Zn_finger_protein	KOG2505	53538	0	0.5220193340494093	U2	Post-LECA
C2H2_Zn_finger_protein	KOG2505	53540	2	0.5220193340494093	U2	Post-LECA
C2H2_Zn_finger_protein	KOG2505	53556	0	0.5263157894736842	U2	Post-LECA
C2H2_Zn_finger_protein	KOG2505	53557	1	0.5263157894736842	U2	Post-LECA
C2H2_Zn_finger_protein	KOG2505	53560	1	0.527389903329753	U2	Post-LECA
C2H2_Zn_finger_protein	KOG2505	53635	1		U2	Post-LECA
C2H2_Zn_finger_protein	KOG2505	53731	1	0.5349087003222341	U2	Post-LECA
C2H2_Zn_finger_protein	KOG2505	53734	1	0.5359828141783028	U2	Post-LECA
C2H2_Zn_finger_protein	KOG2505	53889	0	0.547798066595059	U2	Post-LECA
C2H2_Zn_finger_protein	KOG2505	53899	1	0.5510204081632653	U2	Post-LECA
C2H2_Zn_finger_protein	KOG2505	53947	1		U2	Post-LECA
C2H2_Zn_finger_protein	KOG2505	53959	1		U2	Post-LECA
C2H2_Zn_finger_protein	KOG2505	53965	1	0.556390977443609	U2	Post-LECA
C2H2_Zn_finger_protein	KOG2505	53968	1	0.5574650912996778	U2	Post-LECA
C2H2_Zn_finger_protein	KOG2505	53972	2	0.5585392051557465	U2	Post-LECA
C2H2_Zn_finger_protein	KOG2505	53973	0	0.5596133190118152	U2	Post-LECA
C2H2_Zn_finger_protein	KOG2505	53995	1	0.5671321160042965	U2	Post-LECA
C2H2_Zn_finger_protein	KOG2505	54049	1		U2	Post-LECA
C2H2_Zn_finger_protein	KOG2505	54053	2		U2	Post-LECA
C2H2_Zn_finger_protein	KOG2505	54070	1		U2	Post-LECA
C2H2_Zn_finger_protein	KOG2505	54112	1		U2	Post-LECA
C2H2_Zn_finger_protein	KOG2505	54115	1	0.5703544575725027	U2	Post-LECA
C2H2_Zn_finger_protein	KOG2505	54118	1	0.5714285714285714	U2	Post-LECA
C2H2_Zn_finger_protein	KOG2505	54121	1	0.5725026852846402	U2	Post-LECA
C2H2_Zn_finger_protein	KOG2505	54128	2	0.5746509129967776	U2	Post-LECA
C2H2_Zn_finger_protein	KOG2505	54130	1	0.5757250268528464	U2	Post-LECA
C2H2_Zn_finger_protein	KOG2505	54139	1	0.5789473684210527	U2	Post-LECA
C2H2_Zn_finger_protein	KOG2505	54145	1	0.5810955961331902	U2	Post-LECA
C2H2_Zn_finger_protein	KOG2505	54148	1	0.5821697099892589	U2	Post-LECA
C2H2_Zn_finger_protein	KOG2505	54157	1	0.5853920515574651	U2	Post-LECA
C2H2_Zn_finger_protein	KOG2505	54303	0	0.6047261009667024	U2	Post-LECA
C2H2_Zn_finger_protein	KOG2505	54319	1	0.6100966702470462	U2	Post-LECA
C2H2_Zn_finger_protein	KOG2505	54335	2	0.6143931256713212	U2	Post-LECA
C2H2_Zn_finger_protein	KOG2505	54344	2	0.6176154672395274	U2	Post-LECA
C2H2_Zn_finger_protein	KOG2505	54349	1	0.6197636949516648	U2	Post-LECA
C2H2_Zn_finger_protein	KOG2505	54382	1		U2	Post-LECA
C2H2_Zn_finger_protein	KOG2505	54447	0	0.631578947368421	U2	Post-LECA
C2H2_Zn_finger_protein	KOG2505	54451	1	0.6326530612244898	U2	Post-LECA
C2H2_Zn_finger_protein	KOG2505	54457	1	0.6348012889366272	U2	Post-LECA
C2H2_Zn_finger_protein	KOG2505	54463	1	0.6369495166487648	U2	Post-LECA
C2H2_Zn_finger_protein	KOG2505	54468	0	0.6390977443609023	U2	Post-LECA
C2H2_Zn_finger_protein	KOG2505	54469	1	0.6390977443609023	U2	Post-LECA
C2H2_Zn_finger_protein	KOG2505	54475	1	0.6412459720730398	U2	Post-LECA
C2H2_Zn_finger_protein	KOG2505	54478	1	0.6423200859291085	U2	Post-LECA
C2H2_Zn_finger_protein	KOG2505	54479	2	0.6423200859291085	U2	Post-LECA
C2H2_Zn_finger_protein	KOG2505	54514	1		U2	Post-LECA
C2H2_Zn_finger_protein	KOG2505	54520	1		U2	Post-LECA
C2H2_Zn_finger_protein	KOG2505	54580	1		U2	Post-LECA
C2H2_Zn_finger_protein	KOG2505	54586	1	0.6433941997851772	U2	Post-LECA
C2H2_Zn_finger_protein	KOG2505	54595	1	0.6466165413533834	U2	Post-LECA
C2H2_Zn_finger_protein	KOG2505	54598	1	0.6476906552094522	U2	Post-LECA
C2H2_Zn_finger_protein	KOG2505	54625	1	0.6573576799140709	U2	Post-LECA
C2H2_Zn_finger_protein	KOG2505	54627	0	0.6584317937701396	U2	Post-LECA
C2H2_Zn_finger_protein	KOG2505	54675	0	0.6638023630504833	U2	Post-LECA
C2H2_Zn_finger_protein	KOG2505	54688	1		U2	Post-LECA
C2H2_Zn_finger_protein	KOG2505	54880	1	0.6723952738990333	U2	Post-LECA
C2H2_Zn_finger_protein	KOG2505	54991	1	0.6809881847475833	U2	Post-LECA
C2H2_Zn_finger_protein	KOG2505	54998	2	0.6831364124597207	U2	Post-LECA
C2H2_Zn_finger_protein	KOG2505	55018	1	0.6906552094522019	U2	Post-LECA
C2H2_Zn_finger_protein	KOG2505	55084	1	0.6928034371643395	U2	Post-LECA
C2H2_Zn_finger_protein	KOG2505	55246	1		U2	Post-LECA
C2H2_Zn_finger_protein	KOG2505	55249	1	0.6949516648764769	U2	Post-LECA
C2H2_Zn_finger_protein	KOG2505	55428	0	0.706766917293233	U2	Post-LECA
C2H2_Zn_finger_protein	KOG2505	55521	0	0.7228786251342643	U2	Post-LECA
C2H2_Zn_finger_protein	KOG2505	55523	2	0.7228786251342643	U2	Post-LECA
C2H2_Zn_finger_protein	KOG2505	55530	0	0.7261009667024705	U2	Post-LECA
C2H2_Zn_finger_protein	KOG2505	55725	0	0.7314715359828142	U2	Post-LECA
C2H2_Zn_finger_protein	KOG2505	55730	2	0.7325456498388829	U2	Post-LECA
C2H2_Zn_finger_protein	KOG2505	55950	0	0.7346938775510204	U2	Post-LECA
C2H2_Zn_finger_protein	KOG2505	56630	2	0.7389903329752954	U2	Post-LECA
C2H2_Zn_finger_protein	KOG2505	56631	0	0.7400644468313641	U2	Post-LECA
C2H2_Zn_finger_protein	KOG2505	57123	0	0.7465091299677766	U2	Post-LECA
C2H2_Zn_finger_protein	KOG2505	57194	2	0.7475832438238453	U2	Post-LECA
C2H2_Zn_finger_protein	KOG2505	57195	0	0.748657357679914	U2	Post-LECA
C2H2_Zn_finger_protein	KOG2505	57220	1	0.7540279269602578	U2	Post-LECA
C2H2_Zn_finger_protein	KOG2505	57995	2	0.7593984962406015	U2	Post-LECA
C2H2_Zn_finger_protein	KOG2505	58454	2	0.761546723952739	U2	Post-LECA
C2H2_Zn_finger_protein	KOG2505	58676	2		U2	Post-LECA
C2H2_Zn_finger_protein	KOG2505	58686	0	0.7679914070891515	U2	Post-LECA
C2H2_Zn_finger_protein	KOG2505	58698	0	0.7722878625134264	U2	Post-LECA
C2H2_Zn_finger_protein	KOG2505	58699	1	0.7722878625134264	U2	Post-LECA
C2H2_Zn_finger_protein	KOG2505	58791	0	0.7755102040816326	U2	Post-LECA
C2H2_Zn_finger_protein	KOG2505	58798	1	0.7776584317937701	U2	Post-LECA
C2H2_Zn_finger_protein	KOG2505	58800	0	0.7787325456498388	U2	Post-LECA
C2H2_Zn_finger_protein	KOG2505	60661	1	0.7830290010741139	U2	Post-LECA
C2H2_Zn_finger_protein	KOG2505	60668	2	0.7851772287862513	U2	Unique LECA (dupl)
C2H2_Zn_finger_protein	KOG2505	60813	0	0.7926960257787325	U2	Post-LECA
C2H2_Zn_finger_protein	KOG2505	66128	2	0.7937701396348013	U2	Post-LECA
C2H2_Zn_finger_protein	KOG2505	66152	2		U2	Post-LECA
C2H2_Zn_finger_protein	KOG2505	66738	0	0.8012889366272825	U2	Post-LECA
C2H2_Zn_finger_protein	KOG2505	66769	1	0.8023630504833512	U2	Post-LECA
C2H2_Zn_finger_protein	KOG2505	66771	0	0.80343716433942	U2	Post-LECA
C2H2_Zn_finger_protein	KOG2505	67170	0	0.8088077336197637	U2	Post-LECA
C2H2_Zn_finger_protein	KOG2505	67174	1	0.8098818474758325	U2	Post-LECA
C2H2_Zn_finger_protein	KOG2505	67370	2	0.8152524167561761	U2	Post-LECA
C2H2_Zn_finger_protein	KOG2505	68073	0		U2	Post-LECA
C2H2_Zn_finger_protein	KOG2505	68089	1	0.8206229860365198	U2	Post-LECA
C2H2_Zn_finger_protein	KOG2505	68091	0	0.8216970998925887	U2	Post-LECA
C2H2_Zn_finger_protein	KOG2505	68517	0	0.8259935553168636	U2	Post-LECA
C2H2_Zn_finger_protein	KOG2505	68640	0	0.8302900107411385	U2	Post-LECA
C2H2_Zn_finger_protein	KOG2505	68643	0	0.8313641245972073	U2	Post-LECA
C2H2_Zn_finger_protein	KOG2505	68712	0	0.8345864661654135	U2	Post-LECA
C2H2_Zn_finger_protein	KOG2505	73686	0	0.8378088077336198	U2	Post-LECA
C2H2_Zn_finger_protein	KOG2505	73962	0	0.8388829215896885	U2	Post-LECA
C2H2_Zn_finger_protein	KOG2505	74013	0	0.841031149301826	U2	Post-LECA
C2H2_Zn_finger_protein	KOG2505	74016	0	0.8421052631578947	U2	Post-LECA
C2H2_Zn_finger_protein	KOG2505	75436	1	0.8485499462943072	U2	Post-LECA
C2H2_Zn_finger_protein	KOG2505	75446	2	0.8517722878625135	U2	Post-LECA
C2H2_Zn_finger_protein	KOG2505	75821	2	0.8549946294307197	U2	Post-LECA
C2H2_Zn_finger_protein	KOG2505	75822	0	0.8560687432867884	U2	Post-LECA
C2H2_Zn_finger_protein	KOG2505	76176	0	0.8668098818474759	U2	Post-LECA
C2H2_Zn_finger_protein	KOG2505	76263	0		U2	Post-LECA
C2H2_Zn_finger_protein	KOG2505	76571	2		U2	Post-LECA
C2H2_Zn_finger_protein	KOG2505	76591	1		U2	Post-LECA
C2H2_Zn_finger_protein	KOG2505	76617	0		U2	Post-LECA
C2H2_Zn_finger_protein	KOG2505	76637	2		U2	Post-LECA
C2H2_Zn_finger_protein	KOG2505	76749	0	0.8689581095596133	U2	Post-LECA
C2H2_Zn_finger_protein	KOG2505	76759	1	0.8721804511278195	U2	Post-LECA
C2H2_Zn_finger_protein	KOG2505	76784	2	0.8807733619763695	U2	Post-LECA
C2H2_Zn_finger_protein	KOG2505	77172	0		U2	Post-LECA
C2H2_Zn_finger_protein	KOG2505	77218	1		U2	Post-LECA
C2H2_Zn_finger_protein	KOG2505	77246	2	0.8936627282491945	U2	Post-LECA
C2H2_Zn_finger_protein	KOG2505	77277	0		U2	Post-LECA
C2H2_Zn_finger_protein	KOG2505	77511	0	0.8979591836734694	U2	Post-LECA
C2H2_Zn_finger_protein	KOG2505	77512	1	0.8979591836734694	U2	Post-LECA
C2H2_Zn_finger_protein	KOG2505	77514	0	0.8990332975295381	U2	Post-LECA
C2H2_Zn_finger_protein	KOG2505	77814	0	0.9001074113856069	U2	Post-LECA
C2H2_Zn_finger_protein	KOG2505	77824	1	0.9033297529538131	U2	Post-LECA
C2H2_Zn_finger_protein	KOG2505	77826	0	0.9044038668098818	U2	Post-LECA
C2H2_Zn_finger_protein	KOG2505	78333	0	0.9129967776584318	U2	Post-LECA
C2H2_Zn_finger_protein	KOG2505	78954	0	0.9172932330827067	U2	Post-LECA
C2H2_Zn_finger_protein	KOG2505	80061	0		U2	Post-LECA
C2H2_Zn_finger_protein	KOG2505	80095	1		U2	Post-LECA
C2H2_Zn_finger_protein	KOG2505	80594	2	0.9398496240601504	U2	Post-LECA
C2H2_Zn_finger_protein	KOG2505	80687	2	0.9484425349087003	U2	Post-LECA
C2H2_Zn_finger_protein	KOG2505	80690	2	0.949516648764769	U2	Post-LECA
C2H2_Zn_finger_protein	KOG2505	80696	2	0.9516648764769066	U2	Post-LECA
C2H2_Zn_finger_protein	KOG2505	80808	0	0.9538131041890441	U2	Post-LECA
C2H2_Zn_finger_protein	KOG2505	81685	1		U2	Post-LECA
C2H2_Zn_finger_protein	KOG2505	81795	0	0.9645542427497314	U2	Post-LECA
C2H2_Zn_finger_protein	KOG2505	81922	1	0.9656283566058003	U2	Post-LECA
C2H2_Zn_finger_protein	KOG2505	81929	2	0.9677765843179377	U2	Post-LECA
C2H2_Zn_finger_protein	KOG2505	82151	2	0.9752953813104189	U2	Post-LECA
C2H2_Zn_finger_protein	KOG2505	82459	1		U2	Post-LECA
C2H2_Zn_finger_protein	KOG2505	82527	0		U2	Post-LECA
C2H2_Zn_finger_protein	KOG2505	82574	2		U2	Post-LECA
C2H2_Zn_finger_protein	KOG2505	82575	0	0.9817400644468314	U2	Post-LECA
C2H2_Zn_finger_protein	KOG2505	82576	1	0.9817400644468314	U2	Post-LECA
C2H2_Zn_finger_protein	KOG2505	82661	2		U2	Post-LECA
C2H2_Zn_finger_protein	KOG2505	82662	0		U2	Post-LECA
C2H2_Zn_finger_protein	KOG2505	82765	1		U2	Post-LECA
C2H2_Zn_finger_protein	KOG2505	82823	2		U2	Post-LECA
C2H2_Zn_finger_protein	KOG2505	82982	2		U2	Post-LECA
C2H2_Zn_finger_protein	KOG2505	83390	2		U2	Post-LECA
C2H2_Zn_finger_protein	KOG2505	83499	0		U2	Post-LECA
C2H2_Zn_finger_protein	KOG2505	83537	2		U2	Post-LECA
C2H2_Zn_finger_protein	KOG3608	859	1		U2	Post-LECA
C2H2_Zn_finger_protein	KOG3608	1743	0	0.0018796992481203006	U2	Post-LECA
C2H2_Zn_finger_protein	KOG3608	1849	1	0.0037593984962406013	U2	Post-LECA
C2H2_Zn_finger_protein	KOG3608	1978	1	0.004699248120300752	U2	Post-LECA
C2H2_Zn_finger_protein	KOG3608	1981	1	0.005639097744360902	U2	Post-LECA
C2H2_Zn_finger_protein	KOG3608	1986	0	0.007518796992481203	U2	Post-LECA
C2H2_Zn_finger_protein	KOG3608	1991	2	0.008458646616541353	U2	Post-LECA
C2H2_Zn_finger_protein	KOG3608	1995	0	0.010338345864661654	U2	Post-LECA
C2H2_Zn_finger_protein	KOG3608	2003	2	0.012218045112781954	U2	Post-LECA
C2H2_Zn_finger_protein	KOG3608	2010	0	0.015037593984962405	U2	Post-LECA
C2H2_Zn_finger_protein	KOG3608	2233	1		U2	Post-LECA
C2H2_Zn_finger_protein	KOG3608	2383	1		U2	Post-LECA
C2H2_Zn_finger_protein	KOG3608	2395	1	0.018796992481203006	U2	Post-LECA
C2H2_Zn_finger_protein	KOG3608	2418	0	0.023496240601503758	U2	Post-LECA
C2H2_Zn_finger_protein	KOG3608	2472	0	0.03007518796992481	U2	Post-LECA
C2H2_Zn_finger_protein	KOG3608	2826	0	0.03853383458646616	U2	Post-LECA
C2H2_Zn_finger_protein	KOG3608	2881	1	0.046052631578947366	U2	Post-LECA
C2H2_Zn_finger_protein	KOG3608	2893	1	0.04981203007518797	U2	Post-LECA
C2H2_Zn_finger_protein	KOG3608	3298	1		U2	Post-LECA
C2H2_Zn_finger_protein	KOG3608	3339	0	0.06015037593984962	U2	Post-LECA
C2H2_Zn_finger_protein	KOG3608	3361	1	0.06672932330827068	U2	Post-LECA
C2H2_Zn_finger_protein	KOG3608	3840	0	0.07048872180451128	U2	Post-LECA
C2H2_Zn_finger_protein	KOG3608	3847	1	0.07236842105263158	U2	Post-LECA
C2H2_Zn_finger_protein	KOG3608	3849	0	0.07330827067669173	U2	Post-LECA
C2H2_Zn_finger_protein	KOG3608	3855	0	0.07518796992481203	U2	Post-LECA
C2H2_Zn_finger_protein	KOG3608	3858	0	0.07612781954887218	U2	Post-LECA
C2H2_Zn_finger_protein	KOG3608	3864	0	0.07800751879699248	U2	Post-LECA
C2H2_Zn_finger_protein	KOG3608	3870	0	0.07988721804511278	U2	Post-LECA
C2H2_Zn_finger_protein	KOG3608	3885	0	0.08458646616541353	U2	Post-LECA
C2H2_Zn_finger_protein	KOG3608	4032	0		U2	Post-LECA
C2H2_Zn_finger_protein	KOG3608	4056	0	0.08740601503759399	U2	Post-LECA
C2H2_Zn_finger_protein	KOG3608	4192	1	0.09022556390977443	U2	Post-LECA
C2H2_Zn_finger_protein	KOG3608	4210	1		U2	Post-LECA
C2H2_Zn_finger_protein	KOG3608	4212	0	0.09492481203007519	U2	Post-LECA
C2H2_Zn_finger_protein	KOG3608	4213	1	0.09492481203007519	U2	Post-LECA
C2H2_Zn_finger_protein	KOG3608	4216	1	0.09586466165413533	U2	Post-LECA
C2H2_Zn_finger_protein	KOG3608	4441	1		U2	Post-LECA
C2H2_Zn_finger_protein	KOG3608	4791	0		U2	Post-LECA
C2H2_Zn_finger_protein	KOG3608	4864	1		U2	Post-LECA
C2H2_Zn_finger_protein	KOG3608	4876	1	0.09774436090225563	U2	Post-LECA
C2H2_Zn_finger_protein	KOG3608	4906	1	0.10714285714285714	U2	Post-LECA
C2H2_Zn_finger_protein	KOG3608	4914	0	0.1099624060150376	U2	Post-LECA
C2H2_Zn_finger_protein	KOG3608	4915	1	0.1099624060150376	U2	Post-LECA
C2H2_Zn_finger_protein	KOG3608	4920	0	0.1118421052631579	U2	Post-LECA
C2H2_Zn_finger_protein	KOG3608	4925	2	0.11278195488721804	U2	Post-LECA
C2H2_Zn_finger_protein	KOG3608	4932	0	0.1156015037593985	U2	Post-LECA
C2H2_Zn_finger_protein	KOG3608	4939	1	0.1174812030075188	U2	Post-LECA
C2H2_Zn_finger_protein	KOG3608	4940	2	0.1174812030075188	U2	Post-LECA
C2H2_Zn_finger_protein	KOG3608	4945	1	0.1193609022556391	U2	Post-LECA
C2H2_Zn_finger_protein	KOG3608	4951	1	0.1212406015037594	U2	Post-LECA
C2H2_Zn_finger_protein	KOG3608	5437	1		U2	Post-LECA
C2H2_Zn_finger_protein	KOG3608	5449	1	0.12593984962406016	U2	Post-LECA
C2H2_Zn_finger_protein	KOG3608	5455	1	0.12781954887218044	U2	Post-LECA
C2H2_Zn_finger_protein	KOG3608	5849	2	0.13909774436090225	U2	Post-LECA
C2H2_Zn_finger_protein	KOG3608	5851	1	0.1400375939849624	U2	Post-LECA
C2H2_Zn_finger_protein	KOG3608	5859	0	0.14285714285714285	U2	Post-LECA
C2H2_Zn_finger_protein	KOG3608	5860	1	0.14285714285714285	U2	Post-LECA
C2H2_Zn_finger_protein	KOG3608	5862	0	0.143796992481203	U2	Post-LECA
C2H2_Zn_finger_protein	KOG3608	5866	1	0.14473684210526316	U2	Post-LECA
C2H2_Zn_finger_protein	KOG3608	5870	2	0.14567669172932332	U2	Post-LECA
C2H2_Zn_finger_protein	KOG3608	5872	1	0.14661654135338345	U2	Post-LECA
C2H2_Zn_finger_protein	KOG3608	5878	1	0.14849624060150377	U2	Post-LECA
C2H2_Zn_finger_protein	KOG3608	5887	1	0.1513157894736842	U2	Post-LECA
C2H2_Zn_finger_protein	KOG3608	5893	1	0.15319548872180452	U2	Post-LECA
C2H2_Zn_finger_protein	KOG3608	5901	0	0.15601503759398497	U2	Post-LECA
C2H2_Zn_finger_protein	KOG3608	5929	1		U2	Post-LECA
C2H2_Zn_finger_protein	KOG3608	6592	1		U2	Post-LECA
C2H2_Zn_finger_protein	KOG3608	6753	0	0.162593984962406	U2	Post-LECA
C2H2_Zn_finger_protein	KOG3608	6757	1	0.16353383458646617	U2	Post-LECA
C2H2_Zn_finger_protein	KOG3608	6777	0	0.17011278195488722	U2	Post-LECA
C2H2_Zn_finger_protein	KOG3608	6781	1	0.17105263157894737	U2	Post-LECA
C2H2_Zn_finger_protein	KOG3608	6784	1	0.17199248120300753	U2	Post-LECA
C2H2_Zn_finger_protein	KOG3608	6789	0	0.17387218045112782	U2	Post-LECA
C2H2_Zn_finger_protein	KOG3608	6799	1	0.17669172932330826	U2	Post-LECA
C2H2_Zn_finger_protein	KOG3608	6800	2	0.17669172932330826	U2	Post-LECA
C2H2_Zn_finger_protein	KOG3608	6940	1		U2	Post-LECA
C2H2_Zn_finger_protein	KOG3608	6946	1		U2	Post-LECA
C2H2_Zn_finger_protein	KOG3608	6960	0		U2	Post-LECA
C2H2_Zn_finger_protein	KOG3608	6967	1		U2	Post-LECA
C2H2_Zn_finger_protein	KOG3608	7023	0	0.18984962406015038	U2	Post-LECA
C2H2_Zn_finger_protein	KOG3608	7360	1	0.19266917293233082	U2	Post-LECA
C2H2_Zn_finger_protein	KOG3608	7363	1	0.19360902255639098	U2	Post-LECA
C2H2_Zn_finger_protein	KOG3608	7366	1	0.19454887218045114	U2	Post-LECA
C2H2_Zn_finger_protein	KOG3608	7369	1	0.19548872180451127	U2	Post-LECA
C2H2_Zn_finger_protein	KOG3608	7372	1	0.19642857142857142	U2	Post-LECA
C2H2_Zn_finger_protein	KOG3608	7377	0	0.19830827067669174	U2	Post-LECA
C2H2_Zn_finger_protein	KOG3608	7380	0	0.19924812030075187	U2	Post-LECA
C2H2_Zn_finger_protein	KOG3608	7387	1	0.20112781954887218	U2	Post-LECA
C2H2_Zn_finger_protein	KOG3608	7396	1	0.20394736842105263	U2	Post-LECA
C2H2_Zn_finger_protein	KOG3608	7399	1	0.20488721804511278	U2	Post-LECA
C2H2_Zn_finger_protein	KOG3608	7403	2	0.20582706766917294	U2	Post-LECA
C2H2_Zn_finger_protein	KOG3608	7405	1	0.20676691729323307	U2	Post-LECA
C2H2_Zn_finger_protein	KOG3608	7423	1	0.212406015037594	U2	Post-LECA
C2H2_Zn_finger_protein	KOG3608	7446	0	0.21428571428571427	U2	Post-LECA
C2H2_Zn_finger_protein	KOG3608	7453	1	0.2161654135338346	U2	Post-LECA
C2H2_Zn_finger_protein	KOG3608	7459	1	0.21804511278195488	U2	Post-LECA
C2H2_Zn_finger_protein	KOG3608	7476	0	0.22274436090225563	U2	Post-LECA
C2H2_Zn_finger_protein	KOG3608	7482	0	0.22462406015037595	U2	Post-LECA
C2H2_Zn_finger_protein	KOG3608	7558	1		U2	Post-LECA
C2H2_Zn_finger_protein	KOG3608	7585	1	0.22932330827067668	U2	Post-LECA
C2H2_Zn_finger_protein	KOG3608	7669	1		U2	Post-LECA
C2H2_Zn_finger_protein	KOG3608	7757	2		U2	Post-LECA
C2H2_Zn_finger_protein	KOG3608	7758	0		U2	Post-LECA
C2H2_Zn_finger_protein	KOG3608	7912	1	0.2349624060150376	U2	Post-LECA
C2H2_Zn_finger_protein	KOG3608	7927	1	0.23966165413533835	U2	Post-LECA
C2H2_Zn_finger_protein	KOG3608	7931	2	0.24060150375939848	U2	Post-LECA
C2H2_Zn_finger_protein	KOG3608	7958	2	0.24906015037593984	U2	Post-LECA
C2H2_Zn_finger_protein	KOG3608	7974	0		U2	Post-LECA
C2H2_Zn_finger_protein	KOG3608	8029	1		U2	Post-LECA
C2H2_Zn_finger_protein	KOG3608	8035	1		U2	Post-LECA
C2H2_Zn_finger_protein	KOG3608	8085	0		U2	Post-LECA
C2H2_Zn_finger_protein	KOG3608	8121	0		U2	Post-LECA
C2H2_Zn_finger_protein	KOG3608	8181	0	0.2706766917293233	U2	Post-LECA
C2H2_Zn_finger_protein	KOG3608	8194	1		U2	Post-LECA
C2H2_Zn_finger_protein	KOG3608	8405	2		U2	Post-LECA
C2H2_Zn_finger_protein	KOG3608	8607	0	0.2744360902255639	U2	Post-LECA
C2H2_Zn_finger_protein	KOG3608	8626	1	0.2800751879699248	U2	Post-LECA
C2H2_Zn_finger_protein	KOG3608	8635	1	0.28289473684210525	U2	Post-LECA
C2H2_Zn_finger_protein	KOG3608	8641	1	0.28477443609022557	U2	Post-LECA
C2H2_Zn_finger_protein	KOG3608	8650	1	0.287593984962406	U2	Post-LECA
C2H2_Zn_finger_protein	KOG3608	8652	0	0.28853383458646614	U2	Post-LECA
C2H2_Zn_finger_protein	KOG3608	8655	0	0.2894736842105263	U2	Post-LECA
C2H2_Zn_finger_protein	KOG3608	8673	0	0.2941729323308271	U2	Post-LECA
C2H2_Zn_finger_protein	KOG3608	8677	1	0.2951127819548872	U2	Post-LECA
C2H2_Zn_finger_protein	KOG3608	9301	1		U2	Post-LECA
C2H2_Zn_finger_protein	KOG3608	9392	2	0.29699248120300753	U2	Post-LECA
C2H2_Zn_finger_protein	KOG3608	9663	0		U2	Post-LECA
C2H2_Zn_finger_protein	KOG3608	9685	1		U2	Post-LECA
C2H2_Zn_finger_protein	KOG3608	9692	2	0.299812030075188	U2	Post-LECA
C2H2_Zn_finger_protein	KOG3608	10000	1		U2	Post-LECA
C2H2_Zn_finger_protein	KOG3608	10270	1		U2	Post-LECA
C2H2_Zn_finger_protein	KOG3608	10728	0	0.3082706766917293	U2	Post-LECA
C2H2_Zn_finger_protein	KOG3608	10881	0		U2	Post-LECA
C2H2_Zn_finger_protein	KOG3608	11271	0		U2	Post-LECA
C2H2_Zn_finger_protein	KOG3608	11283	0		U2	Post-LECA
C2H2_Zn_finger_protein	KOG3608	11341	1		U2	Post-LECA
C2H2_Zn_finger_protein	KOG3608	11415	0	0.3148496240601504	U2	Post-LECA
C2H2_Zn_finger_protein	KOG3608	11416	1	0.3148496240601504	U2	Post-LECA
C2H2_Zn_finger_protein	KOG3608	11424	0	0.3176691729323308	U2	Post-LECA
C2H2_Zn_finger_protein	KOG3608	11427	0	0.31860902255639095	U2	Post-LECA
C2H2_Zn_finger_protein	KOG3608	11428	1	0.31860902255639095	U2	Post-LECA
C2H2_Zn_finger_protein	KOG3608	11429	2	0.31860902255639095	U2	Post-LECA
C2H2_Zn_finger_protein	KOG3608	11430	0	0.31954887218045114	U2	Post-LECA
C2H2_Zn_finger_protein	KOG3608	11538	0	0.32142857142857145	U2	Post-LECA
C2H2_Zn_finger_protein	KOG3608	11545	1	0.3233082706766917	U2	Post-LECA
C2H2_Zn_finger_protein	KOG3608	12030	0		U2	Post-LECA
C2H2_Zn_finger_protein	KOG3608	12367	1	0.3308270676691729	U2	Post-LECA
C2H2_Zn_finger_protein	KOG3608	12376	1	0.33364661654135336	U2	Post-LECA
C2H2_Zn_finger_protein	KOG3608	12378	0	0.33458646616541354	U2	Post-LECA
C2H2_Zn_finger_protein	KOG3608	12382	1	0.3355263157894737	U2	Post-LECA
C2H2_Zn_finger_protein	KOG3608	12388	1	0.337406015037594	U2	Post-LECA
C2H2_Zn_finger_protein	KOG3608	12391	1	0.3383458646616541	U2	Post-LECA
C2H2_Zn_finger_protein	KOG3608	12396	0	0.34022556390977443	U2	Post-LECA
C2H2_Zn_finger_protein	KOG3608	12508	1		U2	Post-LECA
C2H2_Zn_finger_protein	KOG3608	12606	0		U2	Post-LECA
C2H2_Zn_finger_protein	KOG3608	12634	1		U2	Post-LECA
C2H2_Zn_finger_protein	KOG3608	12655	1		U2	Post-LECA
C2H2_Zn_finger_protein	KOG3608	12717	0		U2	Post-LECA
C2H2_Zn_finger_protein	KOG3608	12811	1	0.3458646616541353	U2	Post-LECA
C2H2_Zn_finger_protein	KOG3608	12814	1	0.3468045112781955	U2	Post-LECA
C2H2_Zn_finger_protein	KOG3608	12817	1	0.34774436090225563	U2	Post-LECA
C2H2_Zn_finger_protein	KOG3608	12826	1	0.3505639097744361	U2	Post-LECA
C2H2_Zn_finger_protein	KOG3608	12829	1	0.35150375939849626	U2	Post-LECA
C2H2_Zn_finger_protein	KOG3608	12832	1	0.3524436090225564	U2	Post-LECA
C2H2_Zn_finger_protein	KOG3608	12835	1	0.3533834586466165	U2	Post-LECA
C2H2_Zn_finger_protein	KOG3608	12838	1	0.3543233082706767	U2	Post-LECA
C2H2_Zn_finger_protein	KOG3608	12841	1	0.35526315789473684	U2	Post-LECA
C2H2_Zn_finger_protein	KOG3608	13389	0	0.36372180451127817	U2	Post-LECA
C2H2_Zn_finger_protein	KOG3608	13393	1	0.36466165413533835	U2	Post-LECA
C2H2_Zn_finger_protein	KOG3608	13445	2		U2	Post-LECA
C2H2_Zn_finger_protein	KOG3608	13594	1	0.38627819548872183	U2	Post-LECA
C2H2_Zn_finger_protein	KOG3608	13606	1	0.38721804511278196	U2	Post-LECA
C2H2_Zn_finger_protein	KOG3608	13613	2	0.3890977443609023	U2	Post-LECA
C2H2_Zn_finger_protein	KOG3608	13617	0	0.39097744360902253	U2	Post-LECA
C2H2_Zn_finger_protein	KOG3608	13619	2	0.39097744360902253	U2	Post-LECA
C2H2_Zn_finger_protein	KOG3608	13720	1	0.39473684210526316	U2	Post-LECA
C2H2_Zn_finger_protein	KOG3608	13725	0	0.3966165413533835	U2	Post-LECA
C2H2_Zn_finger_protein	KOG3608	13797	0	0.39849624060150374	U2	Post-LECA
C2H2_Zn_finger_protein	KOG3608	13798	1	0.39849624060150374	U2	Post-LECA
C2H2_Zn_finger_protein	KOG3608	14306	2		U2	Post-LECA
C2H2_Zn_finger_protein	KOG3608	14309	2	0.40225563909774437	U2	Post-LECA
C2H2_Zn_finger_protein	KOG3608	14590	1	0.40601503759398494	U2	Post-LECA
C2H2_Zn_finger_protein	KOG3608	14592	0	0.4069548872180451	U2	Post-LECA
C2H2_Zn_finger_protein	KOG3608	14676	0	0.41353383458646614	U2	Post-LECA
C2H2_Zn_finger_protein	KOG3608	14686	1	0.41635338345864664	U2	Post-LECA
C2H2_Zn_finger_protein	KOG3608	15044	2	0.4191729323308271	U2	Post-LECA
C2H2_Zn_finger_protein	KOG3608	15054	0	0.42199248120300753	U2	Post-LECA
C2H2_Zn_finger_protein	KOG3608	15056	2	0.42199248120300753	U2	Post-LECA
C2H2_Zn_finger_protein	KOG3608	15082	1	0.42387218045112784	U2	Post-LECA
C2H2_Zn_finger_protein	KOG3608	15087	0	0.4257518796992481	U2	Post-LECA
C2H2_Zn_finger_protein	KOG3608	15486	0	0.43703007518796994	U2	Post-LECA
C2H2_Zn_finger_protein	KOG3608	15488	2	0.43703007518796994	U2	Post-LECA
C2H2_Zn_finger_protein	KOG3608	15762	0	0.4407894736842105	U2	Post-LECA
C2H2_Zn_finger_protein	KOG3608	15773	2	0.44360902255639095	U2	Post-LECA
C2H2_Zn_finger_protein	KOG3608	16304	2	0.4558270676691729	U2	Post-LECA
C2H2_Zn_finger_protein	KOG3608	16323	0	0.462406015037594	U2	Post-LECA
C2H2_Zn_finger_protein	KOG3608	16348	1		U2	Post-LECA
C2H2_Zn_finger_protein	KOG3608	16666	1	0.46898496240601506	U2	Post-LECA
C2H2_Zn_finger_protein	KOG3608	16669	1	0.4699248120300752	U2	Post-LECA
C2H2_Zn_finger_protein	KOG3608	17137	1		U2	Post-LECA
C2H2_Zn_finger_protein	KOG3608	17150	2		U2	Post-LECA
C2H2_Zn_finger_protein	KOG3608	17264	2		U2	Post-LECA
C2H2_Zn_finger_protein	KOG3608	19220	2	0.4774436090225564	U2	Post-LECA
C2H2_Zn_finger_protein	KOG3608	19230	0	0.4783834586466165	U2	Post-LECA
C2H2_Zn_finger_protein	KOG3608	19232	2	0.4783834586466165	U2	Post-LECA
C2H2_Zn_finger_protein	KOG3608	19596	0	0.4830827067669173	U2	Post-LECA
C2H2_Zn_finger_protein	KOG3608	19726	1	0.48402255639097747	U2	Post-LECA
C2H2_Zn_finger_protein	KOG3608	19794	0	0.4849624060150376	U2	Post-LECA
C2H2_Zn_finger_protein	KOG3608	19800	0	0.4859022556390977	U2	Post-LECA
C2H2_Zn_finger_protein	KOG3608	19990	1	0.48872180451127817	U2	Post-LECA
C2H2_Zn_finger_protein	KOG3608	19991	2	0.48872180451127817	U2	Post-LECA
C2H2_Zn_finger_protein	KOG3608	20171	2	0.4906015037593985	U2	Post-LECA
C2H2_Zn_finger_protein	KOG3608	20172	0	0.49154135338345867	U2	Post-LECA
C2H2_Zn_finger_protein	KOG3608	20278	1	0.4943609022556391	U2	Post-LECA
C2H2_Zn_finger_protein	KOG3608	20407	1	0.49624060150375937	U2	Post-LECA
C2H2_Zn_finger_protein	KOG3608	20411	2	0.49718045112781956	U2	Post-LECA
C2H2_Zn_finger_protein	KOG3608	21749	2	0.49906015037593987	U2	Post-LECA
C2H2_Zn_finger_protein	KOG3608	21759	0	0.5028195488721805	U2	Post-LECA
C2H2_Zn_finger_protein	KOG3608	21762	0	0.5037593984962406	U2	Post-LECA
C2H2_Zn_finger_protein	KOG3608	21772	1	0.506578947368421	U2	Post-LECA
C2H2_Zn_finger_protein	KOG3608	21955	1		U2	Post-LECA
C2H2_Zn_finger_protein	KOG3608	22054	1	0.5084586466165414	U2	Post-LECA
C2H2_Zn_finger_protein	KOG3608	22076	2		U2	Post-LECA
C2H2_Zn_finger_protein	KOG3608	22089	0		U2	Post-LECA
C2H2_Zn_finger_protein	KOG3608	22224	0		U2	Post-LECA
C2H2_Zn_finger_protein	KOG3608	22227	0		U2	Post-LECA
C2H2_Zn_finger_protein	KOG3608	22237	1	0.5122180451127819	U2	Post-LECA
C2H2_Zn_finger_protein	KOG3608	22242	0	0.5131578947368421	U2	Post-LECA
C2H2_Zn_finger_protein	KOG3608	22940	2	0.5159774436090225	U2	Post-LECA
C2H2_Zn_finger_protein	KOG3608	22941	0	0.5169172932330827	U2	Post-LECA
C2H2_Zn_finger_protein	KOG3608	23125	1	0.5206766917293233	U2	Post-LECA
C2H2_Zn_finger_protein	KOG3608	23298	0	0.5272556390977443	U2	Post-LECA
C2H2_Zn_finger_protein	KOG3608	23300	2	0.5272556390977443	U2	Post-LECA
C2H2_Zn_finger_protein	KOG3608	23367	0	0.5300751879699248	U2	Post-LECA
C2H2_Zn_finger_protein	KOG3608	23372	2	0.5310150375939849	U2	Post-LECA
C2H2_Zn_finger_protein	KOG3608	26058	0	0.5338345864661654	U2	Post-LECA
C2H2_Zn_finger_protein	KOG3608	26066	2	0.5357142857142857	U2	Post-LECA
C2H2_Zn_finger_protein	KOG3608	26224	1		U2	Post-LECA
C2H2_Zn_finger_protein	KOG3608	26300	2		U2	Post-LECA
C2H2_Zn_finger_protein	KOG3608	26329	1		U2	Post-LECA
C2H2_Zn_finger_protein	KOG3608	27366	0		U2	Post-LECA
C2H2_Zn_finger_protein	KOG3608	27379	1		U2	Post-LECA
C2H2_Zn_finger_protein	KOG3608	27380	2		U2	Post-LECA
C2H2_Zn_finger_protein	KOG3608	27540	0		U2	Post-LECA
C2H2_Zn_finger_protein	KOG3608	27555	0		U2	Post-LECA
C2H2_Zn_finger_protein	KOG3608	27951	0	0.5460526315789473	U2	Post-LECA
C2H2_Zn_finger_protein	KOG3608	27958	1	0.5479323308270677	U2	Post-LECA
C2H2_Zn_finger_protein	KOG3608	28028	2	0.5488721804511278	U2	Post-LECA
C2H2_Zn_finger_protein	KOG3608	28029	0	0.549812030075188	U2	Post-LECA
C2H2_Zn_finger_protein	KOG3608	28030	1	0.549812030075188	U2	Post-LECA
C2H2_Zn_finger_protein	KOG3608	28032	0	0.5507518796992481	U2	Post-LECA
C2H2_Zn_finger_protein	KOG3608	28035	0	0.5516917293233082	U2	Post-LECA
C2H2_Zn_finger_protein	KOG3608	28036	1	0.5516917293233082	U2	Post-LECA
C2H2_Zn_finger_protein	KOG3608	28037	2	0.5516917293233082	U2	Post-LECA
C2H2_Zn_finger_protein	KOG3608	28038	0	0.5526315789473685	U2	Post-LECA
C2H2_Zn_finger_protein	KOG3608	28790	2	0.5545112781954887	U2	Post-LECA
C2H2_Zn_finger_protein	KOG3608	28792	1	0.5554511278195489	U2	Post-LECA
C2H2_Zn_finger_protein	KOG3608	28797	0	0.5573308270676691	U2	Post-LECA
C2H2_Zn_finger_protein	KOG3608	29709	0	0.5601503759398496	U2	Post-LECA
C2H2_Zn_finger_protein	KOG3608	29712	0	0.5610902255639098	U2	Post-LECA
C2H2_Zn_finger_protein	KOG3608	29714	2	0.5610902255639098	U2	Post-LECA
C2H2_Zn_finger_protein	KOG3608	29729	2	0.5639097744360902	U2	Post-LECA
C2H2_Zn_finger_protein	KOG3608	30334	1	0.5657894736842105	U2	Post-LECA
C2H2_Zn_finger_protein	KOG3608	30335	2	0.5657894736842105	U2	Post-LECA
C2H2_Zn_finger_protein	KOG3608	30336	0	0.5667293233082706	U2	Post-LECA
C2H2_Zn_finger_protein	KOG3608	30339	0	0.5676691729323309	U2	Post-LECA
C2H2_Zn_finger_protein	KOG3608	30347	2	0.5695488721804511	U2	Post-LECA
C2H2_Zn_finger_protein	KOG3608	30353	2	0.5714285714285714	U2	Post-LECA
C2H2_Zn_finger_protein	KOG3608	30355	1	0.5723684210526315	U2	Post-LECA
C2H2_Zn_finger_protein	KOG3608	30363	0	0.575187969924812	U2	Post-LECA
C2H2_Zn_finger_protein	KOG3608	30367	1	0.5761278195488722	U2	Post-LECA
C2H2_Zn_finger_protein	KOG3608	30585	0	0.5780075187969925	U2	Post-LECA
C2H2_Zn_finger_protein	KOG3608	30586	1	0.5780075187969925	U2	Post-LECA
C2H2_Zn_finger_protein	KOG3608	30591	0	0.5798872180451128	U2	Post-LECA
C2H2_Zn_finger_protein	KOG3608	30592	1	0.5798872180451128	U2	Post-LECA
C2H2_Zn_finger_protein	KOG3608	30595	1	0.5808270676691729	U2	Post-LECA
C2H2_Zn_finger_protein	KOG3608	30601	1		U2	Post-LECA
C2H2_Zn_finger_protein	KOG3608	30617	2		U2	Post-LECA
C2H2_Zn_finger_protein	KOG3608	31095	0	0.5836466165413534	U2	Post-LECA
C2H2_Zn_finger_protein	KOG3608	32043	0	0.5845864661654135	U2	Post-LECA
C2H2_Zn_finger_protein	KOG3608	32139	0	0.5883458646616542	U2	Post-LECA
C2H2_Zn_finger_protein	KOG3608	32141	2	0.5883458646616542	U2	Post-LECA
C2H2_Zn_finger_protein	KOG3608	32239	1	0.5902255639097744	U2	Post-LECA
C2H2_Zn_finger_protein	KOG3608	32264	2	0.5968045112781954	U2	Post-LECA
C2H2_Zn_finger_protein	KOG3608	32267	2	0.5977443609022557	U2	Post-LECA
C2H2_Zn_finger_protein	KOG3608	32406	0	0.6033834586466166	U2	Post-LECA
C2H2_Zn_finger_protein	KOG3608	32407	1	0.6033834586466166	U2	Post-LECA
C2H2_Zn_finger_protein	KOG3608	32412	0	0.6052631578947368	U2	Post-LECA
C2H2_Zn_finger_protein	KOG3608	32414	2	0.6052631578947368	U2	Post-LECA
C2H2_Zn_finger_protein	KOG3608	32599	1	0.6071428571428571	U2	Post-LECA
C2H2_Zn_finger_protein	KOG3608	32623	1		U2	Post-LECA
C2H2_Zn_finger_protein	KOG3608	32631	0	0.6090225563909775	U2	Post-LECA
C2H2_Zn_finger_protein	KOG3608	32632	1	0.6090225563909775	U2	Post-LECA
C2H2_Zn_finger_protein	KOG3608	32635	1		U2	Post-LECA
C2H2_Zn_finger_protein	KOG3608	32646	0	0.6099624060150376	U2	Post-LECA
C2H2_Zn_finger_protein	KOG3608	32647	1	0.6099624060150376	U2	Post-LECA
C2H2_Zn_finger_protein	KOG3608	32650	1	0.6109022556390977	U2	Post-LECA
C2H2_Zn_finger_protein	KOG3608	32705	2		U2	Post-LECA
C2H2_Zn_finger_protein	KOG3608	32714	2	0.6127819548872181	U2	Post-LECA
C2H2_Zn_finger_protein	KOG3608	32715	0	0.6137218045112782	U2	Post-LECA
C2H2_Zn_finger_protein	KOG3608	33207	0	0.6174812030075187	U2	Post-LECA
C2H2_Zn_finger_protein	KOG3608	33429	0		U2	Post-LECA
C2H2_Zn_finger_protein	KOG3608	33539	2	0.6212406015037594	U2	Post-LECA
C2H2_Zn_finger_protein	KOG3608	34851	0	0.6240601503759399	U2	Post-LECA
C2H2_Zn_finger_protein	KOG3608	34853	2	0.6240601503759399	U2	Post-LECA
C2H2_Zn_finger_protein	KOG3608	35355	0	0.6296992481203008	U2	Post-LECA
C2H2_Zn_finger_protein	KOG3608	36300	0	0.6334586466165414	U2	Post-LECA
C2H2_Zn_finger_protein	KOG3608	36301	1	0.6334586466165414	U2	Post-LECA
C2H2_Zn_finger_protein	KOG3608	36445	1	0.6381578947368421	U2	Post-LECA
C2H2_Zn_finger_protein	KOG3608	36566	2		U2	Post-LECA
C2H2_Zn_finger_protein	KOG3608	36578	2		U2	Post-LECA
C2H2_Zn_finger_protein	KOG3608	36676	1	0.6400375939849624	U2	Post-LECA
C2H2_Zn_finger_protein	KOG3608	37204	1	0.6419172932330827	U2	Post-LECA
C2H2_Zn_finger_protein	KOG3608	37763	2	0.643796992481203	U2	Post-LECA
C2H2_Zn_finger_protein	KOG3608	37848	0	0.6447368421052632	U2	Post-LECA
C2H2_Zn_finger_protein	KOG3608	38087	2	0.6456766917293233	U2	Post-LECA
C2H2_Zn_finger_protein	KOG3608	38088	0	0.6466165413533834	U2	Post-LECA
C2H2_Zn_finger_protein	KOG3608	38098	1		U2	Post-LECA
C2H2_Zn_finger_protein	KOG3608	38991	0	0.650375939849624	U2	Post-LECA
C2H2_Zn_finger_protein	KOG3608	38993	2	0.650375939849624	U2	Post-LECA
C2H2_Zn_finger_protein	KOG3608	39579	0	0.6541353383458647	U2	Post-LECA
C2H2_Zn_finger_protein	KOG3608	39581	2	0.6541353383458647	U2	Post-LECA
C2H2_Zn_finger_protein	KOG3608	39876	0	0.6550751879699248	U2	Post-LECA
C2H2_Zn_finger_protein	KOG3608	39877	1	0.6550751879699248	U2	Post-LECA
C2H2_Zn_finger_protein	KOG3608	40141	1		U2	Post-LECA
C2H2_Zn_finger_protein	KOG3608	40549	1	0.6560150375939849	U2	Post-LECA
C2H2_Zn_finger_protein	KOG3608	40550	2	0.6560150375939849	U2	Post-LECA
C2H2_Zn_finger_protein	KOG3608	40551	0	0.6569548872180451	U2	Post-LECA
C2H2_Zn_finger_protein	KOG3608	40698	0	0.6635338345864662	U2	Post-LECA
C2H2_Zn_finger_protein	KOG3608	40700	2	0.6635338345864662	U2	Post-LECA
C2H2_Zn_finger_protein	KOG3608	41821	1	0.6663533834586466	U2	Post-LECA
C2H2_Zn_finger_protein	KOG3608	41850	0		U2	Post-LECA
C2H2_Zn_finger_protein	KOG3608	41982	0	0.6672932330827067	U2	Post-LECA
C2H2_Zn_finger_protein	KOG3608	42880	1		U2	Post-LECA
C2H2_Zn_finger_protein	KOG3608	42884	2	0.668233082706767	U2	Post-LECA
C2H2_Zn_finger_protein	KOG3608	42887	2	0.6691729323308271	U2	Post-LECA
C2H2_Zn_finger_protein	KOG3608	45020	2		U2	Post-LECA
C2H2_Zn_finger_protein	KOG3608	47286	0	0.6738721804511278	U2	Post-LECA
C2H2_Zn_finger_protein	KOG3608	47374	1	0.6757518796992481	U2	Post-LECA
C2H2_Zn_finger_protein	KOG3608	47549	2		U2	Post-LECA
C2H2_Zn_finger_protein	KOG3608	47552	2	0.6795112781954887	U2	Post-LECA
C2H2_Zn_finger_protein	KOG3608	47553	0	0.6804511278195489	U2	Post-LECA
C2H2_Zn_finger_protein	KOG3608	47742	0	0.6823308270676691	U2	Post-LECA
C2H2_Zn_finger_protein	KOG3608	47745	0	0.6832706766917294	U2	Post-LECA
C2H2_Zn_finger_protein	KOG3608	48112	1	0.6870300751879699	U2	Post-LECA
C2H2_Zn_finger_protein	KOG3608	48114	0	0.6879699248120301	U2	Post-LECA
C2H2_Zn_finger_protein	KOG3608	48273	0	0.6889097744360902	U2	Post-LECA
C2H2_Zn_finger_protein	KOG3608	48369	0	0.6898496240601504	U2	Post-LECA
C2H2_Zn_finger_protein	KOG3608	48514	1	0.6917293233082706	U2	Post-LECA
C2H2_Zn_finger_protein	KOG3608	48559	1		U2	Post-LECA
C2H2_Zn_finger_protein	KOG3608	49126	1		U2	Post-LECA
C2H2_Zn_finger_protein	KOG3608	49452	0		U2	Post-LECA
C2H2_Zn_finger_protein	KOG3608	49512	0		U2	Post-LECA
C2H2_Zn_finger_protein	KOG3608	49569	0		U2	Post-LECA
C2H2_Zn_finger_protein	KOG3608	49573	1	0.6945488721804511	U2	Post-LECA
C2H2_Zn_finger_protein	KOG3608	50337	0	0.6954887218045113	U2	Post-LECA
C2H2_Zn_finger_protein	KOG3608	50338	1	0.6954887218045113	U2	Post-LECA
C2H2_Zn_finger_protein	KOG3608	50532	0	0.6964285714285714	U2	Post-LECA
C2H2_Zn_finger_protein	KOG3608	50604	0	0.6973684210526315	U2	Post-LECA
C2H2_Zn_finger_protein	KOG3608	50784	0	0.6983082706766918	U2	Post-LECA
C2H2_Zn_finger_protein	KOG3608	50790	0		U2	Post-LECA
C2H2_Zn_finger_protein	KOG3608	51226	1	0.700187969924812	U2	Post-LECA
C2H2_Zn_finger_protein	KOG3608	51351	0	0.7030075187969925	U2	Post-LECA
C2H2_Zn_finger_protein	KOG3608	52306	1	0.7086466165413534	U2	Post-LECA
C2H2_Zn_finger_protein	KOG3608	52334	2	0.7171052631578947	U2	Post-LECA
C2H2_Zn_finger_protein	KOG3608	52335	0	0.7180451127819549	U2	Post-LECA
C2H2_Zn_finger_protein	KOG3608	52347	0	0.7218045112781954	U2	Post-LECA
C2H2_Zn_finger_protein	KOG3608	52356	0	0.724624060150376	U2	Post-LECA
C2H2_Zn_finger_protein	KOG3608	52357	1	0.724624060150376	U2	Post-LECA
C2H2_Zn_finger_protein	KOG3608	52416	0		U2	Post-LECA
C2H2_Zn_finger_protein	KOG3608	52479	0		U2	Post-LECA
C2H2_Zn_finger_protein	KOG3608	52482	0	0.7265037593984962	U2	Post-LECA
C2H2_Zn_finger_protein	KOG3608	52753	1	0.7293233082706767	U2	Post-LECA
C2H2_Zn_finger_protein	KOG3608	53431	1	0.7387218045112782	U2	Post-LECA
C2H2_Zn_finger_protein	KOG3608	53432	2	0.7387218045112782	U2	Post-LECA
C2H2_Zn_finger_protein	KOG3608	53535	0	0.7415413533834586	U2	Post-LECA
C2H2_Zn_finger_protein	KOG3608	53537	2	0.7415413533834586	U2	Post-LECA
C2H2_Zn_finger_protein	KOG3608	53538	0	0.7424812030075187	U2	Post-LECA
C2H2_Zn_finger_protein	KOG3608	53539	1	0.7424812030075187	U2	Post-LECA
C2H2_Zn_finger_protein	KOG3608	55734	0		U2	Post-LECA
C2H2_Zn_finger_protein	KOG3608	57058	1	0.7556390977443609	U2	Post-LECA
C2H2_Zn_finger_protein	KOG3608	57059	2	0.7556390977443609	U2	Post-LECA
C2H2_Zn_finger_protein	KOG3608	57060	0	0.756578947368421	U2	Post-LECA
C2H2_Zn_finger_protein	KOG3608	57061	1	0.756578947368421	U2	Post-LECA
C2H2_Zn_finger_protein	KOG3608	57334	1	0.7640977443609023	U2	Post-LECA
C2H2_Zn_finger_protein	KOG3608	58008	0		U2	Post-LECA
C2H2_Zn_finger_protein	KOG3608	58011	0		U2	Post-LECA
C2H2_Zn_finger_protein	KOG3608	58796	2	0.7706766917293233	U2	Post-LECA
C2H2_Zn_finger_protein	KOG3608	58806	0	0.7744360902255639	U2	Post-LECA
C2H2_Zn_finger_protein	KOG3608	58811	2	0.775375939849624	U2	Post-LECA
C2H2_Zn_finger_protein	KOG3608	59877	0	0.7763157894736842	U2	Post-LECA
C2H2_Zn_finger_protein	KOG3608	60814	1	0.7828947368421053	U2	Post-LECA
C2H2_Zn_finger_protein	KOG3608	66132	0	0.7941729323308271	U2	Post-LECA
C2H2_Zn_finger_protein	KOG3608	66166	1	0.8045112781954887	U2	Post-LECA
C2H2_Zn_finger_protein	KOG3608	66792	0	0.8148496240601504	U2	Post-LECA
C2H2_Zn_finger_protein	KOG3608	68214	0		U2	Post-LECA
C2H2_Zn_finger_protein	KOG3608	68439	0		U2	Post-LECA
C2H2_Zn_finger_protein	KOG3608	73513	1		U2	Post-LECA
C2H2_Zn_finger_protein	KOG3608	73948	1	0.868421052631579	U2	Post-LECA
C2H2_Zn_finger_protein	KOG3608	73962	0	0.8731203007518797	U2	Post-LECA
C2H2_Zn_finger_protein	KOG3608	74014	1	0.875	U2	Post-LECA
C2H2_Zn_finger_protein	KOG3608	74016	0	0.8759398496240601	U2	Post-LECA
C2H2_Zn_finger_protein	KOG3608	74226	0	0.8806390977443609	U2	Post-LECA
C2H2_Zn_finger_protein	KOG3608	77530	1		U2	Post-LECA
C2H2_Zn_finger_protein	KOG3608	77815	1	0.9088345864661654	U2	Post-LECA
C2H2_Zn_finger_protein	KOG3608	79042	1	0.9323308270676691	U2	Post-LECA
C2H2_Zn_finger_protein	KOG3608	80649	0	0.9483082706766918	U2	Post-LECA
C2H2_Zn_finger_protein	KOG3608	81768	0	0.9511278195488722	U2	Post-LECA
C2H2_Zn_finger_protein	KOG3608	82654	1		U2	Post-LECA
C2H2_Zn_finger_protein	KOG3608	83378	2		U2	Post-LECA
C2H2_Zn_finger_protein	KOG3277	877	1		U2	Post-LECA
C2H2_Zn_finger_protein	KOG3277	1742	2	0.003105590062111801	U2	Post-LECA
C2H2_Zn_finger_protein	KOG3277	1744	1	0.006211180124223602	U2	Post-LECA
C2H2_Zn_finger_protein	KOG3277	1977	0	0.012422360248447204	U2	Post-LECA
C2H2_Zn_finger_protein	KOG3277	1983	0	0.018633540372670808	U2	Post-LECA
C2H2_Zn_finger_protein	KOG3277	6750	0	0.040372670807453416	U2	Post-LECA
C2H2_Zn_finger_protein	KOG3277	6776	2	0.06521739130434782	U2	Post-LECA
C2H2_Zn_finger_protein	KOG3277	6778	1	0.06832298136645963	U2	Post-LECA
C2H2_Zn_finger_protein	KOG3277	6781	1	0.07142857142857142	U2	Post-LECA
C2H2_Zn_finger_protein	KOG3277	7398	0		U2	Post-LECA
C2H2_Zn_finger_protein	KOG3277	7402	1		U2	Post-LECA
C2H2_Zn_finger_protein	KOG3277	10093	1	0.09316770186335403	U2	Post-LECA
C2H2_Zn_finger_protein	KOG3277	10101	0	0.10248447204968944	U2	Post-LECA
C2H2_Zn_finger_protein	KOG3277	10377	0	0.11180124223602485	U2	Post-LECA
C2H2_Zn_finger_protein	KOG3277	10378	1	0.11180124223602485	U2	Post-LECA
C2H2_Zn_finger_protein	KOG3277	11051	2	0.13354037267080746	U2	Post-LECA
C2H2_Zn_finger_protein	KOG3277	12400	1		U2	Post-LECA
C2H2_Zn_finger_protein	KOG3277	14195	2	0.17080745341614906	U2	Post-LECA
C2H2_Zn_finger_protein	KOG3277	14201	2	0.17701863354037267	U2	Post-LECA
C2H2_Zn_finger_protein	KOG3277	14202	0	0.18012422360248448	U2	Post-LECA
C2H2_Zn_finger_protein	KOG3277	14203	1	0.18012422360248448	U2	Post-LECA
C2H2_Zn_finger_protein	KOG3277	14210	2	0.18322981366459629	U2	Post-LECA
C2H2_Zn_finger_protein	KOG3277	14213	2	0.18633540372670807	U2	Post-LECA
C2H2_Zn_finger_protein	KOG3277	14314	1	0.1956521739130435	U2	Post-LECA
C2H2_Zn_finger_protein	KOG3277	14572	1		U2	Post-LECA
C2H2_Zn_finger_protein	KOG3277	14575	1		U2	Post-LECA
C2H2_Zn_finger_protein	KOG3277	14590	1		U2	Post-LECA
C2H2_Zn_finger_protein	KOG3277	14674	1		U2	Post-LECA
C2H2_Zn_finger_protein	KOG3277	14741	2		U2	Post-LECA
C2H2_Zn_finger_protein	KOG3277	14807	2		U2	Post-LECA
C2H2_Zn_finger_protein	KOG3277	15025	1	0.2204968944099379	U2	Post-LECA
C2H2_Zn_finger_protein	KOG3277	15050	2	0.2453416149068323	U2	Post-LECA
C2H2_Zn_finger_protein	KOG3277	15088	1	0.2639751552795031	U2	Post-LECA
C2H2_Zn_finger_protein	KOG3277	15475	1	0.2981366459627329	U2	Post-LECA
C2H2_Zn_finger_protein	KOG3277	15478	1	0.30124223602484473	U2	Post-LECA
C2H2_Zn_finger_protein	KOG3277	16105	1		U2	Post-LECA
C2H2_Zn_finger_protein	KOG3277	16144	1		U2	Post-LECA
C2H2_Zn_finger_protein	KOG3277	16309	1	0.3105590062111801	U2	Post-LECA
C2H2_Zn_finger_protein	KOG3277	19598	2	0.3447204968944099	U2	Post-LECA
C2H2_Zn_finger_protein	KOG3277	19794	0	0.35093167701863354	U2	Post-LECA
C2H2_Zn_finger_protein	KOG3277	19796	2	0.35093167701863354	U2	Post-LECA
C2H2_Zn_finger_protein	KOG3277	19990	1	0.36335403726708076	U2	Post-LECA
C2H2_Zn_finger_protein	KOG3277	20169	0	0.3695652173913043	U2	Post-LECA
C2H2_Zn_finger_protein	KOG3277	20173	1	0.37267080745341613	U2	Post-LECA
C2H2_Zn_finger_protein	KOG3277	20334	0	0.38509316770186336	U2	Post-LECA
C2H2_Zn_finger_protein	KOG3277	20335	1	0.38509316770186336	U2	Post-LECA
C2H2_Zn_finger_protein	KOG3277	20458	1	0.391304347826087	U2	Post-LECA
C2H2_Zn_finger_protein	KOG3277	21440	2		U2	Post-LECA
C2H2_Zn_finger_protein	KOG3277	21465	0		U2	Post-LECA
C2H2_Zn_finger_protein	KOG3277	21701	2	0.40372670807453415	U2	Post-LECA
C2H2_Zn_finger_protein	KOG3277	21714	0	0.4192546583850932	U2	Post-LECA
C2H2_Zn_finger_protein	KOG3277	21715	1	0.4192546583850932	U2	Post-LECA
C2H2_Zn_finger_protein	KOG3277	23364	0	0.4658385093167702	U2	Post-LECA
C2H2_Zn_finger_protein	KOG3277	23371	1	0.4720496894409938	U2	Post-LECA
C2H2_Zn_finger_protein	KOG3277	23520	0		U2	Post-LECA
C2H2_Zn_finger_protein	KOG3277	23980	1		U2	Post-LECA
C2H2_Zn_finger_protein	KOG3277	24001	1		U2	Post-LECA
C2H2_Zn_finger_protein	KOG3277	27959	2	0.5186335403726708	U2	Post-LECA
C2H2_Zn_finger_protein	KOG3277	28027	1	0.5217391304347826	U2	Post-LECA
C2H2_Zn_finger_protein	KOG3277	32631	0	0.5496894409937888	U2	Post-LECA
C2H2_Zn_finger_protein	KOG3277	32651	2	0.562111801242236	U2	Post-LECA
C2H2_Zn_finger_protein	KOG3277	32655	0	0.5652173913043478	U2	Post-LECA
C2H2_Zn_finger_protein	KOG3277	32658	0	0.5683229813664596	U2	Post-LECA
C2H2_Zn_finger_protein	KOG3277	32659	1	0.5683229813664596	U2	Post-LECA
C2H2_Zn_finger_protein	KOG3277	33663	0	0.577639751552795	U2	Post-LECA
C2H2_Zn_finger_protein	KOG3277	34854	0	0.5807453416149069	U2	Post-LECA
C2H2_Zn_finger_protein	KOG3277	34857	0	0.5838509316770186	U2	Post-LECA
C2H2_Zn_finger_protein	KOG3277	35113	1	0.5900621118012422	U2	Post-LECA
C2H2_Zn_finger_protein	KOG3277	36869	2	0.6086956521739131	U2	Post-LECA
C2H2_Zn_finger_protein	KOG3277	37169	2	0.6149068322981367	U2	Post-LECA
C2H2_Zn_finger_protein	KOG3277	37196	2	0.6180124223602484	U2	Post-LECA
C2H2_Zn_finger_protein	KOG3277	37199	2	0.6211180124223602	U2	Post-LECA
C2H2_Zn_finger_protein	KOG3277	37200	0	0.6242236024844721	U2	Post-LECA
C2H2_Zn_finger_protein	KOG3277	37205	2	0.6273291925465838	U2	Post-LECA
C2H2_Zn_finger_protein	KOG3277	37763	2	0.6335403726708074	U2	Post-LECA
C2H2_Zn_finger_protein	KOG3277	38086	1	0.639751552795031	U2	Post-LECA
C2H2_Zn_finger_protein	KOG3277	38268	0	0.6428571428571429	U2	Post-LECA
C2H2_Zn_finger_protein	KOG3277	38269	1	0.6428571428571429	U2	Post-LECA
C2H2_Zn_finger_protein	KOG3277	38270	2	0.6428571428571429	U2	Post-LECA
C2H2_Zn_finger_protein	KOG3277	40795	1	0.6490683229813664	U2	Post-LECA
C2H2_Zn_finger_protein	KOG3277	42888	0	0.6614906832298136	U2	Post-LECA
C2H2_Zn_finger_protein	KOG3277	47927	2	0.6770186335403726	U2	Post-LECA
C2H2_Zn_finger_protein	KOG3277	48108	0	0.6801242236024845	U2	Post-LECA
C2H2_Zn_finger_protein	KOG3277	48109	1	0.6801242236024845	U2	Post-LECA
C2H2_Zn_finger_protein	KOG3277	48111	0	0.6832298136645962	U2	Post-LECA
C2H2_Zn_finger_protein	KOG3277	48448	1	0.6956521739130435	U2	Post-LECA
C2H2_Zn_finger_protein	KOG3277	48449	2	0.6956521739130435	U2	Post-LECA
C2H2_Zn_finger_protein	KOG3277	49728	0	0.7018633540372671	U2	Post-LECA
C2H2_Zn_finger_protein	KOG3277	51231	0	0.7142857142857143	U2	Post-LECA
C2H2_Zn_finger_protein	KOG3277	51232	1	0.7142857142857143	U2	Post-LECA
C2H2_Zn_finger_protein	KOG3277	51675	0	0.7204968944099379	U2	Post-LECA
C2H2_Zn_finger_protein	KOG3277	51676	1	0.7204968944099379	U2	Post-LECA
C2H2_Zn_finger_protein	KOG3277	52217	2	0.7267080745341615	U2	Post-LECA
C2H2_Zn_finger_protein	KOG3277	53340	0	0.7298136645962733	U2	Post-LECA
C2H2_Zn_finger_protein	KOG3277	55729	1		U2	Post-LECA
C2H2_Zn_finger_protein	KOG3277	55731	0	0.7329192546583851	U2	Post-LECA
C2H2_Zn_finger_protein	KOG3277	55732	1	0.7329192546583851	U2	Post-LECA
C2H2_Zn_finger_protein	KOG3277	55733	2	0.7329192546583851	U2	Post-LECA
C2H2_Zn_finger_protein	KOG3277	55951	1	0.7360248447204969	U2	Post-LECA
C2H2_Zn_finger_protein	KOG3277	57055	1	0.7453416149068323	U2	Post-LECA
C2H2_Zn_finger_protein	KOG3277	57057	0	0.7484472049689441	U2	Post-LECA
C2H2_Zn_finger_protein	KOG3277	57058	1	0.7484472049689441	U2	Post-LECA
C2H2_Zn_finger_protein	KOG3277	57334	1	0.7577639751552795	U2	Post-LECA
C2H2_Zn_finger_protein	KOG3277	57336	0	0.7608695652173914	U2	Post-LECA
C2H2_Zn_finger_protein	KOG3277	57338	2	0.7608695652173914	U2	Post-LECA
C2H2_Zn_finger_protein	KOG3277	57413	2	0.7670807453416149	U2	Post-LECA
C2H2_Zn_finger_protein	KOG3277	57415	1		U2	Post-LECA
C2H2_Zn_finger_protein	KOG3277	58458	0	0.7701863354037267	U2	Post-LECA
C2H2_Zn_finger_protein	KOG3277	58459	1	0.7701863354037267	U2	Post-LECA
C2H2_Zn_finger_protein	KOG3277	58800	0	0.7795031055900621	U2	Post-LECA
C2H2_Zn_finger_protein	KOG3277	58803	0	0.782608695652174	U2	Post-LECA
C2H2_Zn_finger_protein	KOG3277	58804	1	0.782608695652174	U2	Post-LECA
C2H2_Zn_finger_protein	KOG3277	58805	2	0.782608695652174	U2	Post-LECA
C2H2_Zn_finger_protein	KOG3277	58811	2	0.7857142857142857	U2	Post-LECA
C2H2_Zn_finger_protein	KOG3277	59918	2		U2	Post-LECA
C2H2_Zn_finger_protein	KOG3277	60068	2		U2	Post-LECA
C2H2_Zn_finger_protein	KOG3277	60205	1		U2	Post-LECA
C2H2_Zn_finger_protein	KOG3277	66137	2	0.8012422360248447	U2	Post-LECA
C2H2_Zn_finger_protein	KOG3277	66379	1		U2	Post-LECA
C2H2_Zn_finger_protein	KOG3277	66739	1	0.8167701863354038	U2	Post-LECA
C2H2_Zn_finger_protein	KOG3277	66783	0	0.8229813664596274	U2	Post-LECA
C2H2_Zn_finger_protein	KOG3277	66784	1	0.8229813664596274	U2	Post-LECA
C2H2_Zn_finger_protein	KOG3277	67164	0	0.8260869565217391	U2	Post-LECA
C2H2_Zn_finger_protein	KOG3277	67170	0	0.8291925465838509	U2	Post-LECA
C2H2_Zn_finger_protein	KOG3277	68095	1	0.8354037267080745	U2	Post-LECA
C2H2_Zn_finger_protein	KOG3277	68097	0	0.8385093167701864	U2	Post-LECA
C2H2_Zn_finger_protein	KOG3277	68101	1	0.8416149068322981	U2	Post-LECA
C2H2_Zn_finger_protein	KOG3277	68102	2	0.8416149068322981	U2	Post-LECA
C2H2_Zn_finger_protein	KOG3277	68104	1	0.84472049689441	U2	Post-LECA
C2H2_Zn_finger_protein	KOG3277	68114	2	0.8540372670807453	U2	Post-LECA
C2H2_Zn_finger_protein	KOG3277	68121	0		U2	Post-LECA
C2H2_Zn_finger_protein	KOG3277	70201	1		U2	Post-LECA
C2H2_Zn_finger_protein	KOG3277	75451	1	0.860248447204969	U2	Post-LECA
C2H2_Zn_finger_protein	KOG3277	75840	0	0.8757763975155279	U2	Post-LECA
C2H2_Zn_finger_protein	KOG3277	76104	0	0.8819875776397516	U2	Post-LECA
C2H2_Zn_finger_protein	KOG3277	77511	0		U2	Post-LECA
C2H2_Zn_finger_protein	KOG3277	78270	0	0.9006211180124224	U2	Post-LECA
C2H2_Zn_finger_protein	KOG3277	78279	0	0.9099378881987578	U2	Post-LECA
C2H2_Zn_finger_protein	KOG3277	79041	0	0.922360248447205	U2	Post-LECA
C2H2_Zn_finger_protein	KOG3277	79935	0	0.9409937888198758	U2	Post-LECA
C2H2_Zn_finger_protein	KOG3277	79953	0	0.9472049689440993	U2	Post-LECA
C2H2_Zn_finger_protein	KOG3623	3	0		U2	Post-LECA
C2H2_Zn_finger_protein	KOG3623	714	0		U2	Post-LECA
C2H2_Zn_finger_protein	KOG3623	906	0		U2	Post-LECA
C2H2_Zn_finger_protein	KOG3623	907	1		U2	Post-LECA
C2H2_Zn_finger_protein	KOG3623	1134	0		U2	Post-LECA
C2H2_Zn_finger_protein	KOG3623	1173	0		U2	Post-LECA
C2H2_Zn_finger_protein	KOG3623	1176	0		U2	Post-LECA
C2H2_Zn_finger_protein	KOG3623	1845	0	0.0043859649122807015	U2	Post-LECA
C2H2_Zn_finger_protein	KOG3623	1846	1	0.0043859649122807015	U2	Post-LECA
C2H2_Zn_finger_protein	KOG3623	1981	1	0.007309941520467836	U2	Post-LECA
C2H2_Zn_finger_protein	KOG3623	1993	1		U2	Post-LECA
C2H2_Zn_finger_protein	KOG3623	2191	1		U2	Post-LECA
C2H2_Zn_finger_protein	KOG3623	2398	1		U2	Post-LECA
C2H2_Zn_finger_protein	KOG3623	2470	1	0.019005847953216373	U2	Post-LECA
C2H2_Zn_finger_protein	KOG3623	2475	0	0.021929824561403508	U2	Post-LECA
C2H2_Zn_finger_protein	KOG3623	2592	0		U2	Post-LECA
C2H2_Zn_finger_protein	KOG3623	2747	2		U2	Post-LECA
C2H2_Zn_finger_protein	KOG3623	2770	1		U2	Post-LECA
C2H2_Zn_finger_protein	KOG3623	2815	1		U2	Post-LECA
C2H2_Zn_finger_protein	KOG3623	2821	1	0.02631578947368421	U2	Post-LECA
C2H2_Zn_finger_protein	KOG3623	2827	1	0.029239766081871343	U2	Post-LECA
C2H2_Zn_finger_protein	KOG3623	2828	2	0.029239766081871343	U2	Post-LECA
C2H2_Zn_finger_protein	KOG3623	2830	1	0.03070175438596491	U2	Post-LECA
C2H2_Zn_finger_protein	KOG3623	2842	1		U2	Post-LECA
C2H2_Zn_finger_protein	KOG3623	2845	1		U2	Post-LECA
C2H2_Zn_finger_protein	KOG3623	2887	1		U2	Post-LECA
C2H2_Zn_finger_protein	KOG3623	3838	1		U2	Post-LECA
C2H2_Zn_finger_protein	KOG3623	4168	1		U2	Post-LECA
C2H2_Zn_finger_protein	KOG3623	4174	1		U2	Post-LECA
C2H2_Zn_finger_protein	KOG3623	4192	1	0.033625730994152045	U2	Post-LECA
C2H2_Zn_finger_protein	KOG3623	4194	0	0.03508771929824561	U2	Post-LECA
C2H2_Zn_finger_protein	KOG3623	4197	0	0.03654970760233918	U2	Post-LECA
C2H2_Zn_finger_protein	KOG3623	4215	0	0.043859649122807015	U2	Post-LECA
C2H2_Zn_finger_protein	KOG3623	4222	1	0.04678362573099415	U2	Post-LECA
C2H2_Zn_finger_protein	KOG3623	4234	1		U2	Post-LECA
C2H2_Zn_finger_protein	KOG3623	4445	2		U2	Post-LECA
C2H2_Zn_finger_protein	KOG3623	4546	1		U2	Post-LECA
C2H2_Zn_finger_protein	KOG3623	4549	1		U2	Post-LECA
C2H2_Zn_finger_protein	KOG3623	4555	1	0.04824561403508772	U2	Post-LECA
C2H2_Zn_finger_protein	KOG3623	4564	1	0.05263157894736842	U2	Post-LECA
C2H2_Zn_finger_protein	KOG3623	4573	1		U2	Post-LECA
C2H2_Zn_finger_protein	KOG3623	4580	2		U2	Post-LECA
C2H2_Zn_finger_protein	KOG3623	4888	1		U2	Post-LECA
C2H2_Zn_finger_protein	KOG3623	5326	1		U2	Post-LECA
C2H2_Zn_finger_protein	KOG3623	5343	0		U2	Post-LECA
C2H2_Zn_finger_protein	KOG3623	5427	0		U2	Post-LECA
C2H2_Zn_finger_protein	KOG3623	5449	1		U2	Post-LECA
C2H2_Zn_finger_protein	KOG3623	5508	0		U2	Post-LECA
C2H2_Zn_finger_protein	KOG3623	5868	0	0.05701754385964912	U2	Post-LECA
C2H2_Zn_finger_protein	KOG3623	5872	1	0.05847953216374269	U2	Post-LECA
C2H2_Zn_finger_protein	KOG3623	5878	1	0.06140350877192982	U2	Post-LECA
C2H2_Zn_finger_protein	KOG3623	5959	1		U2	Post-LECA
C2H2_Zn_finger_protein	KOG3623	5963	2		U2	Post-LECA
C2H2_Zn_finger_protein	KOG3623	6031	1	0.06871345029239766	U2	Post-LECA
C2H2_Zn_finger_protein	KOG3623	6058	1	0.08187134502923976	U2	Post-LECA
C2H2_Zn_finger_protein	KOG3623	6061	1	0.08333333333333333	U2	Post-LECA
C2H2_Zn_finger_protein	KOG3623	6064	1	0.0847953216374269	U2	Post-LECA
C2H2_Zn_finger_protein	KOG3623	6157	1		U2	Post-LECA
C2H2_Zn_finger_protein	KOG3623	6171	0	0.09502923976608187	U2	Post-LECA
C2H2_Zn_finger_protein	KOG3623	6203	2		U2	Post-LECA
C2H2_Zn_finger_protein	KOG3623	6594	0	0.09649122807017543	U2	Post-LECA
C2H2_Zn_finger_protein	KOG3623	6629	2	0.11257309941520467	U2	Post-LECA
C2H2_Zn_finger_protein	KOG3623	6759	0		U2	Post-LECA
C2H2_Zn_finger_protein	KOG3623	6762	0		U2	Post-LECA
C2H2_Zn_finger_protein	KOG3623	6781	1	0.11842105263157894	U2	Post-LECA
C2H2_Zn_finger_protein	KOG3623	6796	1		U2	Post-LECA
C2H2_Zn_finger_protein	KOG3623	6820	1		U2	Post-LECA
C2H2_Zn_finger_protein	KOG3623	6986	2		U2	Post-LECA
C2H2_Zn_finger_protein	KOG3623	7008	0	0.12426900584795321	U2	Post-LECA
C2H2_Zn_finger_protein	KOG3623	7012	1	0.12573099415204678	U2	Post-LECA
C2H2_Zn_finger_protein	KOG3623	7024	1		U2	Post-LECA
C2H2_Zn_finger_protein	KOG3623	7342	1		U2	Post-LECA
C2H2_Zn_finger_protein	KOG3623	7378	1		U2	Post-LECA
C2H2_Zn_finger_protein	KOG3623	7390	1		U2	Post-LECA
C2H2_Zn_finger_protein	KOG3623	7395	0	0.1286549707602339	U2	Post-LECA
C2H2_Zn_finger_protein	KOG3623	7399	1	0.1301169590643275	U2	Post-LECA
C2H2_Zn_finger_protein	KOG3623	7418	2		U2	Post-LECA
C2H2_Zn_finger_protein	KOG3623	7420	1		U2	Post-LECA
C2H2_Zn_finger_protein	KOG3623	7459	1	0.13742690058479531	U2	Post-LECA
C2H2_Zn_finger_protein	KOG3623	8626	1		U2	Post-LECA
C2H2_Zn_finger_protein	KOG3623	8634	0		U2	Post-LECA
C2H2_Zn_finger_protein	KOG3623	8647	1	0.15497076023391812	U2	Post-LECA
C2H2_Zn_finger_protein	KOG3623	8650	1	0.1564327485380117	U2	Post-LECA
C2H2_Zn_finger_protein	KOG3623	8653	1	0.15789473684210525	U2	Post-LECA
C2H2_Zn_finger_protein	KOG3623	8657	2	0.15935672514619884	U2	Post-LECA
C2H2_Zn_finger_protein	KOG3623	8668	1	0.16374269005847952	U2	Post-LECA
C2H2_Zn_finger_protein	KOG3623	8672	2	0.1652046783625731	U2	Post-LECA
C2H2_Zn_finger_protein	KOG3623	9220	1		U2	Post-LECA
C2H2_Zn_finger_protein	KOG3623	9325	1		U2	Post-LECA
C2H2_Zn_finger_protein	KOG3623	9673	1		U2	Post-LECA
C2H2_Zn_finger_protein	KOG3623	9679	1		U2	Post-LECA
C2H2_Zn_finger_protein	KOG3623	9782	2		U2	Post-LECA
C2H2_Zn_finger_protein	KOG3623	9901	1		U2	Post-LECA
C2H2_Zn_finger_protein	KOG3623	10086	0	0.1739766081871345	U2	Post-LECA
C2H2_Zn_finger_protein	KOG3623	10087	1	0.1739766081871345	U2	Post-LECA
C2H2_Zn_finger_protein	KOG3623	10094	2	0.17690058479532164	U2	Post-LECA
C2H2_Zn_finger_protein	KOG3623	10098	0	0.17982456140350878	U2	Post-LECA
C2H2_Zn_finger_protein	KOG3623	10101	0	0.18128654970760233	U2	Post-LECA
C2H2_Zn_finger_protein	KOG3623	10102	1	0.18128654970760233	U2	Post-LECA
C2H2_Zn_finger_protein	KOG3623	10729	1	0.19005847953216373	U2	Post-LECA
C2H2_Zn_finger_protein	KOG3623	10792	1		U2	Post-LECA
C2H2_Zn_finger_protein	KOG3623	11060	2		U2	Post-LECA
C2H2_Zn_finger_protein	KOG3623	11404	1		U2	Post-LECA
C2H2_Zn_finger_protein	KOG3623	11409	0		U2	Post-LECA
C2H2_Zn_finger_protein	KOG3623	11412	0	0.19444444444444445	U2	Post-LECA
C2H2_Zn_finger_protein	KOG3623	11418	0	0.19736842105263158	U2	Post-LECA
C2H2_Zn_finger_protein	KOG3623	11420	2	0.19736842105263158	U2	Post-LECA
C2H2_Zn_finger_protein	KOG3623	11430	0		U2	Post-LECA
C2H2_Zn_finger_protein	KOG3623	11533	1		U2	Post-LECA
[truncated: 1,046,576+ more rows]

## Sheet: Figure 1 (KOGs) (continued)
Cluster	OG	Nucleotide_position	Phase	Relative_position	Type	Intron_class
smart00212_UBCc_Ubiquitin_conjugating_enzyme_E2_	KOG0420	45384	0	0.6428571428571429	U2	Post-LECA
smart00212_UBCc_Ubiquitin_conjugating_enzyme_E2_	KOG0420	45647	2	0.6517857142857143	U2	Post-LECA
smart00212_UBCc_Ubiquitin_conjugating_enzyme_E2_	KOG0420	45791	2	0.6696428571428571	U2	Post-LECA
smart00212_UBCc_Ubiquitin_conjugating_enzyme_E2_	KOG0420	45891	0	0.6741071428571429	U2	Post-LECA
smart00212_UBCc_Ubiquitin_conjugating_enzyme_E2_	KOG0420	46119	0	0.6919642857142857	U2	Unique LECA (dupl)
smart00212_UBCc_Ubiquitin_conjugating_enzyme_E2_	KOG0420	46709	2	0.7008928571428571	U2	Post-LECA
smart00212_UBCc_Ubiquitin_conjugating_enzyme_E2_	KOG0420	47121	0	0.7142857142857143	U2	Post-LECA
smart00212_UBCc_Ubiquitin_conjugating_enzyme_E2_	KOG0420	49500	0		U2	Post-LECA
smart00212_UBCc_Ubiquitin_conjugating_enzyme_E2_	KOG0420	50628	0		U2	Post-LECA
smart00212_UBCc_Ubiquitin_conjugating_enzyme_E2_	KOG0420	51496	1	0.7410714285714286	U2	Unique LECA (dupl)
smart00212_UBCc_Ubiquitin_conjugating_enzyme_E2_	KOG0420	52267	1	0.75	U2	Post-LECA
smart00212_UBCc_Ubiquitin_conjugating_enzyme_E2_	KOG0420	55461	0	0.7589285714285714	U2	Post-LECA
smart00212_UBCc_Ubiquitin_conjugating_enzyme_E2_	KOG0420	58362	0	0.7723214285714286	U2	Post-LECA
smart00212_UBCc_Ubiquitin_conjugating_enzyme_E2_	KOG0420	58488	0	0.7767857142857143	U2	Post-LECA
smart00212_UBCc_Ubiquitin_conjugating_enzyme_E2_	KOG0420	58749	0		U2	Post-LECA
smart00212_UBCc_Ubiquitin_conjugating_enzyme_E2_	KOG0420	59277	0	0.7857142857142857	U2	Post-LECA
smart00212_UBCc_Ubiquitin_conjugating_enzyme_E2_	KOG0420	59454	0	0.7901785714285714	U2	Post-LECA
smart00212_UBCc_Ubiquitin_conjugating_enzyme_E2_	KOG0420	60570	0	0.8035714285714286	U2	Post-LECA
smart00212_UBCc_Ubiquitin_conjugating_enzyme_E2_	KOG0420	60609	0	0.8080357142857143	U2	Post-LECA
smart00212_UBCc_Ubiquitin_conjugating_enzyme_E2_	KOG0420	61101	0	0.8125	U2	Unique LECA (dupl)
smart00212_UBCc_Ubiquitin_conjugating_enzyme_E2_	KOG0420	63359	2	0.8214285714285714	U2	Post-LECA
smart00212_UBCc_Ubiquitin_conjugating_enzyme_E2_	KOG0420	63603	0	0.8303571428571429	U2	Post-LECA
smart00212_UBCc_Ubiquitin_conjugating_enzyme_E2_	KOG0420	65052	0	0.8482142857142857	U2	Post-LECA
smart00212_UBCc_Ubiquitin_conjugating_enzyme_E2_	KOG0420	65062	1	0.8571428571428571	U2	Post-LECA
smart00212_UBCc_Ubiquitin_conjugating_enzyme_E2_	KOG0420	65063	2	0.8571428571428571	U2	Post-LECA
smart00212_UBCc_Ubiquitin_conjugating_enzyme_E2_	KOG0420	65590	1	0.8616071428571429	U2	Post-LECA
smart00212_UBCc_Ubiquitin_conjugating_enzyme_E2_	KOG0420	65591	2	0.8616071428571429	U2	Post-LECA
smart00212_UBCc_Ubiquitin_conjugating_enzyme_E2_	KOG0420	65592	0	0.8660714285714286	U2	Post-LECA
smart00212_UBCc_Ubiquitin_conjugating_enzyme_E2_	KOG0420	66047	2	0.8794642857142857	U2	Post-LECA
smart00212_UBCc_Ubiquitin_conjugating_enzyme_E2_	KOG0420	66050	2	0.8839285714285714	U2	Post-LECA
smart00212_UBCc_Ubiquitin_conjugating_enzyme_E2_	KOG0420	68172	0	0.8928571428571429	U2	Post-LECA
smart00212_UBCc_Ubiquitin_conjugating_enzyme_E2_	KOG0420	68174	2	0.8928571428571429	U2	Post-LECA
smart00212_UBCc_Ubiquitin_conjugating_enzyme_E2_	KOG0420	68827	1	0.9196428571428571	U2	Post-LECA
smart00212_UBCc_Ubiquitin_conjugating_enzyme_E2_	KOG0420	73848	0		U2	Post-LECA
smart00212_UBCc_Ubiquitin_conjugating_enzyme_E2_	KOG0420	75868	1		U2	Post-LECA
smart00212_UBCc_Ubiquitin_conjugating_enzyme_E2_	KOG0420	77017	1		U2	Post-LECA
smart00212_UBCc_Ubiquitin_conjugating_enzyme_E2_	KOG0420	77021	2		U2	Post-LECA
smart00212_UBCc_Ubiquitin_conjugating_enzyme_E2_	KOG0420	78136	1		U2	Post-LECA
smart00212_UBCc_Ubiquitin_conjugating_enzyme_E2_	KOG0420	78329	2		U2	Post-LECA
smart00212_UBCc_Ubiquitin_conjugating_enzyme_E2_	KOG0420	78355	1		U2	Post-LECA
smart00212_UBCc_Ubiquitin_conjugating_enzyme_E2_	KOG0420	78402	0		U2	Post-LECA
smart00212_UBCc_Ubiquitin_conjugating_enzyme_E2_	KOG0420	78445	1		U2	Post-LECA
smart00212_UBCc_Ubiquitin_conjugating_enzyme_E2_	KOG0420	78878	2		U2	Post-LECA
smart00212_UBCc_Ubiquitin_conjugating_enzyme_E2_	KOG0420	79058	2		U2	Post-LECA
smart00212_UBCc_Ubiquitin_conjugating_enzyme_E2_	KOG0420	79122	0		U2	Post-LECA
smart00212_UBCc_Ubiquitin_conjugating_enzyme_E2_	KOG0420	79215	0		U2	Post-LECA
smart00212_UBCc_Ubiquitin_conjugating_enzyme_E2_	KOG0420	79437	0		U2	Post-LECA
smart00212_UBCc_Ubiquitin_conjugating_enzyme_E2_	KOG0420	79627	1		U2	Post-LECA
smart00212_UBCc_Ubiquitin_conjugating_enzyme_E2_	KOG0420	79731	0		U2	Post-LECA
smart00212_UBCc_Ubiquitin_conjugating_enzyme_E2_	KOG0420	80487	0		U2	Post-LECA
smart00212_UBCc_Ubiquitin_conjugating_enzyme_E2_	KOG0420	81177	0		U2	Post-LECA
smart00212_UBCc_Ubiquitin_conjugating_enzyme_E2_	KOG0420	81243	0		U2	Post-LECA
smart00212_UBCc_Ubiquitin_conjugating_enzyme_E2_	KOG0420	81339	0		U2	Post-LECA
smart00212_UBCc_Ubiquitin_conjugating_enzyme_E2_	KOG0420	81390	0		U2	Post-LECA
smart00212_UBCc_Ubiquitin_conjugating_enzyme_E2_	KOG0420	81414	0		U2	Post-LECA
smart00212_UBCc_Ubiquitin_conjugating_enzyme_E2_	KOG0420	81441	0		U2	Post-LECA
smart00212_UBCc_Ubiquitin_conjugating_enzyme_E2_	KOG0420	81453	0		U2	Post-LECA
smart00212_UBCc_Ubiquitin_conjugating_enzyme_E2_	KOG0420	81500	2		U2	Post-LECA
smart00212_UBCc_Ubiquitin_conjugating_enzyme_E2_	KOG0420	81818	2		U2	Post-LECA
smart00212_UBCc_Ubiquitin_conjugating_enzyme_E2_	KOG0420	82112	2		U2	Post-LECA
smart00212_UBCc_Ubiquitin_conjugating_enzyme_E2_	KOG0420	82269	0		U2	Post-LECA
smart00212_UBCc_Ubiquitin_conjugating_enzyme_E2_	KOG0420	82306	1		U2	Post-LECA
smart00212_UBCc_Ubiquitin_conjugating_enzyme_E2_	KOG0420	82473	0		U2	Post-LECA
smart00212_UBCc_Ubiquitin_conjugating_enzyme_E2_	KOG0420	82476	0		U2	Post-LECA
smart00212_UBCc_Ubiquitin_conjugating_enzyme_E2_	KOG0420	83079	0		U2	Post-LECA
smart00212_UBCc_Ubiquitin_conjugating_enzyme_E2_	KOG0420	83088	0		U2	Post-LECA
smart00212_UBCc_Ubiquitin_conjugating_enzyme_E2_	KOG0420	83153	2		U2	Post-LECA
smart00212_UBCc_Ubiquitin_conjugating_enzyme_E2_	KOG0420	83172	0		U2	Post-LECA
smart00212_UBCc_Ubiquitin_conjugating_enzyme_E2_	KOG0420	83230	1		U2	Post-LECA
smart00212_UBCc_Ubiquitin_conjugating_enzyme_E2_	KOG0420	83270	2		U2	Post-LECA
smart00212_UBCc_Ubiquitin_conjugating_enzyme_E2_	KOG0420	83283	0		U2	Post-LECA
smart00212_UBCc_Ubiquitin_conjugating_enzyme_E2_	KOG0420	83298	0		U2	Post-LECA
smart00212_UBCc_Ubiquitin_conjugating_enzyme_E2_	KOG0420	83347	1		U2	Post-LECA
smart00212_UBCc_Ubiquitin_conjugating_enzyme_E2_	KOG0420	83348	2		U2	Post-LECA
smart00212_UBCc_Ubiquitin_conjugating_enzyme_E2_	KOG0420	83400	0		U2	Post-LECA
smart00212_UBCc_Ubiquitin_conjugating_enzyme_E2_	KOG0420	83417	2		U2	Post-LECA
smart00212_UBCc_Ubiquitin_conjugating_enzyme_E2_	KOG0420	83594	2		U2	Post-LECA
smart00212_UBCc_Ubiquitin_conjugating_enzyme_E2_	KOG0420	83604	0		U2	Post-LECA
smart00212_UBCc_Ubiquitin_conjugating_enzyme_E2_	KOG0420	83644	1		U2	Post-LECA
smart00212_UBCc_Ubiquitin_conjugating_enzyme_E2_	KOG0420	83696	2		U2	Post-LECA
smart00212_UBCc_Ubiquitin_conjugating_enzyme_E2_	KOG0420	83739	0		U2	Post-LECA
smart00212_UBCc_Ubiquitin_conjugating_enzyme_E2_	KOG0420	83803	1		U2	Post-LECA
smart00212_UBCc_Ubiquitin_conjugating_enzyme_E2_	KOG0420	84420	0		U2	Post-LECA
smart00212_UBCc_Ubiquitin_conjugating_enzyme_E2_	KOG0420	84822	0		U2	Post-LECA
smart00212_UBCc_Ubiquitin_conjugating_enzyme_E2_	KOG0420	85203	0		U2	Post-LECA
smart00212_UBCc_Ubiquitin_conjugating_enzyme_E2_	KOG0420	85208	2		U2	Post-LECA
smart00212_UBCc_Ubiquitin_conjugating_enzyme_E2_	KOG0420	85459	1		U2	Post-LECA
smart00212_UBCc_Ubiquitin_conjugating_enzyme_E2_	KOG0420	85463	2		U2	Post-LECA
smart00212_UBCc_Ubiquitin_conjugating_enzyme_E2_	KOG0420	85489	1		U2	Post-LECA
smart00212_UBCc_Ubiquitin_conjugating_enzyme_E2_	KOG0420	85558	1		U2	Post-LECA
smart00212_UBCc_Ubiquitin_conjugating_enzyme_E2_	KOG0420	85602	0		U2	Post-LECA
smart00212_UBCc_Ubiquitin_conjugating_enzyme_E2_	KOG0420	86324	2		U2	Post-LECA
smart00212_UBCc_Ubiquitin_conjugating_enzyme_E2_	KOG0420	86348	2		U2	Post-LECA
smart00212_UBCc_Ubiquitin_conjugating_enzyme_E2_	KOG0421	1444	1		U2	Post-LECA
smart00212_UBCc_Ubiquitin_conjugating_enzyme_E2_	KOG0421	32777	2	0.21390374331550802	U2	Shared LECA
smart00212_UBCc_Ubiquitin_conjugating_enzyme_E2_	KOG0421	35046	0	0.26737967914438504	U2	Unique LECA (dupl)
smart00212_UBCc_Ubiquitin_conjugating_enzyme_E2_	KOG0421	36048	0	0.27807486631016043	U2	Post-LECA
smart00212_UBCc_Ubiquitin_conjugating_enzyme_E2_	KOG0421	36053	2		U2	Post-LECA
smart00212_UBCc_Ubiquitin_conjugating_enzyme_E2_	KOG0421	36129	0		U2	Post-LECA
smart00212_UBCc_Ubiquitin_conjugating_enzyme_E2_	KOG0421	36252	0	0.2887700534759358	U2	Post-LECA
smart00212_UBCc_Ubiquitin_conjugating_enzyme_E2_	KOG0421	36549	0	0.3048128342245989	U2	Post-LECA
smart00212_UBCc_Ubiquitin_conjugating_enzyme_E2_	KOG0421	38936	2	0.34759358288770054	U2	Post-LECA
smart00212_UBCc_Ubiquitin_conjugating_enzyme_E2_	KOG0421	38940	0	0.35294117647058826	U2	Post-LECA
smart00212_UBCc_Ubiquitin_conjugating_enzyme_E2_	KOG0421	39630	0	0.39572192513368987	U2	Post-LECA
smart00212_UBCc_Ubiquitin_conjugating_enzyme_E2_	KOG0421	39786	0	0.4117647058823529	U2	Post-LECA
smart00212_UBCc_Ubiquitin_conjugating_enzyme_E2_	KOG0421	40239	0	0.42245989304812837	U2	Unique LECA (dupl)
smart00212_UBCc_Ubiquitin_conjugating_enzyme_E2_	KOG0421	40531	1	0.4385026737967914	U2	Post-LECA
smart00212_UBCc_Ubiquitin_conjugating_enzyme_E2_	KOG0421	40952	2	0.48128342245989303	U2	Post-LECA
smart00212_UBCc_Ubiquitin_conjugating_enzyme_E2_	KOG0421	41092	1	0.5026737967914439	U2	Post-LECA
smart00212_UBCc_Ubiquitin_conjugating_enzyme_E2_	KOG0421	41847	0	0.5561497326203209	U2	Post-LECA
smart00212_UBCc_Ubiquitin_conjugating_enzyme_E2_	KOG0421	41946	0	0.5668449197860963	U2	Post-LECA
smart00212_UBCc_Ubiquitin_conjugating_enzyme_E2_	KOG0421	42316	1	0.5882352941176471	U2	Post-LECA
smart00212_UBCc_Ubiquitin_conjugating_enzyme_E2_	KOG0421	43335	0	0.6256684491978609	U2	Post-LECA
smart00212_UBCc_Ubiquitin_conjugating_enzyme_E2_	KOG0421	43534	1	0.6524064171122995	U2	Post-LECA
smart00212_UBCc_Ubiquitin_conjugating_enzyme_E2_	KOG0421	44223	0	0.6737967914438503	U2	Shared LECA
smart00212_UBCc_Ubiquitin_conjugating_enzyme_E2_	KOG0421	45645	0	0.7379679144385026	U2	Post-LECA
smart00212_UBCc_Ubiquitin_conjugating_enzyme_E2_	KOG0421	45664	1	0.7433155080213903	U2	Post-LECA
smart00212_UBCc_Ubiquitin_conjugating_enzyme_E2_	KOG0421	45668	2	0.7486631016042781	U2	Post-LECA
smart00212_UBCc_Ubiquitin_conjugating_enzyme_E2_	KOG0421	46060	1	0.7807486631016043	U2	Post-LECA
smart00212_UBCc_Ubiquitin_conjugating_enzyme_E2_	KOG0421	46063	1		U2	Post-LECA
smart00212_UBCc_Ubiquitin_conjugating_enzyme_E2_	KOG0421	46120	1	0.786096256684492	U2	Shared LECA
smart00212_UBCc_Ubiquitin_conjugating_enzyme_E2_	KOG0421	47063	2	0.8021390374331551	U2	Post-LECA
smart00212_UBCc_Ubiquitin_conjugating_enzyme_E2_	KOG0421	51479	2		U2	Post-LECA
smart00212_UBCc_Ubiquitin_conjugating_enzyme_E2_	KOG0421	51494	2		U2	Post-LECA
smart00212_UBCc_Ubiquitin_conjugating_enzyme_E2_	KOG0421	51497	2	0.839572192513369	U2	Post-LECA
smart00212_UBCc_Ubiquitin_conjugating_enzyme_E2_	KOG0421	52260	0	0.8449197860962567	U2	Post-LECA
smart00212_UBCc_Ubiquitin_conjugating_enzyme_E2_	KOG0421	55461	0	0.8609625668449198	U2	Post-LECA
smart00212_UBCc_Ubiquitin_conjugating_enzyme_E2_	KOG0421	59454	0	0.893048128342246	U2	Post-LECA
smart00212_UBCc_Ubiquitin_conjugating_enzyme_E2_	KOG0421	59455	1	0.893048128342246	U2	Unique LECA (dupl)
smart00212_UBCc_Ubiquitin_conjugating_enzyme_E2_	KOG0421	59883	0	0.8983957219251337	U2	Post-LECA
smart00212_UBCc_Ubiquitin_conjugating_enzyme_E2_	KOG0421	60609	0	0.9144385026737968	U2	Post-LECA
smart00212_UBCc_Ubiquitin_conjugating_enzyme_E2_	KOG0421	63357	0	0.93048128342246	U2	Post-LECA
smart00212_UBCc_Ubiquitin_conjugating_enzyme_E2_	KOG0421	63431	2	0.9358288770053476	U2	Post-LECA
smart00212_UBCc_Ubiquitin_conjugating_enzyme_E2_	KOG0421	68172	0	0.9625668449197861	U2	Post-LECA
smart00212_UBCc_Ubiquitin_conjugating_enzyme_E2_	KOG0421	68173	1	0.9625668449197861	U2	Post-LECA
smart00212_UBCc_Ubiquitin_conjugating_enzyme_E2_	KOG0421	72037	1		U2	Post-LECA
smart00212_UBCc_Ubiquitin_conjugating_enzyme_E2_	KOG0421	76123	1		U2	Post-LECA
smart00212_UBCc_Ubiquitin_conjugating_enzyme_E2_	KOG0421	78238	1		U2	Post-LECA
smart00212_UBCc_Ubiquitin_conjugating_enzyme_E2_	KOG0429	6081	0	0.0027247956403269754	U2	Post-LECA
smart00212_UBCc_Ubiquitin_conjugating_enzyme_E2_	KOG0429	6084	0	0.005449591280653951	U2	Post-LECA
smart00212_UBCc_Ubiquitin_conjugating_enzyme_E2_	KOG0429	6087	0	0.008174386920980926	U2	Post-LECA
smart00212_UBCc_Ubiquitin_conjugating_enzyme_E2_	KOG0429	6093	0	0.013623978201634877	U2	Post-LECA
smart00212_UBCc_Ubiquitin_conjugating_enzyme_E2_	KOG0429	6094	1	0.013623978201634877	U2	Post-LECA
smart00212_UBCc_Ubiquitin_conjugating_enzyme_E2_	KOG0429	6102	0	0.021798365122615803	U2	Post-LECA
smart00212_UBCc_Ubiquitin_conjugating_enzyme_E2_	KOG0429	8169	0		U2	Post-LECA
smart00212_UBCc_Ubiquitin_conjugating_enzyme_E2_	KOG0429	8218	1	0.027247956403269755	U2	Post-LECA
smart00212_UBCc_Ubiquitin_conjugating_enzyme_E2_	KOG0429	8235	0	0.043596730245231606	U2	Post-LECA
smart00212_UBCc_Ubiquitin_conjugating_enzyme_E2_	KOG0429	8238	0	0.04632152588555858	U2	Post-LECA
smart00212_UBCc_Ubiquitin_conjugating_enzyme_E2_	KOG0429	8241	0	0.04904632152588556	U2	Post-LECA
smart00212_UBCc_Ubiquitin_conjugating_enzyme_E2_	KOG0429	9171	0		U2	Post-LECA
smart00212_UBCc_Ubiquitin_conjugating_enzyme_E2_	KOG0429	9180	0	0.0681198910081744	U2	Post-LECA
smart00212_UBCc_Ubiquitin_conjugating_enzyme_E2_	KOG0429	10200	0		U2	Post-LECA
smart00212_UBCc_Ubiquitin_conjugating_enzyme_E2_	KOG0429	10581	0	0.08174386920980926	U2	Post-LECA
smart00212_UBCc_Ubiquitin_conjugating_enzyme_E2_	KOG0429	10584	0	0.08446866485013624	U2	Post-LECA
smart00212_UBCc_Ubiquitin_conjugating_enzyme_E2_	KOG0429	11180	2	0.09536784741144415	U2	Post-LECA
smart00212_UBCc_Ubiquitin_conjugating_enzyme_E2_	KOG0429	11192	2	0.10626702997275204	U2	Post-LECA
smart00212_UBCc_Ubiquitin_conjugating_enzyme_E2_	KOG0429	11206	1	0.11989100817438691	U2	Post-LECA
smart00212_UBCc_Ubiquitin_conjugating_enzyme_E2_	KOG0429	12441	0	0.12534059945504086	U2	Post-LECA
smart00212_UBCc_Ubiquitin_conjugating_enzyme_E2_	KOG0429	12465	0	0.14713896457765668	U2	Post-LECA
smart00212_UBCc_Ubiquitin_conjugating_enzyme_E2_	KOG0429	15441	0	0.15803814713896458	U2	Post-LECA
smart00212_UBCc_Ubiquitin_conjugating_enzyme_E2_	KOG0429	15444	0	0.16076294277929154	U2	Post-LECA
smart00212_UBCc_Ubiquitin_conjugating_enzyme_E2_	KOG0429	15945	0	0.17438692098092642	U2	Post-LECA
smart00212_UBCc_Ubiquitin_conjugating_enzyme_E2_	KOG0429	15947	2	0.17438692098092642	U2	Post-LECA
smart00212_UBCc_Ubiquitin_conjugating_enzyme_E2_	KOG0429	16129	1	0.1771117166212534	U2	Post-LECA
smart00212_UBCc_Ubiquitin_conjugating_enzyme_E2_	KOG0429	16140	0	0.1880108991825613	U2	Post-LECA
smart00212_UBCc_Ubiquitin_conjugating_enzyme_E2_	KOG0429	19246	1		U2	Post-LECA
smart00212_UBCc_Ubiquitin_conjugating_enzyme_E2_	KOG0429	20698	1	0.22070844686648503	U2	Post-LECA
smart00212_UBCc_Ubiquitin_conjugating_enzyme_E2_	KOG0429	20935	1	0.23160762942779292	U2	Post-LECA
smart00212_UBCc_Ubiquitin_conjugating_enzyme_E2_	KOG0429	21281	2		U2	Post-LECA
smart00212_UBCc_Ubiquitin_conjugating_enzyme_E2_	KOG0429	25891	1		U2	Post-LECA
smart00212_UBCc_Ubiquitin_conjugating_enzyme_E2_	KOG0429	26333	2		U2	Post-LECA
smart00212_UBCc_Ubiquitin_conjugating_enzyme_E2_	KOG0429	28560	0	0.27520435967302453	U2	Post-LECA
smart00212_UBCc_Ubiquitin_conjugating_enzyme_E2_	KOG0429	31446	0	0.28337874659400547	U2	Post-LECA
smart00212_UBCc_Ubiquitin_conjugating_enzyme_E2_	KOG0429	32893	1	0.3106267029972752	U2	Post-LECA
smart00212_UBCc_Ubiquitin_conjugating_enzyme_E2_	KOG0429	33101	2	0.31607629427792916	U2	Post-LECA
smart00212_UBCc_Ubiquitin_conjugating_enzyme_E2_	KOG0429	33617	2	0.3242506811989101	U2	Unique LECA (dupl)
smart00212_UBCc_Ubiquitin_conjugating_enzyme_E2_	KOG0429	35046	0	0.34332425068119893	U2	Post-LECA
smart00212_UBCc_Ubiquitin_conjugating_enzyme_E2_	KOG0429	35048	2	0.34332425068119893	U2	Post-LECA
smart00212_UBCc_Ubiquitin_conjugating_enzyme_E2_	KOG0429	35214	0	0.3460490463215259	U2	Post-LECA
smart00212_UBCc_Ubiquitin_conjugating_enzyme_E2_	KOG0429	35246	2		U2	Post-LECA
smart00212_UBCc_Ubiquitin_conjugating_enzyme_E2_	KOG0429	35455	1		U2	Post-LECA
smart00212_UBCc_Ubiquitin_conjugating_enzyme_E2_	KOG0429	35493	0		U2	Post-LECA
smart00212_UBCc_Ubiquitin_conjugating_enzyme_E2_	KOG0429	35599	1		U2	Post-LECA
smart00212_UBCc_Ubiquitin_conjugating_enzyme_E2_	KOG0429	35642	2		U2	Post-LECA
smart00212_UBCc_Ubiquitin_conjugating_enzyme_E2_	KOG0429	35660	2		U2	Post-LECA
smart00212_UBCc_Ubiquitin_conjugating_enzyme_E2_	KOG0429	35758	1		U2	Post-LECA
smart00212_UBCc_Ubiquitin_conjugating_enzyme_E2_	KOG0429	35813	2		U2	Post-LECA
smart00212_UBCc_Ubiquitin_conjugating_enzyme_E2_	KOG0429	35879	2		U2	Post-LECA
smart00212_UBCc_Ubiquitin_conjugating_enzyme_E2_	KOG0429	36042	0		U2	Post-LECA
smart00212_UBCc_Ubiquitin_conjugating_enzyme_E2_	KOG0429	39043	1		U2	Post-LECA
smart00212_UBCc_Ubiquitin_conjugating_enzyme_E2_	KOG0429	39076	1	0.3896457765667575	U2	Unique LECA (dupl)
smart00212_UBCc_Ubiquitin_conjugating_enzyme_E2_	KOG0429	39170	2	0.3923705722070845	U2	Post-LECA
smart00212_UBCc_Ubiquitin_conjugating_enzyme_E2_	KOG0429	39355	1	0.3978201634877384	U2	Post-LECA
smart00212_UBCc_Ubiquitin_conjugating_enzyme_E2_	KOG0429	39769	1	0.4141689373297003	U2	Post-LECA
smart00212_UBCc_Ubiquitin_conjugating_enzyme_E2_	KOG0429	39786	0	0.41689373297002724	U2	Post-LECA
smart00212_UBCc_Ubiquitin_conjugating_enzyme_E2_	KOG0429	39787	1	0.41689373297002724	U2	Post-LECA
smart00212_UBCc_Ubiquitin_conjugating_enzyme_E2_	KOG0429	40241	2	0.4196185286103542	U2	Post-LECA
smart00212_UBCc_Ubiquitin_conjugating_enzyme_E2_	KOG0429	40630	1	0.4305177111716621	U2	Post-LECA
smart00212_UBCc_Ubiquitin_conjugating_enzyme_E2_	KOG0429	40802	2	0.43869209809264303	U2	Post-LECA
smart00212_UBCc_Ubiquitin_conjugating_enzyme_E2_	KOG0429	40979	2	0.45776566757493187	U2	Post-LECA
smart00212_UBCc_Ubiquitin_conjugating_enzyme_E2_	KOG0429	41092	1	0.4604904632152589	U2	Post-LECA
smart00212_UBCc_Ubiquitin_conjugating_enzyme_E2_	KOG0429	41093	2	0.4604904632152589	U2	Shared LECA
smart00212_UBCc_Ubiquitin_conjugating_enzyme_E2_	KOG0429	41603	2	0.4822888283378747	U2	Post-LECA
smart00212_UBCc_Ubiquitin_conjugating_enzyme_E2_	KOG0429	41607	0	0.48501362397820164	U2	Post-LECA
smart00212_UBCc_Ubiquitin_conjugating_enzyme_E2_	KOG0429	41608	1	0.48501362397820164	U2	Post-LECA
smart00212_UBCc_Ubiquitin_conjugating_enzyme_E2_	KOG0429	41946	0	0.4986376021798365	U2	Post-LECA
smart00212_UBCc_Ubiquitin_conjugating_enzyme_E2_	KOG0429	42123	0	0.5040871934604905	U2	Post-LECA
smart00212_UBCc_Ubiquitin_conjugating_enzyme_E2_	KOG0429	42319	1	0.5122615803814714	U2	Post-LECA
smart00212_UBCc_Ubiquitin_conjugating_enzyme_E2_	KOG0429	42360	0	0.5149863760217984	U2	Post-LECA
smart00212_UBCc_Ubiquitin_conjugating_enzyme_E2_	KOG0429	42570	0	0.5177111716621253	U2	Post-LECA
smart00212_UBCc_Ubiquitin_conjugating_enzyme_E2_	KOG0429	43260	0	0.5286103542234333	U2	Post-LECA
smart00212_UBCc_Ubiquitin_conjugating_enzyme_E2_	KOG0429	43336	1	0.5313351498637602	U2	Post-LECA
smart00212_UBCc_Ubiquitin_conjugating_enzyme_E2_	KOG0429	43337	2	0.5313351498637602	U2	Post-LECA
smart00212_UBCc_Ubiquitin_conjugating_enzyme_E2_	KOG0429	43371	0	0.5367847411444142	U2	Post-LECA
smart00212_UBCc_Ubiquitin_conjugating_enzyme_E2_	KOG0429	43401	0	0.5395095367847411	U2	Post-LECA
smart00212_UBCc_Ubiquitin_conjugating_enzyme_E2_	KOG0429	43542	0	0.547683923705722	U2	Post-LECA
smart00212_UBCc_Ubiquitin_conjugating_enzyme_E2_	KOG0429	44163	0	0.553133514986376	U2	Post-LECA
smart00212_UBCc_Ubiquitin_conjugating_enzyme_E2_	KOG0429	44330	2	0.5613079019073569	U2	Post-LECA
smart00212_UBCc_Ubiquitin_conjugating_enzyme_E2_	KOG0429	44336	2	0.5640326975476839	U2	Post-LECA
smart00212_UBCc_Ubiquitin_conjugating_enzyme_E2_	KOG0429	44904	0	0.5722070844686649	U2	Post-LECA
smart00212_UBCc_Ubiquitin_conjugating_enzyme_E2_	KOG0429	45075	0	0.5749318801089919	U2	Post-LECA
smart00212_UBCc_Ubiquitin_conjugating_enzyme_E2_	KOG0429	45076	1	0.5749318801089919	U2	Post-LECA
smart00212_UBCc_Ubiquitin_conjugating_enzyme_E2_	KOG0429	45281	2	0.5831062670299727	U2	Post-LECA
smart00212_UBCc_Ubiquitin_conjugating_enzyme_E2_	KOG0429	45647	2	0.5912806539509536	U2	Post-LECA
smart00212_UBCc_Ubiquitin_conjugating_enzyme_E2_	KOG0429	45891	0	0.6049046321525886	U2	Post-LECA
smart00212_UBCc_Ubiquitin_conjugating_enzyme_E2_	KOG0429	46002	0	0.6076294277929155	U2	Post-LECA
smart00212_UBCc_Ubiquitin_conjugating_enzyme_E2_	KOG0429	46739	2	0.6212534059945504	U2	Post-LECA
smart00212_UBCc_Ubiquitin_conjugating_enzyme_E2_	KOG0429	47062	1	0.6430517711171662	U2	Post-LECA
smart00212_UBCc_Ubiquitin_conjugating_enzyme_E2_	KOG0429	47123	2	0.6457765667574932	U2	Post-LECA
smart00212_UBCc_Ubiquitin_conjugating_enzyme_E2_	KOG0429	52260	0	0.6648501362397821	U2	Post-LECA
smart00212_UBCc_Ubiquitin_conjugating_enzyme_E2_	KOG0429	55154	2	0.670299727520436	U2	Post-LECA
smart00212_UBCc_Ubiquitin_conjugating_enzyme_E2_	KOG0429	55463	2	0.6730245231607629	U2	Unique LECA (dupl)
smart00212_UBCc_Ubiquitin_conjugating_enzyme_E2_	KOG0429	61101	0	0.7057220708446866	U2	Post-LECA
smart00212_UBCc_Ubiquitin_conjugating_enzyme_E2_	KOG0429	63357	0	0.7111716621253406	U2	Post-LECA
smart00212_UBCc_Ubiquitin_conjugating_enzyme_E2_	KOG0429	63881	2	0.7193460490463215	U2	Post-LECA
smart00212_UBCc_Ubiquitin_conjugating_enzyme_E2_	KOG0429	65801	2	0.7247956403269755	U2	Post-LECA
smart00212_UBCc_Ubiquitin_conjugating_enzyme_E2_	KOG0429	68174	2	0.7275204359673024	U2	Post-LECA
smart00212_UBCc_Ubiquitin_conjugating_enzyme_E2_	KOG0429	68177	2	0.7302452316076294	U2	Post-LECA
smart00212_UBCc_Ubiquitin_conjugating_enzyme_E2_	KOG0429	71844	0	0.7411444141689373	U2	Post-LECA
smart00212_UBCc_Ubiquitin_conjugating_enzyme_E2_	KOG0429	71876	2		U2	Post-LECA
smart00212_UBCc_Ubiquitin_conjugating_enzyme_E2_	KOG0429	71903	2		U2	Post-LECA
smart00212_UBCc_Ubiquitin_conjugating_enzyme_E2_	KOG0429	72836	2	0.7656675749318801	U2	Post-LECA
smart00212_UBCc_Ubiquitin_conjugating_enzyme_E2_	KOG0429	72842	2	0.771117166212534	U2	Post-LECA
smart00212_UBCc_Ubiquitin_conjugating_enzyme_E2_	KOG0429	72855	0	0.773841961852861	U2	Post-LECA
smart00212_UBCc_Ubiquitin_conjugating_enzyme_E2_	KOG0429	72857	2	0.773841961852861	U2	Post-LECA
smart00212_UBCc_Ubiquitin_conjugating_enzyme_E2_	KOG0429	72860	2	0.776566757493188	U2	Post-LECA
smart00212_UBCc_Ubiquitin_conjugating_enzyme_E2_	KOG0429	72926	2		U2	Post-LECA
smart00212_UBCc_Ubiquitin_conjugating_enzyme_E2_	KOG0429	73026	0	0.779291553133515	U2	Post-LECA
smart00212_UBCc_Ubiquitin_conjugating_enzyme_E2_	KOG0429	73154	2	0.782016348773842	U2	Post-LECA
smart00212_UBCc_Ubiquitin_conjugating_enzyme_E2_	KOG0429	73254	0		U2	Post-LECA
smart00212_UBCc_Ubiquitin_conjugating_enzyme_E2_	KOG0429	73488	0	0.7983651226158038	U2	Post-LECA
smart00212_UBCc_Ubiquitin_conjugating_enzyme_E2_	KOG0429	73492	1	0.8010899182561307	U2	Post-LECA
smart00212_UBCc_Ubiquitin_conjugating_enzyme_E2_	KOG0429	73723	1	0.8038147138964578	U2	Post-LECA
smart00212_UBCc_Ubiquitin_conjugating_enzyme_E2_	KOG0429	75879	0		U2	Post-LECA
smart00212_UBCc_Ubiquitin_conjugating_enzyme_E2_	KOG0429	77076	0	0.8283378746594006	U2	Post-LECA
smart00212_UBCc_Ubiquitin_conjugating_enzyme_E2_	KOG0429	77526	0	0.8310626702997275	U2	Post-LECA
smart00212_UBCc_Ubiquitin_conjugating_enzyme_E2_	KOG0429	77736	0	0.8337874659400545	U2	Post-LECA
smart00212_UBCc_Ubiquitin_conjugating_enzyme_E2_	KOG0429	77739	0	0.8365122615803815	U2	Unique LECA (dupl)
smart00212_UBCc_Ubiquitin_conjugating_enzyme_E2_	KOG0429	77742	0	0.8392370572207084	U2	Post-LECA
smart00212_UBCc_Ubiquitin_conjugating_enzyme_E2_	KOG0429	77745	0	0.8419618528610354	U2	Post-LECA
smart00212_UBCc_Ubiquitin_conjugating_enzyme_E2_	KOG0429	77748	0	0.8446866485013624	U2	Post-LECA
smart00212_UBCc_Ubiquitin_conjugating_enzyme_E2_	KOG0429	78132	0	0.8474114441416893	U2	Post-LECA
smart00212_UBCc_Ubiquitin_conjugating_enzyme_E2_	KOG0429	78140	2	0.8528610354223434	U2	Post-LECA
smart00212_UBCc_Ubiquitin_conjugating_enzyme_E2_	KOG0429	78300	0		U2	Post-LECA
smart00212_UBCc_Ubiquitin_conjugating_enzyme_E2_	KOG0429	78644	2		U2	Post-LECA
smart00212_UBCc_Ubiquitin_conjugating_enzyme_E2_	KOG0429	78891	0	0.8664850136239782	U2	Post-LECA
smart00212_UBCc_Ubiquitin_conjugating_enzyme_E2_	KOG0429	78903	0	0.8773841961852861	U2	Post-LECA
smart00212_UBCc_Ubiquitin_conjugating_enzyme_E2_	KOG0429	78909	0	0.8828337874659401	U2	Post-LECA
smart00212_UBCc_Ubiquitin_conjugating_enzyme_E2_	KOG0429	79335	0		U2	Post-LECA
smart00212_UBCc_Ubiquitin_conjugating_enzyme_E2_	KOG0429	79767	0		U2	Post-LECA
smart00212_UBCc_Ubiquitin_conjugating_enzyme_E2_	KOG0429	79770	0		U2	Post-LECA
smart00212_UBCc_Ubiquitin_conjugating_enzyme_E2_	KOG0429	81242	2	0.9100817438692098	U2	Post-LECA
smart00212_UBCc_Ubiquitin_conjugating_enzyme_E2_	KOG0429	82848	0		U2	Post-LECA
smart00212_UBCc_Ubiquitin_conjugating_enzyme_E2_	KOG0429	83073	0		U2	Post-LECA
smart00212_UBCc_Ubiquitin_conjugating_enzyme_E2_	KOG0429	83077	1		U2	Post-LECA
smart00212_UBCc_Ubiquitin_conjugating_enzyme_E2_	KOG0429	83322	0		U2	Post-LECA
smart00212_UBCc_Ubiquitin_conjugating_enzyme_E2_	KOG0429	84423	0	0.9645776566757494	U2	Post-LECA
smart00212_UBCc_Ubiquitin_conjugating_enzyme_E2_	KOG0429	85191	0		U2	Post-LECA
smart00212_UBCc_Ubiquitin_conjugating_enzyme_E2_	KOG0429	85203	0		U2	Post-LECA
smart00212_UBCc_Ubiquitin_conjugating_enzyme_E2_	KOG0429	85220	2	0.9727520435967303	U2	Post-LECA
smart00212_UBCc_Ubiquitin_conjugating_enzyme_E2_	KOG0429	85227	0	0.9782016348773842	U2	Post-LECA
smart00212_UBCc_Ubiquitin_conjugating_enzyme_E2_	KOG0429	85230	0	0.9809264305177112	U2	Post-LECA
smart00212_UBCc_Ubiquitin_conjugating_enzyme_E2_	KOG0429	87222	0		U2	Post-LECA
smart00212_UBCc_Ubiquitin_conjugating_enzyme_E2_	KOG0897	6087	0	0.005791505791505791	U2	Post-LECA
smart00212_UBCc_Ubiquitin_conjugating_enzyme_E2_	KOG0897	6875	2		U2	Post-LECA
smart00212_UBCc_Ubiquitin_conjugating_enzyme_E2_	KOG0897	6959	2		U2	Post-LECA
smart00212_UBCc_Ubiquitin_conjugating_enzyme_E2_	KOG0897	7736	2		U2	Post-LECA
smart00212_UBCc_Ubiquitin_conjugating_enzyme_E2_	KOG0897	8161	1		U2	Post-LECA
smart00212_UBCc_Ubiquitin_conjugating_enzyme_E2_	KOG0897	8572	1		U2	Post-LECA
smart00212_UBCc_Ubiquitin_conjugating_enzyme_E2_	KOG0897	8802	0	0.055984555984555984	U2	Post-LECA
smart00212_UBCc_Ubiquitin_conjugating_enzyme_E2_	KOG0897	8808	0		U2	Post-LECA
smart00212_UBCc_Ubiquitin_conjugating_enzyme_E2_	KOG0897	8812	1		U2	Post-LECA
smart00212_UBCc_Ubiquitin_conjugating_enzyme_E2_	KOG0897	9175	1	0.0637065637065637	U2	Post-LECA
smart00212_UBCc_Ubiquitin_conjugating_enzyme_E2_	KOG0897	9179	2	0.06563706563706563	U2	Post-LECA
smart00212_UBCc_Ubiquitin_conjugating_enzyme_E2_	KOG0897	9702	0	0.07142857142857142	U2	Post-LECA
smart00212_UBCc_Ubiquitin_conjugating_enzyme_E2_	KOG0897	9731	2	0.0888030888030888	U2	Post-LECA
smart00212_UBCc_Ubiquitin_conjugating_enzyme_E2_	KOG0897	9735	0	0.09266409266409266	U2	Post-LECA
smart00212_UBCc_Ubiquitin_conjugating_enzyme_E2_	KOG0897	9754	1	0.10424710424710425	U2	Post-LECA
smart00212_UBCc_Ubiquitin_conjugating_enzyme_E2_	KOG0897	10187	2	0.10810810810810811	U2	Post-LECA
smart00212_UBCc_Ubiquitin_conjugating_enzyme_E2_	KOG0897	10195	1	0.1138996138996139	U2	Post-LECA
smart00212_UBCc_Ubiquitin_conjugating_enzyme_E2_	KOG0897	10203	0	0.11969111969111969	U2	Post-LECA
smart00212_UBCc_Ubiquitin_conjugating_enzyme_E2_	KOG0897	10593	0	0.12934362934362933	U2	Post-LECA
smart00212_UBCc_Ubiquitin_conjugating_enzyme_E2_	KOG0897	10596	0	0.13127413127413126	U2	Post-LECA
smart00212_UBCc_Ubiquitin_conjugating_enzyme_E2_	KOG0897	10626	0		U2	Post-LECA
smart00212_UBCc_Ubiquitin_conjugating_enzyme_E2_	KOG0897	10785	0		U2	Post-LECA
smart00212_UBCc_Ubiquitin_conjugating_enzyme_E2_	KOG0897	11042	2		U2	Post-LECA
smart00212_UBCc_Ubiquitin_conjugating_enzyme_E2_	KOG0897	11050	1		U2	Post-LECA
smart00212_UBCc_Ubiquitin_conjugating_enzyme_E2_	KOG0897	11178	0		U2	Post-LECA
smart00212_UBCc_Ubiquitin_conjugating_enzyme_E2_	KOG0897	11188	1	0.1525096525096525	U2	Post-LECA
smart00212_UBCc_Ubiquitin_conjugating_enzyme_E2_	KOG0897	11752	1		U2	Post-LECA
smart00212_UBCc_Ubiquitin_conjugating_enzyme_E2_	KOG0897	11907	0		U2	Post-LECA
smart00212_UBCc_Ubiquitin_conjugating_enzyme_E2_	KOG0897	12039	0		U2	Post-LECA
smart00212_UBCc_Ubiquitin_conjugating_enzyme_E2_	KOG0897	12198	0		U2	Post-LECA
smart00212_UBCc_Ubiquitin_conjugating_enzyme_E2_	KOG0897	12219	0		U2	Post-LECA
smart00212_UBCc_Ubiquitin_conjugating_enzyme_E2_	KOG0897	13128	0	0.1969111969111969	U2	Post-LECA
smart00212_UBCc_Ubiquitin_conjugating_enzyme_E2_	KOG0897	13140	0	0.20463320463320464	U2	Post-LECA
smart00212_UBCc_Ubiquitin_conjugating_enzyme_E2_	KOG0897	13147	1		U2	Post-LECA
smart00212_UBCc_Ubiquitin_conjugating_enzyme_E2_	KOG0897	14528	2	0.20656370656370657	U2	Post-LECA
smart00212_UBCc_Ubiquitin_conjugating_enzyme_E2_	KOG0897	14623	1		U2	Post-LECA
smart00212_UBCc_Ubiquitin_conjugating_enzyme_E2_	KOG0897	14674	1		U2	Post-LECA
smart00212_UBCc_Ubiquitin_conjugating_enzyme_E2_	KOG0897	14676	0		U2	Post-LECA
smart00212_UBCc_Ubiquitin_conjugating_enzyme_E2_	KOG0897	14794	1	0.22586872586872586	U2	Post-LECA
smart00212_UBCc_Ubiquitin_conjugating_enzyme_E2_	KOG0897	14799	0	0.22972972972972974	U2	Post-LECA
smart00212_UBCc_Ubiquitin_conjugating_enzyme_E2_	KOG0897	14913	0	0.24324324324324326	U2	Post-LECA
smart00212_UBCc_Ubiquitin_conjugating_enzyme_E2_	KOG0897	14916	0	0.24517374517374518	U2	Post-LECA
smart00212_UBCc_Ubiquitin_conjugating_enzyme_E2_	KOG0897	14976	0	0.2528957528957529	U2	Post-LECA
smart00212_UBCc_Ubiquitin_conjugating_enzyme_E2_	KOG0897	14983	1	0.25675675675675674	U2	Post-LECA
smart00212_UBCc_Ubiquitin_conjugating_enzyme_E2_	KOG0897	14991	0	0.2625482625482625	U2	Post-LECA
smart00212_UBCc_Ubiquitin_conjugating_enzyme_E2_	KOG0897	15024	0		U2	Post-LECA
smart00212_UBCc_Ubiquitin_conjugating_enzyme_E2_	KOG0897	15155	2		U2	Post-LECA
smart00212_UBCc_Ubiquitin_conjugating_enzyme_E2_	KOG0897	15252	0		U2	Post-LECA
smart00212_UBCc_Ubiquitin_conjugating_enzyme_E2_	KOG0897	15288	0	0.26640926640926643	U2	Post-LECA
smart00212_UBCc_Ubiquitin_conjugating_enzyme_E2_	KOG0897	15354	0		U2	Post-LECA
smart00212_UBCc_Ubiquitin_conjugating_enzyme_E2_	KOG0897	15396	0		U2	Post-LECA
smart00212_UBCc_Ubiquitin_conjugating_enzyme_E2_	KOG0897	15660	0		U2	Post-LECA
smart00212_UBCc_Ubiquitin_conjugating_enzyme_E2_	KOG0897	15724	1		U2	Post-LECA
smart00212_UBCc_Ubiquitin_conjugating_enzyme_E2_	KOG0897	15785	2		U2	Post-LECA
smart00212_UBCc_Ubiquitin_conjugating_enzyme_E2_	KOG0897	15909	0		U2	Post-LECA
smart00212_UBCc_Ubiquitin_conjugating_enzyme_E2_	KOG0897	15920	2		U2	Post-LECA
smart00212_UBCc_Ubiquitin_conjugating_enzyme_E2_	KOG0897	15933	0	0.29343629343629346	U2	Post-LECA
smart00212_UBCc_Ubiquitin_conjugating_enzyme_E2_	KOG0897	15951	0	0.305019305019305	U2	Post-LECA
smart00212_UBCc_Ubiquitin_conjugating_enzyme_E2_	KOG0897	16350	0		U2	Post-LECA
smart00212_UBCc_Ubiquitin_conjugating_enzyme_E2_	KOG0897	16408	1	0.3281853281853282	U2	Post-LECA
smart00212_UBCc_Ubiquitin_conjugating_enzyme_E2_	KOG0897	16409	2	0.3281853281853282	U2	Post-LECA
smart00212_UBCc_Ubiquitin_conjugating_enzyme_E2_	KOG0897	17549	2		U2	Post-LECA
smart00212_UBCc_Ubiquitin_conjugating_enzyme_E2_	KOG0897	18882	0	0.3474903474903475	U2	Post-LECA
smart00212_UBCc_Ubiquitin_conjugating_enzyme_E2_	KOG0897	18885	0	0.34942084942084944	U2	Post-LECA
smart00212_UBCc_Ubiquitin_conjugating_enzyme_E2_	KOG0897	18888	0	0.35135135135135137	U2	Post-LECA
smart00212_UBCc_Ubiquitin_conjugating_enzyme_E2_	KOG0897	18894	0	0.3552123552123552	U2	Post-LECA
smart00212_UBCc_Ubiquitin_conjugating_enzyme_E2_	KOG0897	19104	0		U2	Post-LECA
smart00212_UBCc_Ubiquitin_conjugating_enzyme_E2_	KOG0897	19105	1		U2	Post-LECA
smart00212_UBCc_Ubiquitin_conjugating_enzyme_E2_	KOG0897	19137	0	0.3590733590733591	U2	Post-LECA
smart00212_UBCc_Ubiquitin_conjugating_enzyme_E2_	KOG0897	19215	0	0.36293436293436293	U2	Post-LECA
smart00212_UBCc_Ubiquitin_conjugating_enzyme_E2_	KOG0897	19221	0	0.3667953667953668	U2	Post-LECA
smart00212_UBCc_Ubiquitin_conjugating_enzyme_E2_	KOG0897	19228	1	0.37065637065637064	U2	Post-LECA
smart00212_UBCc_Ubiquitin_conjugating_enzyme_E2_	KOG0897	19239	0	0.3783783783783784	U2	Post-LECA
smart00212_UBCc_Ubiquitin_conjugating_enzyme_E2_	KOG0897	19240	1	0.3783783783783784	U2	Post-LECA
smart00212_UBCc_Ubiquitin_conjugating_enzyme_E2_	KOG0897	19252	1	0.3861003861003861	U2	Post-LECA
smart00212_UBCc_Ubiquitin_conjugating_enzyme_E2_	KOG0897	19309	1		U2	Post-LECA
smart00212_UBCc_Ubiquitin_conjugating_enzyme_E2_	KOG0897	19312	1		U2	Post-LECA
smart00212_UBCc_Ubiquitin_conjugating_enzyme_E2_	KOG0897	19326	0		U2	Post-LECA
smart00212_UBCc_Ubiquitin_conjugating_enzyme_E2_	KOG0897	19336	1		U2	Post-LECA
smart00212_UBCc_Ubiquitin_conjugating_enzyme_E2_	KOG0897	19355	2		U2	Post-LECA
smart00212_UBCc_Ubiquitin_conjugating_enzyme_E2_	KOG0897	19361	2		U2	Post-LECA
smart00212_UBCc_Ubiquitin_conjugating_enzyme_E2_	KOG0897	19362	0		U2	Post-LECA
smart00212_UBCc_Ubiquitin_conjugating_enzyme_E2_	KOG0897	19370	2		U2	Post-LECA
smart00212_UBCc_Ubiquitin_conjugating_enzyme_E2_	KOG0897	19423	1		U2	Post-LECA
smart00212_UBCc_Ubiquitin_conjugating_enzyme_E2_	KOG0897	19555	1		U2	Post-LECA
smart00212_UBCc_Ubiquitin_conjugating_enzyme_E2_	KOG0897	19596	0		U2	Post-LECA
smart00212_UBCc_Ubiquitin_conjugating_enzyme_E2_	KOG0897	19605	0		U2	Post-LECA
smart00212_UBCc_Ubiquitin_conjugating_enzyme_E2_	KOG0897	19644	0		U2	Post-LECA
smart00212_UBCc_Ubiquitin_conjugating_enzyme_E2_	KOG0897	19689	0		U2	Post-LECA
smart00212_UBCc_Ubiquitin_conjugating_enzyme_E2_	KOG0897	19710	0		U2	Post-LECA
smart00212_UBCc_Ubiquitin_conjugating_enzyme_E2_	KOG0897	19809	0	0.4034749034749035	U2	Post-LECA
smart00212_UBCc_Ubiquitin_conjugating_enzyme_E2_	KOG0897	19812	0	0.40540540540540543	U2	Post-LECA
smart00212_UBCc_Ubiquitin_conjugating_enzyme_E2_	KOG0897	19814	2	0.40540540540540543	U2	Post-LECA
smart00212_UBCc_Ubiquitin_conjugating_enzyme_E2_	KOG0897	19865	2	0.4343629343629344	U2	Post-LECA
smart00212_UBCc_Ubiquitin_conjugating_enzyme_E2_	KOG0897	19868	2	0.4362934362934363	U2	Post-LECA
smart00212_UBCc_Ubiquitin_conjugating_enzyme_E2_	KOG0897	20020	1		U2	Post-LECA
smart00212_UBCc_Ubiquitin_conjugating_enzyme_E2_	KOG0897	20070	0		U2	Post-LECA
smart00212_UBCc_Ubiquitin_conjugating_enzyme_E2_	KOG0897	20073	0		U2	Post-LECA
smart00212_UBCc_Ubiquitin_conjugating_enzyme_E2_	KOG0897	20082	0		U2	Post-LECA
smart00212_UBCc_Ubiquitin_conjugating_enzyme_E2_	KOG0897	20350	1		U2	Post-LECA
smart00212_UBCc_Ubiquitin_conjugating_enzyme_E2_	KOG0897	20392	1		U2	Post-LECA
smart00212_UBCc_Ubiquitin_conjugating_enzyme_E2_	KOG0897	20409	0	0.4498069498069498	U2	Post-LECA
smart00212_UBCc_Ubiquitin_conjugating_enzyme_E2_	KOG0897	20415	0	0.45366795366795365	U2	Post-LECA
smart00212_UBCc_Ubiquitin_conjugating_enzyme_E2_	KOG0897	20688	0	0.4575289575289575	U2	Post-LECA
smart00212_UBCc_Ubiquitin_conjugating_enzyme_E2_	KOG0897	20697	0	0.46332046332046334	U2	Post-LECA
smart00212_UBCc_Ubiquitin_conjugating_enzyme_E2_	KOG0897	20698	1	0.46332046332046334	U2	Post-LECA
smart00212_UBCc_Ubiquitin_conjugating_enzyme_E2_	KOG0897	20702	2	0.46525096525096526	U2	Post-LECA
smart00212_UBCc_Ubiquitin_conjugating_enzyme_E2_	KOG0897	20714	2		U2	Post-LECA
smart00212_UBCc_Ubiquitin_conjugating_enzyme_E2_	KOG0897	20809	1		U2	Post-LECA
smart00212_UBCc_Ubiquitin_conjugating_enzyme_E2_	KOG0897	20917	1		U2	Post-LECA
smart00212_UBCc_Ubiquitin_conjugating_enzyme_E2_	KOG0897	20934	0	0.4768339768339768	U2	Post-LECA
smart00212_UBCc_Ubiquitin_conjugating_enzyme_E2_	KOG0897	20940	0	0.4806949806949807	U2	Post-LECA
smart00212_UBCc_Ubiquitin_conjugating_enzyme_E2_	KOG0897	25815	0	0.4942084942084942	U2	Post-LECA
smart00212_UBCc_Ubiquitin_conjugating_enzyme_E2_	KOG0897	26091	0	0.5077220077220077	U2	Post-LECA
smart00212_UBCc_Ubiquitin_conjugating_enzyme_E2_	KOG0897	26345	2	0.5347490347490348	U2	Post-LECA
smart00212_UBCc_Ubiquitin_conjugating_enzyme_E2_	KOG0897	26348	2	0.5366795366795367	U2	Post-LECA
smart00212_UBCc_Ubiquitin_conjugating_enzyme_E2_	KOG0897	26351	2	0.5386100386100386	U2	Post-LECA
smart00212_UBCc_Ubiquitin_conjugating_enzyme_E2_	KOG0897	26354	2	0.5405405405405406	U2	Post-LECA
smart00212_UBCc_Ubiquitin_conjugating_enzyme_E2_	KOG0897	26359	1	0.5444015444015444	U2	Post-LECA
smart00212_UBCc_Ubiquitin_conjugating_enzyme_E2_	KOG0897	26366	2	0.5482625482625483	U2	Post-LECA
smart00212_UBCc_Ubiquitin_conjugating_enzyme_E2_	KOG0897	26370	0	0.5521235521235521	U2	Post-LECA
smart00212_UBCc_Ubiquitin_conjugating_enzyme_E2_	KOG0897	26373	0	0.5540540540540541	U2	Post-LECA
smart00212_UBCc_Ubiquitin_conjugating_enzyme_E2_	KOG0897	26374	1	0.5540540540540541	U2	Post-LECA
smart00212_UBCc_Ubiquitin_conjugating_enzyme_E2_	KOG0897	27523	1	0.555984555984556	U2	Post-LECA
smart00212_UBCc_Ubiquitin_conjugating_enzyme_E2_	KOG0897	28505	2		U2	Post-LECA
smart00212_UBCc_Ubiquitin_conjugating_enzyme_E2_	KOG0897	28508	2	0.5617760617760618	U2	Post-LECA
smart00212_UBCc_Ubiquitin_conjugating_enzyme_E2_	KOG0897	28575	0		U2	Post-LECA
smart00212_UBCc_Ubiquitin_conjugating_enzyme_E2_	KOG0897	29409	0	0.5772200772200772	U2	Post-LECA
smart00212_UBCc_Ubiquitin_conjugating_enzyme_E2_	KOG0897	29412	0	0.5791505791505791	U2	Post-LECA
smart00212_UBCc_Ubiquitin_conjugating_enzyme_E2_	KOG0897	29558	2	0.5945945945945946	U2	Post-LECA
smart00212_UBCc_Ubiquitin_conjugating_enzyme_E2_	KOG0897	29658	0	0.6061776061776062	U2	Post-LECA
smart00212_UBCc_Ubiquitin_conjugating_enzyme_E2_	KOG0897	29669	2	0.611969111969112	U2	Post-LECA
smart00212_UBCc_Ubiquitin_conjugating_enzyme_E2_	KOG0897	29683	1		U2	Post-LECA
smart00212_UBCc_Ubiquitin_conjugating_enzyme_E2_	KOG0897	30456	0	0.6196911196911197	U2	Post-LECA
smart00212_UBCc_Ubiquitin_conjugating_enzyme_E2_	KOG0897	30960	0	0.6312741312741312	U2	Post-LECA
smart00212_UBCc_Ubiquitin_conjugating_enzyme_E2_	KOG0897	30962	2	0.6312741312741312	U2	Post-LECA
smart00212_UBCc_Ubiquitin_conjugating_enzyme_E2_	KOG0897	30965	2	0.6332046332046332	U2	Post-LECA
smart00212_UBCc_Ubiquitin_conjugating_enzyme_E2_	KOG0897	31120	1		U2	Post-LECA
smart00212_UBCc_Ubiquitin_conjugating_enzyme_E2_	KOG0897	31207	1	0.637065637065637	U2	Post-LECA
smart00212_UBCc_Ubiquitin_conjugating_enzyme_E2_	KOG0897	31341	0	0.640926640926641	U2	Post-LECA
smart00212_UBCc_Ubiquitin_conjugating_enzyme_E2_	KOG0897	32100	0		U2	Post-LECA
smart00212_UBCc_Ubiquitin_conjugating_enzyme_E2_	KOG0897	32775	0	0.6544401544401545	U2	Post-LECA
smart00212_UBCc_Ubiquitin_conjugating_enzyme_E2_	KOG0897	33165	0	0.6602316602316602	U2	Post-LECA
smart00212_UBCc_Ubiquitin_conjugating_enzyme_E2_	KOG0897	33391	1	0.6621621621621622	U2	Post-LECA
smart00212_UBCc_Ubiquitin_conjugating_enzyme_E2_	KOG0897	33615	0	0.6640926640926641	U2	Post-LECA
smart00212_UBCc_Ubiquitin_conjugating_enzyme_E2_	KOG0897	34377	0	0.667953667953668	U2	Post-LECA
smart00212_UBCc_Ubiquitin_conjugating_enzyme_E2_	KOG0897	35059	1		U2	Post-LECA
smart00212_UBCc_Ubiquitin_conjugating_enzyme_E2_	KOG0897	35896	1		U2	Post-LECA
smart00212_UBCc_Ubiquitin_conjugating_enzyme_E2_	KOG0897	36316	1	0.6891891891891891	U2	Post-LECA
smart00212_UBCc_Ubiquitin_conjugating_enzyme_E2_	KOG0897	36384	0	0.6911196911196911	U2	Post-LECA
smart00212_UBCc_Ubiquitin_conjugating_enzyme_E2_	KOG0897	36385	1	0.6911196911196911	U2	Post-LECA
smart00212_UBCc_Ubiquitin_conjugating_enzyme_E2_	KOG0897	36555	0	0.696911196911197	U2	Post-LECA
smart00212_UBCc_Ubiquitin_conjugating_enzyme_E2_	KOG0897	36556	1	0.696911196911197	U2	Post-LECA
smart00212_UBCc_Ubiquitin_conjugating_enzyme_E2_	KOG0897	36715	1	0.6988416988416989	U2	Post-LECA
smart00212_UBCc_Ubiquitin_conjugating_enzyme_E2_	KOG0897	36906	0	0.7027027027027027	U2	Post-LECA
smart00212_UBCc_Ubiquitin_conjugating_enzyme_E2_	KOG0897	37737	0	0.7084942084942085	U2	Post-LECA
smart00212_UBCc_Ubiquitin_conjugating_enzyme_E2_	KOG0897	37738	1	0.7084942084942085	U2	Post-LECA
smart00212_UBCc_Ubiquitin_conjugating_enzyme_E2_	KOG0897	39077	2	0.7162162162162162	U2	Post-LECA
smart00212_UBCc_Ubiquitin_conjugating_enzyme_E2_	KOG0897	39168	0	0.7181467181467182	U2	Post-LECA
smart00212_UBCc_Ubiquitin_conjugating_enzyme_E2_	KOG0897	39297	0	0.7200772200772201	U2	Post-LECA
smart00212_UBCc_Ubiquitin_conjugating_enzyme_E2_	KOG0897	39354	0	0.722007722007722	U2	Post-LECA
smart00212_UBCc_Ubiquitin_conjugating_enzyme_E2_	KOG0897	39467	2	0.7239382239382239	U2	Post-LECA
smart00212_UBCc_Ubiquitin_conjugating_enzyme_E2_	KOG0897	39489	0	0.7258687258687259	U2	Post-LECA
smart00212_UBCc_Ubiquitin_conjugating_enzyme_E2_	KOG0897	39605	2		U2	Post-LECA
smart00212_UBCc_Ubiquitin_conjugating_enzyme_E2_	KOG0897	39624	0	0.7277992277992278	U2	Post-LECA
smart00212_UBCc_Ubiquitin_conjugating_enzyme_E2_	KOG0897	39632	2	0.7297297297297297	U2	Post-LECA
smart00212_UBCc_Ubiquitin_conjugating_enzyme_E2_	KOG0897	40259	2	0.752895752895753	U2	Post-LECA
smart00212_UBCc_Ubiquitin_conjugating_enzyme_E2_	KOG0897	40260	0	0.7548262548262549	U2	Post-LECA
smart00212_UBCc_Ubiquitin_conjugating_enzyme_E2_	KOG0897	40328	2	0.7664092664092664	U2	Post-LECA
smart00212_UBCc_Ubiquitin_conjugating_enzyme_E2_	KOG0897	40530	0	0.7683397683397684	U2	Post-LECA
smart00212_UBCc_Ubiquitin_conjugating_enzyme_E2_	KOG0897	40533	0	0.7702702702702703	U2	Post-LECA
smart00212_UBCc_Ubiquitin_conjugating_enzyme_E2_	KOG0897	40629	0	0.7722007722007722	U2	Post-LECA
smart00212_UBCc_Ubiquitin_conjugating_enzyme_E2_	KOG0897	40631	2	0.7722007722007722	U2	Post-LECA
smart00212_UBCc_Ubiquitin_conjugating_enzyme_E2_	KOG0897	40922	2	0.7818532818532818	U2	Post-LECA
smart00212_UBCc_Ubiquitin_conjugating_enzyme_E2_	KOG0897	40977	0	0.7915057915057915	U2	Post-LECA
smart00212_UBCc_Ubiquitin_conjugating_enzyme_E2_	KOG0897	41091	0	0.7934362934362934	U2	Post-LECA
smart00212_UBCc_Ubiquitin_conjugating_enzyme_E2_	KOG0897	41093	2	0.7934362934362934	U2	Post-LECA
smart00212_UBCc_Ubiquitin_conjugating_enzyme_E2_	KOG0897	41230	1	0.7953667953667953	U2	Post-LECA
smart00212_UBCc_Ubiquitin_conjugating_enzyme_E2_	KOG0897	41298	0	0.7992277992277992	U2	Post-LECA
smart00212_UBCc_Ubiquitin_conjugating_enzyme_E2_	KOG0897	41540	2	0.803088803088803	U2	Post-LECA
smart00212_UBCc_Ubiquitin_conjugating_enzyme_E2_	KOG0897	41603	2	0.805019305019305	U2	Post-LECA
smart00212_UBCc_Ubiquitin_conjugating_enzyme_E2_	KOG0897	41607	0	0.806949806949807	U2	Post-LECA
smart00212_UBCc_Ubiquitin_conjugating_enzyme_E2_	KOG0897	41676	0	0.8088803088803089	U2	Post-LECA
smart00212_UBCc_Ubiquitin_conjugating_enzyme_E2_	KOG0897	41853	0	0.8146718146718147	U2	Post-LECA
smart00212_UBCc_Ubiquitin_conjugating_enzyme_E2_	KOG0897	41854	1	0.8146718146718147	U2	Post-LECA
smart00212_UBCc_Ubiquitin_conjugating_enzyme_E2_	KOG0897	42294	0	0.8223938223938224	U2	Post-LECA
smart00212_UBCc_Ubiquitin_conjugating_enzyme_E2_	KOG0897	42303	0		U2	Post-LECA
smart00212_UBCc_Ubiquitin_conjugating_enzyme_E2_	KOG0897	42319	1	0.8301158301158301	U2	Post-LECA
smart00212_UBCc_Ubiquitin_conjugating_enzyme_E2_	KOG0897	42357	0	0.832046332046332	U2	Post-LECA
smart00212_UBCc_Ubiquitin_conjugating_enzyme_E2_	KOG0897	42358	1	0.832046332046332	U2	Post-LECA
smart00212_UBCc_Ubiquitin_conjugating_enzyme_E2_	KOG0897	42359	2	0.832046332046332	U2	Post-LECA
smart00212_UBCc_Ubiquitin_conjugating_enzyme_E2_	KOG0897	42570	0	0.8359073359073359	U2	Post-LECA
smart00212_UBCc_Ubiquitin_conjugating_enzyme_E2_	KOG0897	42904	1	0.8397683397683398	U2	Post-LECA
smart00212_UBCc_Ubiquitin_conjugating_enzyme_E2_	KOG0897	43261	1	0.8416988416988417	U2	Post-LECA
smart00212_UBCc_Ubiquitin_conjugating_enzyme_E2_	KOG0897	43336	1	0.8436293436293436	U2	Post-LECA
smart00212_UBCc_Ubiquitin_conjugating_enzyme_E2_	KOG0897	43366	1	0.8455598455598455	U2	Post-LECA
smart00212_UBCc_Ubiquitin_conjugating_enzyme_E2_	KOG0897	43402	1	0.8494208494208494	U2	Post-LECA
smart00212_UBCc_Ubiquitin_conjugating_enzyme_E2_	KOG0897	43534	1	0.8532818532818532	U2	Post-LECA
smart00212_UBCc_Ubiquitin_conjugating_enzyme_E2_	KOG0897	44271	0	0.8648648648648649	U2	Post-LECA
smart00212_UBCc_Ubiquitin_conjugating_enzyme_E2_	KOG0897	44272	1	0.8648648648648649	U2	Post-LECA
smart00212_UBCc_Ubiquitin_conjugating_enzyme_E2_	KOG0897	44683	1	0.8725868725868726	U2	Post-LECA
smart00212_UBCc_Ubiquitin_conjugating_enzyme_E2_	KOG0897	44904	0	0.8745173745173745	U2	Post-LECA
smart00212_UBCc_Ubiquitin_conjugating_enzyme_E2_	KOG0897	45384	0	0.8822393822393823	U2	Post-LECA
smart00212_UBCc_Ubiquitin_conjugating_enzyme_E2_	KOG0897	45732	0	0.8918918918918919	U2	Post-LECA
smart00212_UBCc_Ubiquitin_conjugating_enzyme_E2_	KOG0897	46002	0	0.8976833976833977	U2	Post-LECA
smart00212_UBCc_Ubiquitin_conjugating_enzyme_E2_	KOG0897	46004	2	0.8976833976833977	U2	Post-LECA
smart00212_UBCc_Ubiquitin_conjugating_enzyme_E2_	KOG0897	46055	2	0.8996138996138996	U2	Post-LECA
smart00212_UBCc_Ubiquitin_conjugating_enzyme_E2_	KOG0897	46120	1	0.9034749034749034	U2	Post-LECA
smart00212_UBCc_Ubiquitin_conjugating_enzyme_E2_	KOG0897	46708	1	0.9073359073359073	U2	Post-LECA
smart00212_UBCc_Ubiquitin_conjugating_enzyme_E2_	KOG0897	47061	0	0.9111969111969112	U2	Post-LECA
smart00212_UBCc_Ubiquitin_conjugating_enzyme_E2_	KOG0897	51498	0		U2	Post-LECA
smart00212_UBCc_Ubiquitin_conjugating_enzyme_E2_	KOG0897	51660	0	0.9305019305019305	U2	Post-LECA
smart00212_UBCc_Ubiquitin_conjugating_enzyme_E2_	KOG0897	52260	0	0.9324324324324325	U2	Post-LECA
smart00212_UBCc_Ubiquitin_conjugating_enzyme_E2_	KOG0897	52266	0	0.9343629343629344	U2	Post-LECA
smart00212_UBCc_Ubiquitin_conjugating_enzyme_E2_	KOG0897	52268	2	0.9343629343629344	U2	Post-LECA
smart00212_UBCc_Ubiquitin_conjugating_enzyme_E2_	KOG0897	55153	1	0.9362934362934363	U2	Post-LECA
smart00212_UBCc_Ubiquitin_conjugating_enzyme_E2_	KOG0897	55821	0	0.9401544401544402	U2	Post-LECA
smart00212_UBCc_Ubiquitin_conjugating_enzyme_E2_	KOG0897	55822	1	0.9401544401544402	U2	Post-LECA
smart00212_UBCc_Ubiquitin_conjugating_enzyme_E2_	KOG0897	55824	0	0.9420849420849421	U2	Post-LECA
smart00212_UBCc_Ubiquitin_conjugating_enzyme_E2_	KOG0897	55826	2	0.9420849420849421	U2	Post-LECA
smart00212_UBCc_Ubiquitin_conjugating_enzyme_E2_	KOG0897	58362	0	0.9459459459459459	U2	Post-LECA
smart00212_UBCc_Ubiquitin_conjugating_enzyme_E2_	KOG0897	58747	1	0.9498069498069498	U2	Post-LECA
smart00212_UBCc_Ubiquitin_conjugating_enzyme_E2_	KOG0897	59454	0	0.9536679536679536	U2	Post-LECA
smart00212_UBCc_Ubiquitin_conjugating_enzyme_E2_	KOG0897	61103	2	0.9633204633204633	U2	Post-LECA
smart00212_UBCc_Ubiquitin_conjugating_enzyme_E2_	KOG0897	65069	2		U2	Post-LECA
smart00212_UBCc_Ubiquitin_conjugating_enzyme_E2_	KOG0897	65505	0		U2	Post-LECA
smart00212_UBCc_Ubiquitin_conjugating_enzyme_E2_	KOG0897	65706	0		U2	Post-LECA
smart00212_UBCc_Ubiquitin_conjugating_enzyme_E2_	KOG0897	66895	1	0.9768339768339769	U2	Post-LECA
smart00212_UBCc_Ubiquitin_conjugating_enzyme_E2_	KOG0897	68177	2	0.9826254826254827	U2	Post-LECA
smart00212_UBCc_Ubiquitin_conjugating_enzyme_E2_	KOG0894	563	2		U2	Post-LECA
smart00212_UBCc_Ubiquitin_conjugating_enzyme_E2_	KOG0894	575	2		U2	Post-LECA
smart00212_UBCc_Ubiquitin_conjugating_enzyme_E2_	KOG0894	842	2		U2	Post-LECA
smart00212_UBCc_Ubiquitin_conjugating_enzyme_E2_	KOG0894	952	1		U2	Post-LECA
smart00212_UBCc_Ubiquitin_conjugating_enzyme_E2_	KOG0894	1152	0		U2	Post-LECA
smart00212_UBCc_Ubiquitin_conjugating_enzyme_E2_	KOG0894	1211	2		U2	Post-LECA
smart00212_UBCc_Ubiquitin_conjugating_enzyme_E2_	KOG0894	1249	1		U2	Post-LECA
smart00212_UBCc_Ubiquitin_conjugating_enzyme_E2_	KOG0894	1280	2		U2	Post-LECA
smart00212_UBCc_Ubiquitin_conjugating_enzyme_E2_	KOG0894	1312	1		U2	Post-LECA
smart00212_UBCc_Ubiquitin_conjugating_enzyme_E2_	KOG0894	1689	0		U2	Post-LECA
smart00212_UBCc_Ubiquitin_conjugating_enzyme_E2_	KOG0894	1704	0		U2	Post-LECA
smart00212_UBCc_Ubiquitin_conjugating_enzyme_E2_	KOG0894	2256	0		U2	Post-LECA
smart00212_UBCc_Ubiquitin_conjugating_enzyme_E2_	KOG0894	2292	0		U2	Post-LECA
smart00212_UBCc_Ubiquitin_conjugating_enzyme_E2_	KOG0894	2505	0		U2	Post-LECA
smart00212_UBCc_Ubiquitin_conjugating_enzyme_E2_	KOG0894	2523	0		U2	Post-LECA
smart00212_UBCc_Ubiquitin_conjugating_enzyme_E2_	KOG0894	2610	0		U2	Post-LECA
smart00212_UBCc_Ubiquitin_conjugating_enzyme_E2_	KOG0894	2778	0		U2	Post-LECA
smart00212_UBCc_Ubiquitin_conjugating_enzyme_E2_	KOG0894	4196	2		U2	Post-LECA
smart00212_UBCc_Ubiquitin_conjugating_enzyme_E2_	KOG0894	4335	0		U2	Post-LECA
smart00212_UBCc_Ubiquitin_conjugating_enzyme_E2_	KOG0894	4509	0		U2	Post-LECA
smart00212_UBCc_Ubiquitin_conjugating_enzyme_E2_	KOG0894	4548	0		U2	Post-LECA
smart00212_UBCc_Ubiquitin_conjugating_enzyme_E2_	KOG0894	4620	0		U2	Post-LECA
smart00212_UBCc_Ubiquitin_conjugating_enzyme_E2_	KOG0894	4785	0		U2	Post-LECA
smart00212_UBCc_Ubiquitin_conjugating_enzyme_E2_	KOG0894	5166	0		U2	Post-LECA
smart00212_UBCc_Ubiquitin_conjugating_enzyme_E2_	KOG0894	5364	0		U2	Post-LECA
smart00212_UBCc_Ubiquitin_conjugating_enzyme_E2_	KOG0894	5468	2		U2	Post-LECA
smart00212_UBCc_Ubiquitin_conjugating_enzyme_E2_	KOG0894	5571	0		U2	Post-LECA
smart00212_UBCc_Ubiquitin_conjugating_enzyme_E2_	KOG0894	5613	0		U2	Post-LECA
smart00212_UBCc_Ubiquitin_conjugating_enzyme_E2_	KOG0894	5781	0		U2	Post-LECA
smart00212_UBCc_Ubiquitin_conjugating_enzyme_E2_	KOG0894	5790	0		U2	Post-LECA
smart00212_UBCc_Ubiquitin_conjugating_enzyme_E2_	KOG0894	6057	0		U2	Post-LECA
smart00212_UBCc_Ubiquitin_conjugating_enzyme_E2_	KOG0894	6060	0		U2	Post-LECA
smart00212_UBCc_Ubiquitin_conjugating_enzyme_E2_	KOG0894	6080	2	0.016129032258064516	U2	Post-LECA
smart00212_UBCc_Ubiquitin_conjugating_enzyme_E2_	KOG0894	6084	0		U2	Post-LECA
smart00212_UBCc_Ubiquitin_conjugating_enzyme_E2_	KOG0894	6105	0		U2	Post-LECA
smart00212_UBCc_Ubiquitin_conjugating_enzyme_E2_	KOG0894	6589	1		U2	Post-LECA
smart00212_UBCc_Ubiquitin_conjugating_enzyme_E2_	KOG0894	6592	1		U2	Post-LECA
smart00212_UBCc_Ubiquitin_conjugating_enzyme_E2_	KOG0894	6981	0		U2	Post-LECA
smart00212_UBCc_Ubiquitin_conjugating_enzyme_E2_	KOG0894	7044	0		U2	Post-LECA
smart00212_UBCc_Ubiquitin_conjugating_enzyme_E2_	KOG0894	7101	0		U2	Post-LECA
smart00212_UBCc_Ubiquitin_conjugating_enzyme_E2_	KOG0894	7140	0		U2	Post-LECA
smart00212_UBCc_Ubiquitin_conjugating_enzyme_E2_	KOG0894	7185	0		U2	Post-LECA
smart00212_UBCc_Ubiquitin_conjugating_enzyme_E2_	KOG0894	7260	0		U2	Post-LECA
smart00212_UBCc_Ubiquitin_conjugating_enzyme_E2_	KOG0894	8243	2		U2	Post-LECA
smart00212_UBCc_Ubiquitin_conjugating_enzyme_E2_	KOG0894	8271	0		U2	Post-LECA
smart00212_UBCc_Ubiquitin_conjugating_enzyme_E2_	KOG0894	8802	0		U2	Post-LECA
smart00212_UBCc_Ubiquitin_conjugating_enzyme_E2_	KOG0894	9186	0		U2	Post-LECA
smart00212_UBCc_Ubiquitin_conjugating_enzyme_E2_	KOG0894	10767	0		U2	Post-LECA
smart00212_UBCc_Ubiquitin_conjugating_enzyme_E2_	KOG0894	10783	1		U2	Post-LECA
smart00212_UBCc_Ubiquitin_conjugating_enzyme_E2_	KOG0894	11171	2		U2	Post-LECA
smart00212_UBCc_Ubiquitin_conjugating_enzyme_E2_	KOG0894	11174	2		U2	Post-LECA
smart00212_UBCc_Ubiquitin_conjugating_enzyme_E2_	KOG0894	12438	0		U2	Post-LECA
smart00212_UBCc_Ubiquitin_conjugating_enzyme_E2_	KOG0894	12870	0		U2	Post-LECA
smart00212_UBCc_Ubiquitin_conjugating_enzyme_E2_	KOG0894	13083	0		U2	Post-LECA
smart00212_UBCc_Ubiquitin_conjugating_enzyme_E2_	KOG0894	13092	0		U2	Post-LECA
smart00212_UBCc_Ubiquitin_conjugating_enzyme_E2_	KOG0894	13121	2		U2	Post-LECA
smart00212_UBCc_Ubiquitin_conjugating_enzyme_E2_	KOG0894	13125	0		U2	Post-LECA
smart00212_UBCc_Ubiquitin_conjugating_enzyme_E2_	KOG0894	13148	2		U2	Post-LECA
smart00212_UBCc_Ubiquitin_conjugating_enzyme_E2_	KOG0894	13164	0		U2	Post-LECA
smart00212_UBCc_Ubiquitin_conjugating_enzyme_E2_	KOG0894	13614	0		U2	Post-LECA
smart00212_UBCc_Ubiquitin_conjugating_enzyme_E2_	KOG0894	13623	0		U2	Post-LECA
smart00212_UBCc_Ubiquitin_conjugating_enzyme_E2_	KOG0894	14289	0		U2	Post-LECA
smart00212_UBCc_Ubiquitin_conjugating_enzyme_E2_	KOG0894	14424	0		U2	Post-LECA
smart00212_UBCc_Ubiquitin_conjugating_enzyme_E2_	KOG0894	14523	0		U2	Post-LECA
smart00212_UBCc_Ubiquitin_conjugating_enzyme_E2_	KOG0894	14540	2		U2	Post-LECA
smart00212_UBCc_Ubiquitin_conjugating_enzyme_E2_	KOG0894	14559	0		U2	Post-LECA
smart00212_UBCc_Ubiquitin_conjugating_enzyme_E2_	KOG0894	15138	0		U2	Post-LECA
smart00212_UBCc_Ubiquitin_conjugating_enzyme_E2_	KOG0894	15290	2		U2	Post-LECA
smart00212_UBCc_Ubiquitin_conjugating_enzyme_E2_	KOG0894	15351	0		U2	Post-LECA
smart00212_UBCc_Ubiquitin_conjugating_enzyme_E2_	KOG0894	15387	0		U2	Post-LECA
smart00212_UBCc_Ubiquitin_conjugating_enzyme_E2_	KOG0894	15444	0		U2	Post-LECA
smart00212_UBCc_Ubiquitin_conjugating_enzyme_E2_	KOG0894	15583	1		U2	Post-LECA
smart00212_UBCc_Ubiquitin_conjugating_enzyme_E2_	KOG0894	15837	0		U2	Post-LECA
smart00212_UBCc_Ubiquitin_conjugating_enzyme_E2_	KOG0894	15840	0		U2	Post-LECA
smart00212_UBCc_Ubiquitin_conjugating_enzyme_E2_	KOG0894	15936	0		U2	Post-LECA
smart00212_UBCc_Ubiquitin_conjugating_enzyme_E2_	KOG0894	16164	0		U2	Post-LECA
smart00212_UBCc_Ubiquitin_conjugating_enzyme_E2_	KOG0894	19227	0		U2	Post-LECA
smart00212_UBCc_Ubiquitin_conjugating_enzyme_E2_	KOG0894	19254	0		U2	Post-LECA
smart00212_UBCc_Ubiquitin_conjugating_enzyme_E2_	KOG0894	19425	0		U2	Post-LECA
smart00212_UBCc_Ubiquitin_conjugating_enzyme_E2_	KOG0894	19578	0		U2	Post-LECA
smart00212_UBCc_Ubiquitin_conjugating_enzyme_E2_	KOG0894	19842	0		U2	Post-LECA
smart00212_UBCc_Ubiquitin_conjugating_enzyme_E2_	KOG0894	20409	0		U2	Post-LECA
smart00212_UBCc_Ubiquitin_conjugating_enzyme_E2_	KOG0894	20667	0		U2	Post-LECA
smart00212_UBCc_Ubiquitin_conjugating_enzyme_E2_	KOG0894	20700	0		U2	Post-LECA
smart00212_UBCc_Ubiquitin_conjugating_enzyme_E2_	KOG0894	20913	0		U2	Post-LECA
smart00212_UBCc_Ubiquitin_conjugating_enzyme_E2_	KOG0894	20925	0		U2	Post-LECA
smart00212_UBCc_Ubiquitin_conjugating_enzyme_E2_	KOG0894	21107	2		U2	Post-LECA
smart00212_UBCc_Ubiquitin_conjugating_enzyme_E2_	KOG0894	21162	0		U2	Post-LECA
smart00212_UBCc_Ubiquitin_conjugating_enzyme_E2_	KOG0894	21184	1		U2	Post-LECA
smart00212_UBCc_Ubiquitin_conjugating_enzyme_E2_	KOG0894	21243	0		U2	Post-LECA
smart00212_UBCc_Ubiquitin_conjugating_enzyme_E2_	KOG0894	21282	0		U2	Post-LECA
smart00212_UBCc_Ubiquitin_conjugating_enzyme_E2_	KOG0894	24223	1		U2	Post-LECA
smart00212_UBCc_Ubiquitin_conjugating_enzyme_E2_	KOG0894	24365	2		U2	Post-LECA
smart00212_UBCc_Ubiquitin_conjugating_enzyme_E2_	KOG0894	24875	2		U2	Post-LECA
smart00212_UBCc_Ubiquitin_conjugating_enzyme_E2_	KOG0894	25692	0		U2	Post-LECA
smart00212_UBCc_Ubiquitin_conjugating_enzyme_E2_	KOG0894	26332	1		U2	Post-LECA
smart00212_UBCc_Ubiquitin_conjugating_enzyme_E2_	KOG0894	26355	0		U2	Post-LECA
smart00212_UBCc_Ubiquitin_conjugating_enzyme_E2_	KOG0894	26358	0		U2	Post-LECA
smart00212_UBCc_Ubiquitin_conjugating_enzyme_E2_	KOG0894	26366	2		U2	Post-LECA
smart00212_UBCc_Ubiquitin_conjugating_enzyme_E2_	KOG0894	27162	0		U2	Post-LECA
smart00212_UBCc_Ubiquitin_conjugating_enzyme_E2_	KOG0894	27168	0		U2	Post-LECA
smart00212_UBCc_Ubiquitin_conjugating_enzyme_E2_	KOG0894	27438	0		U2	Post-LECA
smart00212_UBCc_Ubiquitin_conjugating_enzyme_E2_	KOG0894	27518	2		U2	Post-LECA
smart00212_UBCc_Ubiquitin_conjugating_enzyme_E2_	KOG0894	28023	0		U2	Post-LECA
smart00212_UBCc_Ubiquitin_conjugating_enzyme_E2_	KOG0894	28042	1		U2	Post-LECA
smart00212_UBCc_Ubiquitin_conjugating_enzyme_E2_	KOG0894	28080	0		U2	Post-LECA
smart00212_UBCc_Ubiquitin_conjugating_enzyme_E2_	KOG0894	28083	0		U2	Post-LECA
smart00212_UBCc_Ubiquitin_conjugating_enzyme_E2_	KOG0894	28150	1		U2	Post-LECA
smart00212_UBCc_Ubiquitin_conjugating_enzyme_E2_	KOG0894	28176	0		U2	Post-LECA
smart00212_UBCc_Ubiquitin_conjugating_enzyme_E2_	KOG0894	28243	1		U2	Post-LECA
smart00212_UBCc_Ubiquitin_conjugating_enzyme_E2_	KOG0894	28324	1		U2	Post-LECA
smart00212_UBCc_Ubiquitin_conjugating_enzyme_E2_	KOG0894	28399	1		U2	Post-LECA
smart00212_UBCc_Ubiquitin_conjugating_enzyme_E2_	KOG0894	28475	2		U2	Post-LECA
smart00212_UBCc_Ubiquitin_conjugating_enzyme_E2_	KOG0894	28491	0		U2	Post-LECA
smart00212_UBCc_Ubiquitin_conjugating_enzyme_E2_	KOG0894	28493	2		U2	Post-LECA
smart00212_UBCc_Ubiquitin_conjugating_enzyme_E2_	KOG0894	28497	0	0.02258064516129032	U2	Post-LECA
smart00212_UBCc_Ubiquitin_conjugating_enzyme_E2_	KOG0894	28506	0	0.03225806451612903	U2	Post-LECA
smart00212_UBCc_Ubiquitin_conjugating_enzyme_E2_	KOG0894	29419	1		U2	Post-LECA
smart00212_UBCc_Ubiquitin_conjugating_enzyme_E2_	KOG0894	31447	1	0.03870967741935484	U2	Post-LECA
smart00212_UBCc_Ubiquitin_conjugating_enzyme_E2_	KOG0894	32103	0	0.04516129032258064	U2	Post-LECA
smart00212_UBCc_Ubiquitin_conjugating_enzyme_E2_	KOG0894	32604	0	0.05161290322580645	U2	Unique LECA (dupl)
smart00212_UBCc_Ubiquitin_conjugating_enzyme_E2_	KOG0894	32606	2	0.05161290322580645	U2	Post-LECA
smart00212_UBCc_Ubiquitin_conjugating_enzyme_E2_	KOG0894	32775	0	0.054838709677419356	U2	Post-LECA
smart00212_UBCc_Ubiquitin_conjugating_enzyme_E2_	KOG0894	32777	2	0.054838709677419356	U2	Post-LECA
smart00212_UBCc_Ubiquitin_conjugating_enzyme_E2_	KOG0894	32973	0	0.05806451612903226	U2	Post-LECA
smart00212_UBCc_Ubiquitin_conjugating_enzyme_E2_	KOG0894	33390	0	0.06774193548387097	U2	Post-LECA
smart00212_UBCc_Ubiquitin_conjugating_enzyme_E2_	KOG0894	33392	2	0.06774193548387097	U2	Post-LECA
smart00212_UBCc_Ubiquitin_conjugating_enzyme_E2_	KOG0894	34377	0	0.07741935483870968	U2	Post-LECA
smart00212_UBCc_Ubiquitin_conjugating_enzyme_E2_	KOG0894	34701	0	0.08064516129032258	U2	Post-LECA
smart00212_UBCc_Ubiquitin_conjugating_enzyme_E2_	KOG0894	35048	2	0.08709677419354839	U2	Post-LECA
smart00212_UBCc_Ubiquitin_conjugating_enzyme_E2_	KOG0894	35214	0	0.09032258064516129	U2	Unique LECA (dupl)
smart00212_UBCc_Ubiquitin_conjugating_enzyme_E2_	KOG0894	35216	2	0.09032258064516129	U2	Post-LECA
smart00212_UBCc_Ubiquitin_conjugating_enzyme_E2_	KOG0894	35313	0		U2	Post-LECA
smart00212_UBCc_Ubiquitin_conjugating_enzyme_E2_	KOG0894	35426	2		U2	Post-LECA
smart00212_UBCc_Ubiquitin_conjugating_enzyme_E2_	KOG0894	35600	2		U2	Post-LECA
smart00212_UBCc_Ubiquitin_conjugating_enzyme_E2_	KOG0894	35737	1		U2	Post-LECA
smart00212_UBCc_Ubiquitin_conjugating_enzyme_E2_	KOG0894	35808	0		U2	Post-LECA
smart00212_UBCc_Ubiquitin_conjugating_enzyme_E2_	KOG0894	35822	2		U2	Post-LECA
smart00212_UBCc_Ubiquitin_conjugating_enzyme_E2_	KOG0894	35870	2		U2	Post-LECA
smart00212_UBCc_Ubiquitin_conjugating_enzyme_E2_	KOG0894	36160	1	0.0967741935483871	U2	Post-LECA
smart00212_UBCc_Ubiquitin_conjugating_enzyme_E2_	KOG0894	36197	2		U2	Post-LECA
smart00212_UBCc_Ubiquitin_conjugating_enzyme_E2_	KOG0894	36384	0	0.1032258064516129	U2	Post-LECA
smart00212_UBCc_Ubiquitin_conjugating_enzyme_E2_	KOG0894	36444	0	0.1064516129032258	U2	Post-LECA
smart00212_UBCc_Ubiquitin_conjugating_enzyme_E2_	KOG0894	36555	0	0.11290322580645161	U2	Post-LECA
smart00212_UBCc_Ubiquitin_conjugating_enzyme_E2_	KOG0894	36714	0	0.11612903225806452	U2	Post-LECA
smart00212_UBCc_Ubiquitin_conjugating_enzyme_E2_	KOG0894	36903	0	0.11935483870967742	U2	Post-LECA
smart00212_UBCc_Ubiquitin_conjugating_enzyme_E2_	KOG0894	36904	1	0.11935483870967742	U2	Post-LECA
smart00212_UBCc_Ubiquitin_conjugating_enzyme_E2_	KOG0894	37052	2	0.12258064516129032	U2	Post-LECA
smart00212_UBCc_Ubiquitin_conjugating_enzyme_E2_	KOG0894	37519	1	0.12580645161290321	U2	Post-LECA
smart00212_UBCc_Ubiquitin_conjugating_enzyme_E2_	KOG0894	37560	0		U2	Post-LECA
smart00212_UBCc_Ubiquitin_conjugating_enzyme_E2_	KOG0894	37598	2		U2	Post-LECA
smart00212_UBCc_Ubiquitin_conjugating_enzyme_E2_	KOG0894	37656	0		U2	Post-LECA
smart00212_UBCc_Ubiquitin_conjugating_enzyme_E2_	KOG0894	37667	2		U2	Post-LECA
smart00212_UBCc_Ubiquitin_conjugating_enzyme_E2_	KOG0894	37711	1		U2	Post-LECA
smart00212_UBCc_Ubiquitin_conjugating_enzyme_E2_	KOG0894	37737	0	0.12903225806451613	U2	Post-LECA
smart00212_UBCc_Ubiquitin_conjugating_enzyme_E2_	KOG0894	37739	2	0.12903225806451613	U2	Post-LECA
smart00212_UBCc_Ubiquitin_conjugating_enzyme_E2_	KOG0894	38840	2	0.13225806451612904	U2	Post-LECA
smart00212_UBCc_Ubiquitin_conjugating_enzyme_E2_	KOG0894	39075	0	0.14193548387096774	U2	Post-LECA
smart00212_UBCc_Ubiquitin_conjugating_enzyme_E2_	KOG0894	39076	1	0.14193548387096774	U2	Post-LECA
smart00212_UBCc_Ubiquitin_conjugating_enzyme_E2_	KOG0894	39077	2	0.14193548387096774	U2	Post-LECA
smart00212_UBCc_Ubiquitin_conjugating_enzyme_E2_	KOG0894	39169	1	0.14516129032258066	U2	Post-LECA
smart00212_UBCc_Ubiquitin_conjugating_enzyme_E2_	KOG0894	39170	2	0.14516129032258066	U2	Post-LECA
smart00212_UBCc_Ubiquitin_conjugating_enzyme_E2_	KOG0894	39296	2		U2	Post-LECA
smart00212_UBCc_Ubiquitin_conjugating_enzyme_E2_	KOG0894	39298	1	0.14838709677419354	U2	Post-LECA
smart00212_UBCc_Ubiquitin_conjugating_enzyme_E2_	KOG0894	39489	0	0.15806451612903225	U2	Post-LECA
smart00212_UBCc_Ubiquitin_conjugating_enzyme_E2_	KOG0894	39491	2	0.15806451612903225	U2	Post-LECA
smart00212_UBCc_Ubiquitin_conjugating_enzyme_E2_	KOG0894	39624	0	0.16129032258064516	U2	Post-LECA
smart00212_UBCc_Ubiquitin_conjugating_enzyme_E2_	KOG0894	39631	1	0.16451612903225807	U2	Post-LECA
smart00212_UBCc_Ubiquitin_conjugating_enzyme_E2_	KOG0894	39786	0	0.17419354838709677	U2	Post-LECA
smart00212_UBCc_Ubiquitin_conjugating_enzyme_E2_	KOG0894	39805	1		U2	Post-LECA
smart00212_UBCc_Ubiquitin_conjugating_enzyme_E2_	KOG0894	39852	0		U2	Post-LECA
smart00212_UBCc_Ubiquitin_conjugating_enzyme_E2_	KOG0894	39896	2		U2	Post-LECA
smart00212_UBCc_Ubiquitin_conjugating_enzyme_E2_	KOG0894	40142	2	0.1774193548387097	U2	Post-LECA
smart00212_UBCc_Ubiquitin_conjugating_enzyme_E2_	KOG0894	40241	2	0.18064516129032257	U2	Post-LECA
smart00212_UBCc_Ubiquitin_conjugating_enzyme_E2_	KOG0894	40357	1		U2	Post-LECA
smart00212_UBCc_Ubiquitin_conjugating_enzyme_E2_	KOG0894	40386	0		U2	Post-LECA
smart00212_UBCc_Ubiquitin_conjugating_enzyme_E2_	KOG0894	40435	1		U2	Post-LECA
smart00212_UBCc_Ubiquitin_conjugating_enzyme_E2_	KOG0894	40461	0		U2	Post-LECA
smart00212_UBCc_Ubiquitin_conjugating_enzyme_E2_	KOG0894	40488	0		U2	Post-LECA
smart00212_UBCc_Ubiquitin_conjugating_enzyme_E2_	KOG0894	40516	1		U2	Post-LECA
smart00212_UBCc_Ubiquitin_conjugating_enzyme_E2_	KOG0894	40530	0	0.19032258064516128	U2	Post-LECA
smart00212_UBCc_Ubiquitin_conjugating_enzyme_E2_	KOG0894	40531	1	0.19032258064516128	U2	Shared LECA
smart00212_UBCc_Ubiquitin_conjugating_enzyme_E2_	KOG0894	40532	2	0.19032258064516128	U2	Post-LECA
smart00212_UBCc_Ubiquitin_conjugating_enzyme_E2_	KOG0894	40630	1	0.1935483870967742	U2	Post-LECA
smart00212_UBCc_Ubiquitin_conjugating_enzyme_E2_	KOG0894	40727	2	0.1967741935483871	U2	Post-LECA
smart00212_UBCc_Ubiquitin_conjugating_enzyme_E2_	KOG0894	40759	1	0.2	U2	Post-LECA
smart00212_UBCc_Ubiquitin_conjugating_enzyme_E2_	KOG0894	40918	1	0.2064516129032258	U2	Post-LECA
smart00212_UBCc_Ubiquitin_conjugating_enzyme_E2_	KOG0894	40919	2	0.2064516129032258	U2	Post-LECA
smart00212_UBCc_Ubiquitin_conjugating_enzyme_E2_	KOG0894	40920	0	0.20967741935483872	U2	Post-LECA
smart00212_UBCc_Ubiquitin_conjugating_enzyme_E2_	KOG0894	40922	2	0.20967741935483872	U2	Post-LECA
smart00212_UBCc_Ubiquitin_conjugating_enzyme_E2_	KOG0894	40941	0	0.2129032258064516	U2	Post-LECA
smart00212_UBCc_Ubiquitin_conjugating_enzyme_E2_	KOG0894	40950	0	0.2161290322580645	U2	Post-LECA
smart00212_UBCc_Ubiquitin_conjugating_enzyme_E2_	KOG0894	40951	1	0.2161290322580645	U2	Post-LECA
smart00212_UBCc_Ubiquitin_conjugating_enzyme_E2_	KOG0894	40977	0	0.22580645161290322	U2	Post-LECA
smart00212_UBCc_Ubiquitin_conjugating_enzyme_E2_	KOG0894	41091	0	0.22903225806451613	U2	Post-LECA
smart00212_UBCc_Ubiquitin_conjugating_enzyme_E2_	KOG0894	41230	1	0.23225806451612904	U2	Post-LECA
smart00212_UBCc_Ubiquitin_conjugating_enzyme_E2_	KOG0894	41296	1	0.23548387096774193	U2	Post-LECA
smart00212_UBCc_Ubiquitin_conjugating_enzyme_E2_	KOG0894	41538	0	0.24516129032258063	U2	Post-LECA
smart00212_UBCc_Ubiquitin_conjugating_enzyme_E2_	KOG0894	41608	1	0.25161290322580643	U2	Post-LECA
smart00212_UBCc_Ubiquitin_conjugating_enzyme_E2_	KOG0894	41609	2	0.25161290322580643	U2	Post-LECA
smart00212_UBCc_Ubiquitin_conjugating_enzyme_E2_	KOG0894	41799	0	0.25806451612903225	U2	Post-LECA
smart00212_UBCc_Ubiquitin_conjugating_enzyme_E2_	KOG0894	41801	2	0.25806451612903225	U2	Post-LECA
smart00212_UBCc_Ubiquitin_conjugating_enzyme_E2_	KOG0894	41847	0	0.26129032258064516	U2	Post-LECA
smart00212_UBCc_Ubiquitin_conjugating_enzyme_E2_	KOG0894	41853	0	0.2645161290322581	U2	Post-LECA
smart00212_UBCc_Ubiquitin_conjugating_enzyme_E2_	KOG0894	42362	2	0.27419354838709675	U2	Post-LECA
smart00212_UBCc_Ubiquitin_conjugating_enzyme_E2_	KOG0894	42364	1	0.27741935483870966	U2	Unique LECA (dupl)
smart00212_UBCc_Ubiquitin_conjugating_enzyme_E2_	KOG0894	42368	2	0.2806451612903226	U2	Post-LECA
smart00212_UBCc_Ubiquitin_conjugating_enzyme_E2_	KOG0894	42903	0	0.2903225806451613	U2	Post-LECA
smart00212_UBCc_Ubiquitin_conjugating_enzyme_E2_	KOG0894	43367	2	0.3	U2	Post-LECA
smart00212_UBCc_Ubiquitin_conjugating_enzyme_E2_	KOG0894	43402	1	0.3064516129032258	U2	Post-LECA
smart00212_UBCc_Ubiquitin_conjugating_enzyme_E2_	KOG0894	43403	2	0.3064516129032258	U2	Post-LECA
smart00212_UBCc_Ubiquitin_conjugating_enzyme_E2_	KOG0894	43484	2	0.3096774193548387	U2	Post-LECA
smart00212_UBCc_Ubiquitin_conjugating_enzyme_E2_	KOG0894	43535	2	0.31290322580645163	U2	Post-LECA
smart00212_UBCc_Ubiquitin_conjugating_enzyme_E2_	KOG0894	43542	0	0.3161290322580645	U2	Post-LECA
smart00212_UBCc_Ubiquitin_conjugating_enzyme_E2_	KOG0894	43544	2	0.3161290322580645	U2	Post-LECA
smart00212_UBCc_Ubiquitin_conjugating_enzyme_E2_	KOG0894	43639	1	0.3225806451612903	U2	Post-LECA
smart00212_UBCc_Ubiquitin_conjugating_enzyme_E2_	KOG0894	43641	0	0.3258064516129032	U2	Post-LECA
smart00212_UBCc_Ubiquitin_conjugating_enzyme_E2_	KOG0894	43642	1	0.3258064516129032	U2	Unique LECA (dupl)
smart00212_UBCc_Ubiquitin_conjugating_enzyme_E2_	KOG0894	43643	2	0.3258064516129032	U2	Post-LECA
smart00212_UBCc_Ubiquitin_conjugating_enzyme_E2_	KOG0894	43897	1	0.32903225806451614	U2	Post-LECA
smart00212_UBCc_Ubiquitin_conjugating_enzyme_E2_	KOG0894	44164	1	0.33225806451612905	U2	Post-LECA
smart00212_UBCc_Ubiquitin_conjugating_enzyme_E2_	KOG0894	44223	0	0.33548387096774196	U2	Post-LECA
smart00212_UBCc_Ubiquitin_conjugating_enzyme_E2_	KOG0894	44224	1	0.33548387096774196	U2	Unique LECA (dupl)
smart00212_UBCc_Ubiquitin_conjugating_enzyme_E2_	KOG0894	44225	2	0.33548387096774196	U2	Post-LECA
smart00212_UBCc_Ubiquitin_conjugating_enzyme_E2_	KOG0894	44271	0	0.3387096774193548	U2	Post-LECA
smart00212_UBCc_Ubiquitin_conjugating_enzyme_E2_	KOG0894	44272	1	0.3387096774193548	U2	Post-LECA
smart00212_UBCc_Ubiquitin_conjugating_enzyme_E2_	KOG0894	44273	2	0.3387096774193548	U2	Post-LECA
smart00212_UBCc_Ubiquitin_conjugating_enzyme_E2_	KOG0894	44328	0	0.3419354838709677	U2	Post-LECA
smart00212_UBCc_Ubiquitin_conjugating_enzyme_E2_	KOG0894	44329	1	0.3419354838709677	U2	Post-LECA
smart00212_UBCc_Ubiquitin_conjugating_enzyme_E2_	KOG0894	44682	0	0.35161290322580646	U2	Post-LECA
smart00212_UBCc_Ubiquitin_conjugating_enzyme_E2_	KOG0894	44683	1	0.35161290322580646	U2	Post-LECA
smart00212_UBCc_Ubiquitin_conjugating_enzyme_E2_	KOG0894	44904	0	0.3548387096774194	U2	Post-LECA
smart00212_UBCc_Ubiquitin_conjugating_enzyme_E2_	KOG0894	44906	2	0.3548387096774194	U2	Post-LECA
smart00212_UBCc_Ubiquitin_conjugating_enzyme_E2_	KOG0894	45077	2		U2	Post-LECA
smart00212_UBCc_Ubiquitin_conjugating_enzyme_E2_	KOG0894	45174	0	0.36129032258064514	U2	Post-LECA
smart00212_UBCc_Ubiquitin_conjugating_enzyme_E2_	KOG0894	45175	1	0.36129032258064514	U2	Post-LECA
smart00212_UBCc_Ubiquitin_conjugating_enzyme_E2_	KOG0894	45386	2	0.36774193548387096	U2	Post-LECA
smart00212_UBCc_Ubiquitin_conjugating_enzyme_E2_	KOG0894	45416	2	0.3709677419354839	U2	Post-LECA
smart00212_UBCc_Ubiquitin_conjugating_enzyme_E2_	KOG0894	45663	0	0.3774193548387097	U2	Post-LECA
smart00212_UBCc_Ubiquitin_conjugating_enzyme_E2_	KOG0894	45667	1	0.38064516129032255	U2	Post-LECA
smart00212_UBCc_Ubiquitin_conjugating_enzyme_E2_	KOG0894	46059	0	0.4	U2	Unique LECA (dupl)
smart00212_UBCc_Ubiquitin_conjugating_enzyme_E2_	KOG0894	46060	1	0.4	U2	Post-LECA
smart00212_UBCc_Ubiquitin_conjugating_enzyme_E2_	KOG0894	46120	1	0.4032258064516129	U2	Post-LECA
smart00212_UBCc_Ubiquitin_conjugating_enzyme_E2_	KOG0894	46707	0	0.4064516129032258	U2	Post-LECA
smart00212_UBCc_Ubiquitin_conjugating_enzyme_E2_	KOG0894	46709	2	0.4064516129032258	U2	Post-LECA
smart00212_UBCc_Ubiquitin_conjugating_enzyme_E2_	KOG0894	46739	2	0.4096774193548387	U2	Post-LECA
smart00212_UBCc_Ubiquitin_conjugating_enzyme_E2_	KOG0894	47061	0	0.4161290322580645	U2	Post-LECA
smart00212_UBCc_Ubiquitin_conjugating_enzyme_E2_	KOG0894	47122	1	0.41935483870967744	U2	Post-LECA
smart00212_UBCc_Ubiquitin_conjugating_enzyme_E2_	KOG0894	48205	1	0.4258064516129032	U2	Post-LECA
smart00212_UBCc_Ubiquitin_conjugating_enzyme_E2_	KOG0894	50754	0		U2	Post-LECA
smart00212_UBCc_Ubiquitin_conjugating_enzyme_E2_	KOG0894	51495	0	0.44516129032258067	U2	Post-LECA
smart00212_UBCc_Ubiquitin_conjugating_enzyme_E2_	KOG0894	52260	0	0.4483870967741935	U2	Post-LECA
smart00212_UBCc_Ubiquitin_conjugating_enzyme_E2_	KOG0894	55140	0	0.45483870967741935	U2	Post-LECA
smart00212_UBCc_Ubiquitin_conjugating_enzyme_E2_	KOG0894	55142	2	0.45483870967741935	U2	Post-LECA
smart00212_UBCc_Ubiquitin_conjugating_enzyme_E2_	KOG0894	55152	0	0.45806451612903226	U2	Post-LECA
smart00212_UBCc_Ubiquitin_conjugating_enzyme_E2_	KOG0894	55497	0	0.4645161290322581	U2	Post-LECA
smart00212_UBCc_Ubiquitin_conjugating_enzyme_E2_	KOG0894	58218	0	0.46774193548387094	U2	Post-LECA
smart00212_UBCc_Ubiquitin_conjugating_enzyme_E2_	KOG0894	58364	2	0.47419354838709676	U2	Post-LECA
smart00212_UBCc_Ubiquitin_conjugating_enzyme_E2_	KOG0894	58461	0	0.4838709677419355	U2	Post-LECA
smart00212_UBCc_Ubiquitin_conjugating_enzyme_E2_	KOG0894	58466	2	0.4870967741935484	U2	Post-LECA
smart00212_UBCc_Ubiquitin_conjugating_enzyme_E2_	KOG0894	58539	0	0.4935483870967742	U2	Post-LECA
smart00212_UBCc_Ubiquitin_conjugating_enzyme_E2_	KOG0894	58746	0	0.4967741935483871	U2	Post-LECA
smart00212_UBCc_Ubiquitin_conjugating_enzyme_E2_	KOG0894	58748	2	0.4967741935483871	U2	Post-LECA
smart00212_UBCc_Ubiquitin_conjugating_enzyme_E2_	KOG0894	58749	0		U2	Post-LECA
smart00212_UBCc_Ubiquitin_conjugating_enzyme_E2_	KOG0894	59277	0	0.5	U2	Post-LECA
smart00212_UBCc_Ubiquitin_conjugating_enzyme_E2_	KOG0894	59279	2	0.5	U2	Post-LECA
smart00212_UBCc_Ubiquitin_conjugating_enzyme_E2_	KOG0894	59451	0	0.5032258064516129	U2	Post-LECA
smart00212_UBCc_Ubiquitin_conjugating_enzyme_E2_	KOG0894	59454	0	0.5064516129032258	U2	Post-LECA
smart00212_UBCc_Ubiquitin_conjugating_enzyme_E2_	KOG0894	60570	0	0.5161290322580645	U2	Post-LECA
smart00212_UBCc_Ubiquitin_conjugating_enzyme_E2_	KOG0894	60571	1	0.5161290322580645	U2	Post-LECA
smart00212_UBCc_Ubiquitin_conjugating_enzyme_E2_	KOG0894	61393	1		U2	Post-LECA
smart00212_UBCc_Ubiquitin_conjugating_enzyme_E2_	KOG0894	61398	0		U2	Post-LECA
smart00212_UBCc_Ubiquitin_conjugating_enzyme_E2_	KOG0894	62697	0		U2	Post-LECA
smart00212_UBCc_Ubiquitin_conjugating_enzyme_E2_	KOG0894	63429	0	0.532258064516129	U2	Post-LECA
smart00212_UBCc_Ubiquitin_conjugating_enzyme_E2_	KOG0894	65052	0	0.5419354838709678	U2	Post-LECA
smart00212_UBCc_Ubiquitin_conjugating_enzyme_E2_	KOG0894	65053	1	0.5419354838709678	U2	Post-LECA
smart00212_UBCc_Ubiquitin_conjugating_enzyme_E2_	KOG0894	65055	0	0.5451612903225806	U2	Post-LECA
smart00212_UBCc_Ubiquitin_conjugating_enzyme_E2_	KOG0894	65056	1	0.5451612903225806	U2	Post-LECA
smart00212_UBCc_Ubiquitin_conjugating_enzyme_E2_	KOG0894	65063	2	0.5483870967741935	U2	Post-LECA
smart00212_UBCc_Ubiquitin_conjugating_enzyme_E2_	KOG0894	65799	0	0.5516129032258065	U2	Post-LECA
smart00212_UBCc_Ubiquitin_conjugating_enzyme_E2_	KOG0894	65801	2	0.5516129032258065	U2	Post-LECA
smart00212_UBCc_Ubiquitin_conjugating_enzyme_E2_	KOG0894	65802	0	0.5548387096774193	U2	Post-LECA
smart00212_UBCc_Ubiquitin_conjugating_enzyme_E2_	KOG0894	68181	0	0.5645161290322581	U2	Post-LECA
smart00212_UBCc_Ubiquitin_conjugating_enzyme_E2_	KOG0894	68317	1	0.5709677419354838	U2	Post-LECA
smart00212_UBCc_Ubiquitin_conjugating_enzyme_E2_	KOG0894	68382	0	0.5741935483870968	U2	Post-LECA
smart00212_UBCc_Ubiquitin_conjugating_enzyme_E2_	KOG0894	68829	0	0.5806451612903226	U2	Post-LECA
smart00212_UBCc_Ubiquitin_conjugating_enzyme_E2_	KOG0894	68830	1	0.5806451612903226	U2	Post-LECA
smart00212_UBCc_Ubiquitin_conjugating_enzyme_E2_	KOG0894	71853	0	0.5870967741935483	U2	Post-LECA
smart00212_UBCc_Ubiquitin_conjugating_enzyme_E2_	KOG0894	72019	1	0.5903225806451613	U2	Post-LECA
smart00212_UBCc_Ubiquitin_conjugating_enzyme_E2_	KOG0894	72021	0	0.5935483870967742	U2	Post-LECA
smart00212_UBCc_Ubiquitin_conjugating_enzyme_E2_	KOG0894	72023	2	0.5935483870967742	U2	Post-LECA
smart00212_UBCc_Ubiquitin_conjugating_enzyme_E2_	KOG0894	72027	0	0.6	U2	Post-LECA
smart00212_UBCc_Ubiquitin_conjugating_enzyme_E2_	KOG0894	72036	0	0.6096774193548387	U2	Post-LECA
smart00212_UBCc_Ubiquitin_conjugating_enzyme_E2_	KOG0894	72038	2	0.6096774193548387	U2	Post-LECA
smart00212_UBCc_Ubiquitin_conjugating_enzyme_E2_	KOG0894	72043	1	0.6129032258064516	U2	Post-LECA
smart00212_UBCc_Ubiquitin_conjugating_enzyme_E2_	KOG0894	72444	0		U2	Post-LECA
smart00212_UBCc_Ubiquitin_conjugating_enzyme_E2_	KOG0894	72448	1		U2	Post-LECA
smart00212_UBCc_Ubiquitin_conjugating_enzyme_E2_	KOG0894	72596	2		U2	Post-LECA
smart00212_UBCc_Ubiquitin_conjugating_enzyme_E2_	KOG0894	72834	0		U2	Post-LECA
smart00212_UBCc_Ubiquitin_conjugating_enzyme_E2_	KOG0894	72867	0		U2	Post-LECA
smart00212_UBCc_Ubiquitin_conjugating_enzyme_E2_	KOG0894	73131	0		U2	Post-LECA
smart00212_UBCc_Ubiquitin_conjugating_enzyme_E2_	KOG0894	73146	0		U2	Post-LECA
smart00212_UBCc_Ubiquitin_conjugating_enzyme_E2_	KOG0894	73155	0		U2	Post-LECA
smart00212_UBCc_Ubiquitin_conjugating_enzyme_E2_	KOG0894	73749	0	0.6645161290322581	U2	Post-LECA
smart00212_UBCc_Ubiquitin_conjugating_enzyme_E2_	KOG0894	73750	1	0.6645161290322581	U2	Post-LECA
smart00212_UBCc_Ubiquitin_conjugating_enzyme_E2_	KOG0894	73846	1	0.6741935483870968	U2	Post-LECA
smart00212_UBCc_Ubiquitin_conjugating_enzyme_E2_	KOG0894	73849	1	0.6774193548387096	U2	Post-LECA
smart00212_UBCc_Ubiquitin_conjugating_enzyme_E2_	KOG0894	73852	1	0.6806451612903226	U2	Post-LECA
smart00212_UBCc_Ubiquitin_conjugating_enzyme_E2_	KOG0894	73857	0	0.6870967741935484	U2	Post-LECA
smart00212_UBCc_Ubiquitin_conjugating_enzyme_E2_	KOG0894	73872	0	0.7032258064516129	U2	Post-LECA
smart00212_UBCc_Ubiquitin_conjugating_enzyme_E2_	KOG0894	73873	1	0.7032258064516129	U2	Post-LECA
smart00212_UBCc_Ubiquitin_conjugating_enzyme_E2_	KOG0894	74001	0		U2	Post-LECA
smart00212_UBCc_Ubiquitin_conjugating_enzyme_E2_	KOG0894	74008	1		U2	Post-LECA
smart00212_UBCc_Ubiquitin_conjugating_enzyme_E2_	KOG0894	74020	1		U2	Post-LECA
smart00212_UBCc_Ubiquitin_conjugating_enzyme_E2_	KOG0894	74238	0		U2	Post-LECA
smart00212_UBCc_Ubiquitin_conjugating_enzyme_E2_	KOG0894	74285	2		U2	Post-LECA
smart00212_UBCc_Ubiquitin_conjugating_enzyme_E2_	KOG0894	74608	1		U2	Post-LECA
smart00212_UBCc_Ubiquitin_conjugating_enzyme_E2_	KOG0894	74649	0		U2	Post-LECA
smart00212_UBCc_Ubiquitin_conjugating_enzyme_E2_	KOG0894	74718	0		U2	Post-LECA
smart00212_UBCc_Ubiquitin_conjugating_enzyme_E2_	KOG0894	74957	2		U2	Post-LECA
smart00212_UBCc_Ubiquitin_conjugating_enzyme_E2_	KOG0894	75093	0		U2	Post-LECA
smart00212_UBCc_Ubiquitin_conjugating_enzyme_E2_	KOG0894	75461	2		U2	Post-LECA
smart00212_UBCc_Ubiquitin_conjugating_enzyme_E2_	KOG0894	75845	2		U2	Post-LECA
smart00212_UBCc_Ubiquitin_conjugating_enzyme_E2_	KOG0894	75857	2	0.7129032258064516	U2	Post-LECA
smart00212_UBCc_Ubiquitin_conjugating_enzyme_E2_	KOG0894	75918	0		U2	Post-LECA
smart00212_UBCc_Ubiquitin_conjugating_enzyme_E2_	KOG0894	76115	2		U2	Post-LECA
smart00212_UBCc_Ubiquitin_conjugating_enzyme_E2_	KOG0894	76122	0		U2	Post-LECA
smart00212_UBCc_Ubiquitin_conjugating_enzyme_E2_	KOG0894	76325	2		U2	Post-LECA
smart00212_UBCc_Ubiquitin_conjugating_enzyme_E2_	KOG0894	76340	2		U2	Post-LECA
smart00212_UBCc_Ubiquitin_conjugating_enzyme_E2_	KOG0894	77071	1	0.7580645161290323	U2	Post-LECA
smart00212_UBCc_Ubiquitin_conjugating_enzyme_E2_	KOG0894	77077	1	0.7645161290322581	U2	Post-LECA
smart00212_UBCc_Ubiquitin_conjugating_enzyme_E2_	KOG0894	77082	0	0.7709677419354839	U2	Post-LECA
smart00212_UBCc_Ubiquitin_conjugating_enzyme_E2_	KOG0894	77102	2		U2	Post-LECA
smart00212_UBCc_Ubiquitin_conjugating_enzyme_E2_	KOG0894	77190	0		U2	Post-LECA
smart00212_UBCc_Ubiquitin_conjugating_enzyme_E2_	KOG0894	77409	0		U2	Post-LECA
smart00212_UBCc_Ubiquitin_conjugating_enzyme_E2_	KOG0894	77484	0		U2	Post-LECA
smart00212_UBCc_Ubiquitin_conjugating_enzyme_E2_	KOG0894	77509	1	0.7903225806451613	U2	Post-LECA
smart00212_UBCc_Ubiquitin_conjugating_enzyme_E2_	KOG0894	77521	1	0.8032258064516129	U2	Post-LECA
smart00212_UBCc_Ubiquitin_conjugating_enzyme_E2_	KOG0894	77525	2	0.8064516129032258	U2	Post-LECA
smart00212_UBCc_Ubiquitin_conjugating_enzyme_E2_	KOG0894	77526	0	0.8096774193548387	U2	Post-LECA
smart00212_UBCc_Ubiquitin_conjugating_enzyme_E2_	KOG0894	77736	0	0.8129032258064516	U2	Post-LECA
smart00212_UBCc_Ubiquitin_conjugating_enzyme_E2_	KOG0894	77748	0	0.8258064516129032	U2	Post-LECA
smart00212_UBCc_Ubiquitin_conjugating_enzyme_E2_	KOG0894	77760	0	0.8387096774193549	U2	Post-LECA
smart00212_UBCc_Ubiquitin_conjugating_enzyme_E2_	KOG0894	77765	2	0.8419354838709677	U2	Post-LECA
smart00212_UBCc_Ubiquitin_conjugating_enzyme_E2_	KOG0894	79031	2	0.8548387096774194	U2	Post-LECA
smart00212_UBCc_Ubiquitin_conjugating_enzyme_E2_	KOG0894	79148	2		U2	Post-LECA
smart00212_UBCc_Ubiquitin_conjugating_enzyme_E2_	KOG0894	79179	0		U2	Post-LECA
smart00212_UBCc_Ubiquitin_conjugating_enzyme_E2_	KOG0894	79783	1	0.8870967741935484	U2	Post-LECA
smart00212_UBCc_Ubiquitin_conjugating_enzyme_E2_	KOG0894	79788	0	0.8903225806451613	U2	Post-LECA
smart00212_UBCc_Ubiquitin_conjugating_enzyme_E2_	KOG0894	80488	1	0.896774193548387	U2	Post-LECA
smart00212_UBCc_Ubiquitin_conjugating_enzyme_E2_	KOG0894	81144	0		U2	Post-LECA
smart00212_UBCc_Ubiquitin_conjugating_enzyme_E2_	KOG0894	81383	2		U2	Post-LECA
smart00212_UBCc_Ubiquitin_conjugating_enzyme_E2_	KOG0894	81395	2		U2	Post-LECA
smart00212_UBCc_Ubiquitin_conjugating_enzyme_E2_	KOG0894	81490	1		U2	Post-LECA
smart00212_UBCc_Ubiquitin_conjugating_enzyme_E2_	KOG0894	81686	2	0.9064516129032258	U2	Post-LECA
smart00212_UBCc_Ubiquitin_conjugating_enzyme_E2_	KOG0894	81707	2	0.9258064516129032	U2	Post-LECA
smart00212_UBCc_Ubiquitin_conjugating_enzyme_E2_	KOG0894	81800	2		U2	Post-LECA
smart00212_UBCc_Ubiquitin_conjugating_enzyme_E2_	KOG0894	82125	0		U2	Post-LECA
smart00212_UBCc_Ubiquitin_conjugating_enzyme_E2_	KOG0894	82181	2		U2	Post-LECA
smart00212_UBCc_Ubiquitin_conjugating_enzyme_E2_	KOG0894	82299	0		U2	Post-LECA
smart00212_UBCc_Ubiquitin_conjugating_enzyme_E2_	KOG0894	82651	1		U2	Post-LECA
smart00212_UBCc_Ubiquitin_conjugating_enzyme_E2_	KOG0894	83068	1		U2	Post-LECA
smart00212_UBCc_Ubiquitin_conjugating_enzyme_E2_	KOG0894	83069	2		U2	Post-LECA
smart00212_UBCc_Ubiquitin_conjugating_enzyme_E2_	KOG0894	83071	1		U2	Post-LECA
smart00212_UBCc_Ubiquitin_conjugating_enzyme_E2_	KOG0894	83076	0		U2	Post-LECA
smart00212_UBCc_Ubiquitin_conjugating_enzyme_E2_	KOG0894	83146	1		U2	Post-LECA
smart00212_UBCc_Ubiquitin_conjugating_enzyme_E2_	KOG0894	83245	1		U2	Post-LECA
smart00212_UBCc_Ubiquitin_conjugating_enzyme_E2_	KOG0894	83324	2		U2	Post-LECA
smart00212_UBCc_Ubiquitin_conjugating_enzyme_E2_	KOG0894	83343	0		U2	Post-LECA
smart00212_UBCc_Ubiquitin_conjugating_enzyme_E2_	KOG0894	83348	2		U2	Post-LECA
smart00212_UBCc_Ubiquitin_conjugating_enzyme_E2_	KOG0894	83356	1		U2	Post-LECA
smart00212_UBCc_Ubiquitin_conjugating_enzyme_E2_	KOG0894	83793	0		U2	Post-LECA
smart00212_UBCc_Ubiquitin_conjugating_enzyme_E2_	KOG0894	84414	0	0.9548387096774194	U2	Post-LECA
smart00212_UBCc_Ubiquitin_conjugating_enzyme_E2_	KOG0894	84417	0	0.9580645161290322	U2	Post-LECA
smart00212_UBCc_Ubiquitin_conjugating_enzyme_E2_	KOG0894	84425	2	0.964516129032258	U2	Post-LECA
smart00212_UBCc_Ubiquitin_conjugating_enzyme_E2_	KOG0894	84426	0	0.967741935483871	U2	Post-LECA
smart00212_UBCc_Ubiquitin_conjugating_enzyme_E2_	KOG0894	84434	2	0.9741935483870968	U2	Post-LECA
smart00212_UBCc_Ubiquitin_conjugating_enzyme_E2_	KOG0894	84436	1	0.9774193548387097	U2	Post-LECA
smart00212_UBCc_Ubiquitin_conjugating_enzyme_E2_	KOG0894	84439	1	0.9806451612903225	U2	Post-LECA
smart00212_UBCc_Ubiquitin_conjugating_enzyme_E2_	KOG0894	84452	2	0.9935483870967742	U2	Post-LECA
smart00212_UBCc_Ubiquitin_conjugating_enzyme_E2_	KOG0894	84455	2	0.9967741935483871	U2	Post-LECA
smart00212_UBCc_Ubiquitin_conjugating_enzyme_E2_	KOG0894	85033	1		U2	Post-LECA
smart00212_UBCc_Ubiquitin_conjugating_enzyme_E2_	KOG0894	85046	2		U2	Post-LECA
smart00212_UBCc_Ubiquitin_conjugating_enzyme_E2_	KOG0894	85199	2		U2	Post-LECA
smart00212_UBCc_Ubiquitin_conjugating_enzyme_E2_	KOG0894	85230	0		U2	Post-LECA
smart00212_UBCc_Ubiquitin_conjugating_enzyme_E2_	KOG0894	85471	1		U2	Post-LECA
smart00212_UBCc_Ubiquitin_conjugating_enzyme_E2_	KOG0894	85486	1		U2	Post-LECA
smart00212_UBCc_Ubiquitin_conjugating_enzyme_E2_	KOG0894	86307	0		U2	Post-LECA
smart00212_UBCc_Ubiquitin_conjugating_enzyme_E2_	KOG0894	86359	1		U2	Post-LECA
smart00212_UBCc_Ubiquitin_conjugating_enzyme_E2_	KOG0894	86364	0		U2	Post-LECA
smart00212_UBCc_Ubiquitin_conjugating_enzyme_E2_	KOG0894	86377	1		U2	Post-LECA
smart00212_UBCc_Ubiquitin_conjugating_enzyme_E2_	KOG0894	86392	1		U2	Post-LECA
smart00212_UBCc_Ubiquitin_conjugating_enzyme_E2_	KOG0894	86398	1		U2	Post-LECA
smart00212_UBCc_Ubiquitin_conjugating_enzyme_E2_	KOG0894	86614	1		U2	Post-LECA
smart00212_UBCc_Ubiquitin_conjugating_enzyme_E2_	KOG0894	86623	1		U2	Post-LECA
smart00212_UBCc_Ubiquitin_conjugating_enzyme_E2_	KOG0894	86638	1		U2	Post-LECA
smart00212_UBCc_Ubiquitin_conjugating_enzyme_E2_	KOG0896	81	0		U2	Post-LECA
smart00212_UBCc_Ubiquitin_conjugating_enzyme_E2_	KOG0896	135	0		U2	Post-LECA
smart00212_UBCc_Ubiquitin_conjugating_enzyme_E2_	KOG0896	183	0		U2	Post-LECA
smart00212_UBCc_Ubiquitin_conjugating_enzyme_E2_	KOG0896	222	0		U2	Post-LECA
smart00212_UBCc_Ubiquitin_conjugating_enzyme_E2_	KOG0896	258	0		U2	Post-LECA
smart00212_UBCc_Ubiquitin_conjugating_enzyme_E2_	KOG0896	312	0		U2	Post-LECA
smart00212_UBCc_Ubiquitin_conjugating_enzyme_E2_	KOG0896	355	1		U2	Post-LECA
smart00212_UBCc_Ubiquitin_conjugating_enzyme_E2_	KOG0896	428	2		U2	Post-LECA
smart00212_UBCc_Ubiquitin_conjugating_enzyme_E2_	KOG0896	553	1		U2	Post-LECA
smart00212_UBCc_Ubiquitin_conjugating_enzyme_E2_	KOG0896	842	2		U2	Post-LECA
smart00212_UBCc_Ubiquitin_conjugating_enzyme_E2_	KOG0896	857	2		U2	Post-LECA
smart00212_UBCc_Ubiquitin_conjugating_enzyme_E2_	KOG0896	1126	1		U2	Post-LECA
smart00212_UBCc_Ubiquitin_conjugating_enzyme_E2_	KOG0896	1131	0		U2	Post-LECA
smart00212_UBCc_Ubiquitin_conjugating_enzyme_E2_	KOG0896	1388	2		U2	Post-LECA
smart00212_UBCc_Ubiquitin_conjugating_enzyme_E2_	KOG0896	1435	1		U2	Post-LECA
smart00212_UBCc_Ubiquitin_conjugating_enzyme_E2_	KOG0896	1454	2		U2	Post-LECA
smart00212_UBCc_Ubiquitin_conjugating_enzyme_E2_	KOG0896	1686	0		U2	Post-LECA
smart00212_UBCc_Ubiquitin_conjugating_enzyme_E2_	KOG0896	1695	0		U2	Post-LECA
smart00212_UBCc_Ubiquitin_conjugating_enzyme_E2_	KOG0896	1781	2		U2	Post-LECA
smart00212_UBCc_Ubiquitin_conjugating_enzyme_E2_	KOG0896	1809	0		U2	Post-LECA
smart00212_UBCc_Ubiquitin_conjugating_enzyme_E2_	KOG0896	4613	2		U2	Post-LECA
smart00212_UBCc_Ubiquitin_conjugating_enzyme_E2_	KOG0896	4764	0		U2	Post-LECA
smart00212_UBCc_Ubiquitin_conjugating_enzyme_E2_	KOG0896	5313	0		U2	Post-LECA
smart00212_UBCc_Ubiquitin_conjugating_enzyme_E2_	KOG0896	6073	1		U2	Post-LECA
smart00212_UBCc_Ubiquitin_conjugating_enzyme_E2_	KOG0896	6623	2		U2	Post-LECA
smart00212_UBCc_Ubiquitin_conjugating_enzyme_E2_	KOG0896	6673	1		U2	Post-LECA
smart00212_UBCc_Ubiquitin_conjugating_enzyme_E2_	KOG0896	6795	0		U2	Post-LECA
smart00212_UBCc_Ubiquitin_conjugating_enzyme_E2_	KOG0896	7518	0		U2	Post-LECA
smart00212_UBCc_Ubiquitin_conjugating_enzyme_E2_	KOG0896	7535	2		U2	Post-LECA
smart00212_UBCc_Ubiquitin_conjugating_enzyme_E2_	KOG0896	7580	2		U2	Post-LECA
smart00212_UBCc_Ubiquitin_conjugating_enzyme_E2_	KOG0896	7588	1		U2	Post-LECA
smart00212_UBCc_Ubiquitin_conjugating_enzyme_E2_	KOG0896	7727	2		U2	Post-LECA
smart00212_UBCc_Ubiquitin_conjugating_enzyme_E2_	KOG0896	8223	0		U2	Post-LECA
smart00212_UBCc_Ubiquitin_conjugating_enzyme_E2_	KOG0896	8226	0		U2	Post-LECA
smart00212_UBCc_Ubiquitin_conjugating_enzyme_E2_	KOG0896	8777	2		U2	Post-LECA
smart00212_UBCc_Ubiquitin_conjugating_enzyme_E2_	KOG0896	9713	2		U2	Post-LECA
smart00212_UBCc_Ubiquitin_conjugating_enzyme_E2_	KOG0896	10592	2		U2	Post-LECA
smart00212_UBCc_Ubiquitin_conjugating_enzyme_E2_	KOG0896	12462	0	0.033112582781456956	U2	Post-LECA
smart00212_UBCc_Ubiquitin_conjugating_enzyme_E2_	KOG0896	13096	1		U2	Post-LECA
smart00212_UBCc_Ubiquitin_conjugating_enzyme_E2_	KOG0896	13135	1	0.046357615894039736	U2	Post-LECA
smart00212_UBCc_Ubiquitin_conjugating_enzyme_E2_	KOG0896	13136	2	0.046357615894039736	U2	Post-LECA
smart00212_UBCc_Ubiquitin_conjugating_enzyme_E2_	KOG0896	13138	1	0.052980132450331126	U2	Post-LECA
smart00212_UBCc_Ubiquitin_conjugating_enzyme_E2_	KOG0896	14529	0	0.059602649006622516	U2	Post-LECA
smart00212_UBCc_Ubiquitin_conjugating_enzyme_E2_	KOG0896	14530	1	0.059602649006622516	U2	Post-LECA
smart00212_UBCc_Ubiquitin_conjugating_enzyme_E2_	KOG0896	31446	0	0.06622516556291391	U2	Post-LECA
smart00212_UBCc_Ubiquitin_conjugating_enzyme_E2_	KOG0896	31447	1	0.06622516556291391	U2	Post-LECA
smart00212_UBCc_Ubiquitin_conjugating_enzyme_E2_	KOG0896	31842	0	0.0728476821192053	U2	Post-LECA
smart00212_UBCc_Ubiquitin_conjugating_enzyme_E2_	KOG0896	31843	1	0.0728476821192053	U2	Post-LECA
smart00212_UBCc_Ubiquitin_conjugating_enzyme_E2_	KOG0896	32104	1	0.07947019867549669	U2	Unique LECA (dupl)
smart00212_UBCc_Ubiquitin_conjugating_enzyme_E2_	KOG0896	32349	0	0.08609271523178808	U2	Post-LECA
smart00212_UBCc_Ubiquitin_conjugating_enzyme_E2_	KOG0896	32350	1	0.08609271523178808	U2	Unique LECA (dupl)
smart00212_UBCc_Ubiquitin_conjugating_enzyme_E2_	KOG0896	32351	2	0.08609271523178808	U2	Post-LECA
smart00212_UBCc_Ubiquitin_conjugating_enzyme_E2_	KOG0896	32776	1	0.09933774834437085	U2	Post-LECA
smart00212_UBCc_Ubiquitin_conjugating_enzyme_E2_	KOG0896	32877	0	0.11258278145695365	U2	Post-LECA
smart00212_UBCc_Ubiquitin_conjugating_enzyme_E2_	KOG0896	33392	2	0.1456953642384106	U2	Post-LECA
smart00212_UBCc_Ubiquitin_conjugating_enzyme_E2_	KOG0896	33615	0	0.152317880794702	U2	Post-LECA
smart00212_UBCc_Ubiquitin_conjugating_enzyme_E2_	KOG0896	33630	0	0.15894039735099338	U2	Post-LECA
smart00212_UBCc_Ubiquitin_conjugating_enzyme_E2_	KOG0896	34701	0	0.17218543046357615	U2	Post-LECA
smart00212_UBCc_Ubiquitin_conjugating_enzyme_E2_	KOG0896	34702	1	0.17218543046357615	U2	Post-LECA
smart00212_UBCc_Ubiquitin_conjugating_enzyme_E2_	KOG0896	35214	0	0.19205298013245034	U2	Post-LECA
smart00212_UBCc_Ubiquitin_conjugating_enzyme_E2_	KOG0896	35215	1	0.19205298013245034	U2	Post-LECA
smart00212_UBCc_Ubiquitin_conjugating_enzyme_E2_	KOG0896	36385	1	0.2185430463576159	U2	Post-LECA
smart00212_UBCc_Ubiquitin_conjugating_enzyme_E2_	KOG0896	36386	2	0.2185430463576159	U2	Post-LECA
smart00212_UBCc_Ubiquitin_conjugating_enzyme_E2_	KOG0896	36444	0	0.23178807947019867	U2	Post-LECA
smart00212_UBCc_Ubiquitin_conjugating_enzyme_E2_	KOG0896	36446	2	0.23178807947019867	U2	Post-LECA
smart00212_UBCc_Ubiquitin_conjugating_enzyme_E2_	KOG0896	36551	2	0.23841059602649006	U2	Post-LECA
smart00212_UBCc_Ubiquitin_conjugating_enzyme_E2_	KOG0896	36904	1	0.25165562913907286	U2	Post-LECA
smart00212_UBCc_Ubiquitin_conjugating_enzyme_E2_	KOG0896	37519	1	0.2781456953642384	U2	Post-LECA
smart00212_UBCc_Ubiquitin_conjugating_enzyme_E2_	KOG0896	37738	1	0.2847682119205298	U2	Post-LECA
smart00212_UBCc_Ubiquitin_conjugating_enzyme_E2_	KOG0896	38838	0	0.2913907284768212	U2	Post-LECA
smart00212_UBCc_Ubiquitin_conjugating_enzyme_E2_	KOG0896	38841	0	0.2980132450331126	U2	Post-LECA
smart00212_UBCc_Ubiquitin_conjugating_enzyme_E2_	KOG0896	38845	1	0.304635761589404	U2	Post-LECA
smart00212_UBCc_Ubiquitin_conjugating_enzyme_E2_	KOG0896	38936	2	0.31125827814569534	U2	Post-LECA
smart00212_UBCc_Ubiquitin_conjugating_enzyme_E2_	KOG0896	39170	2	0.33112582781456956	U2	Post-LECA
smart00212_UBCc_Ubiquitin_conjugating_enzyme_E2_	KOG0896	39297	0	0.33774834437086093	U2	Post-LECA
smart00212_UBCc_Ubiquitin_conjugating_enzyme_E2_	KOG0896	39789	0		U2	Post-LECA
smart00212_UBCc_Ubiquitin_conjugating_enzyme_E2_	KOG0896	40061	2		U2	Post-LECA
smart00212_UBCc_Ubiquitin_conjugating_enzyme_E2_	KOG0896	40140	0	0.3973509933774834	U2	Shared LECA
smart00212_UBCc_Ubiquitin_conjugating_enzyme_E2_	KOG0896	40241	2	0.40397350993377484	U2	Post-LECA
smart00212_UBCc_Ubiquitin_conjugating_enzyme_E2_	KOG0896	40263	0	0.4105960264900662	U2	Post-LECA
smart00212_UBCc_Ubiquitin_conjugating_enzyme_E2_	KOG0896	40629	0	0.4304635761589404	U2	Post-LECA
smart00212_UBCc_Ubiquitin_conjugating_enzyme_E2_	KOG0896	40800	0	0.4503311258278146	U2	Post-LECA
smart00212_UBCc_Ubiquitin_conjugating_enzyme_E2_	KOG0896	40941	0	0.47019867549668876	U2	Post-LECA
smart00212_UBCc_Ubiquitin_conjugating_enzyme_E2_	KOG0896	40950	0	0.4768211920529801	U2	Post-LECA
smart00212_UBCc_Ubiquitin_conjugating_enzyme_E2_	KOG0896	40958	2	0.4900662251655629	U2	Post-LECA
smart00212_UBCc_Ubiquitin_conjugating_enzyme_E2_	KOG0896	41299	1	0.5231788079470199	U2	Post-LECA
smart00212_UBCc_Ubiquitin_conjugating_enzyme_E2_	KOG0896	41538	0	0.5364238410596026	U2	Post-LECA
smart00212_UBCc_Ubiquitin_conjugating_enzyme_E2_	KOG0896	41676	0	0.5562913907284768	U2	Post-LECA
smart00212_UBCc_Ubiquitin_conjugating_enzyme_E2_	KOG0896	41801	2	0.5629139072847682	U2	Post-LECA
smart00212_UBCc_Ubiquitin_conjugating_enzyme_E2_	KOG0896	41946	0	0.5827814569536424	U2	Post-LECA
smart00212_UBCc_Ubiquitin_conjugating_enzyme_E2_	KOG0896	42319	1	0.6158940397350994	U2	Post-LECA
smart00212_UBCc_Ubiquitin_conjugating_enzyme_E2_	KOG0896	42768	0	0.6357615894039735	U2	Post-LECA
smart00212_UBCc_Ubiquitin_conjugating_enzyme_E2_	KOG0896	42903	0	0.6490066225165563	U2	Post-LECA
smart00212_UBCc_Ubiquitin_conjugating_enzyme_E2_	KOG0896	43371	0	0.6754966887417219	U2	Shared LECA
smart00212_UBCc_Ubiquitin_conjugating_enzyme_E2_	KOG0896	43401	0	0.6821192052980133	U2	Post-LECA
smart00212_UBCc_Ubiquitin_conjugating_enzyme_E2_	KOG0896	43402	1	0.6821192052980133	U2	Post-LECA
smart00212_UBCc_Ubiquitin_conjugating_enzyme_E2_	KOG0896	43533	0	0.695364238410596	U2	Post-LECA
smart00212_UBCc_Ubiquitin_conjugating_enzyme_E2_	KOG0896	43903	1	0.7152317880794702	U2	Post-LECA
smart00212_UBCc_Ubiquitin_conjugating_enzyme_E2_	KOG0896	44224	1	0.7350993377483444	U2	Post-LECA
smart00212_UBCc_Ubiquitin_conjugating_enzyme_E2_	KOG0896	44602	1	0.7615894039735099	U2	Post-LECA
smart00212_UBCc_Ubiquitin_conjugating_enzyme_E2_	KOG0896	44603	2	0.7615894039735099	U2	Post-LECA
smart00212_UBCc_Ubiquitin_conjugating_enzyme_E2_	KOG0896	45734	2	0.8344370860927153	U2	Post-LECA
smart00212_UBCc_Ubiquitin_conjugating_enzyme_E2_	KOG0896	45893	2	0.847682119205298	U2	Post-LECA
smart00212_UBCc_Ubiquitin_conjugating_enzyme_E2_	KOG0896	46002	0	0.8543046357615894	U2	Post-LECA
smart00212_UBCc_Ubiquitin_conjugating_enzyme_E2_	KOG0896	46055	2	0.8609271523178808	U2	Post-LECA
smart00212_UBCc_Ubiquitin_conjugating_enzyme_E2_	KOG0896	49450	1	0.9205298013245033	U2	Post-LECA
smart00212_UBCc_Ubiquitin_conjugating_enzyme_E2_	KOG0896	50739	0	0.9337748344370861	U2	Post-LECA
smart00212_UBCc_Ubiquitin_conjugating_enzyme_E2_	KOG0896	51498	0		U2	Post-LECA
smart00212_UBCc_Ubiquitin_conjugating_enzyme_E2_	KOG0896	51551	2		U2	Post-LECA
smart00212_UBCc_Ubiquitin_conjugating_enzyme_E2_	KOG0896	51802	1		U2	Post-LECA
smart00212_UBCc_Ubiquitin_conjugating_enzyme_E2_	KOG0896	51886	1		U2	Post-LECA
smart00212_UBCc_Ubiquitin_conjugating_enzyme_E2_	KOG0896	51975	0		U2	Post-LECA
smart00212_UBCc_Ubiquitin_conjugating_enzyme_E2_	KOG0896	51998	2		U2	Post-LECA
smart00212_UBCc_Ubiquitin_conjugating_enzyme_E2_	KOG0896	52039	1		U2	Post-LECA
smart00212_UBCc_Ubiquitin_conjugating_enzyme_E2_	KOG0896	52074	0		U2	Post-LECA
smart00212_UBCc_Ubiquitin_conjugating_enzyme_E2_	KOG0896	52180	1		U2	Post-LECA
smart00212_UBCc_Ubiquitin_conjugating_enzyme_E2_	KOG0896	52245	0		U2	Post-LECA
smart00212_UBCc_Ubiquitin_conjugating_enzyme_E2_	KOG0896	52267	1	0.9536423841059603	U2	Post-LECA
smart00212_UBCc_Ubiquitin_conjugating_enzyme_E2_	KOG0896	52269	0		U2	Post-LECA
smart00212_UBCc_Ubiquitin_conjugating_enzyme_E2_	KOG0896	52274	2		U2	Post-LECA
smart00212_UBCc_Ubiquitin_conjugating_enzyme_E2_	KOG0896	52309	1		U2	Post-LECA
smart00212_UBCc_Ubiquitin_conjugating_enzyme_E2_	KOG0896	52318	1		U2	Post-LECA
smart00212_UBCc_Ubiquitin_conjugating_enzyme_E2_	KOG0896	52370	2		U2	Post-LECA
smart00212_UBCc_Ubiquitin_conjugating_enzyme_E2_	KOG0896	52434	0		U2	Post-LECA
smart00212_UBCc_Ubiquitin_conjugating_enzyme_E2_	KOG0896	52543	1		U2	Post-LECA
smart00212_UBCc_Ubiquitin_conjugating_enzyme_E2_	KOG0896	52629	0		U2	Post-LECA
smart00212_UBCc_Ubiquitin_conjugating_enzyme_E2_	KOG0896	52687	1		U2	Post-LECA
smart00212_UBCc_Ubiquitin_conjugating_enzyme_E2_	KOG0896	52742	2		U2	Post-LECA
smart00212_UBCc_Ubiquitin_conjugating_enzyme_E2_	KOG0896	52951	1		U2	Post-LECA
smart00212_UBCc_Ubiquitin_conjugating_enzyme_E2_	KOG0896	52989	0		U2	Post-LECA
smart00212_UBCc_Ubiquitin_conjugating_enzyme_E2_	KOG0896	53073	0		U2	Post-LECA
smart00212_UBCc_Ubiquitin_conjugating_enzyme_E2_	KOG0896	53106	0		U2	Post-LECA
smart00212_UBCc_Ubiquitin_conjugating_enzyme_E2_	KOG0896	53153	2		U2	Post-LECA
smart00212_UBCc_Ubiquitin_conjugating_enzyme_E2_	KOG0896	53214	0		U2	Post-LECA
smart00212_UBCc_Ubiquitin_conjugating_enzyme_E2_	KOG0896	55022	2		U2	Post-LECA
smart00212_UBCc_Ubiquitin_conjugating_enzyme_E2_	KOG0896	59256	0		U2	Post-LECA
smart00212_UBCc_Ubiquitin_conjugating_enzyme_E2_	KOG0896	59455	1	0.9668874172185431	U2	Post-LECA
smart00212_UBCc_Ubiquitin_conjugating_enzyme_E2_	KOG0896	61101	0		U2	Post-LECA
smart00212_UBCc_Ubiquitin_conjugating_enzyme_E2_	KOG0896	61545	0		U2	Post-LECA
smart00212_UBCc_Ubiquitin_conjugating_enzyme_E2_	KOG0896	62131	1		U2	Post-LECA
smart00212_UBCc_Ubiquitin_conjugating_enzyme_E2_	KOG0896	62379	0		U2	Post-LECA
smart00212_UBCc_Ubiquitin_conjugating_enzyme_E2_	KOG0896	62676	0		U2	Post-LECA
smart00212_UBCc_Ubiquitin_conjugating_enzyme_E2_	KOG0896	62912	2		U2	Post-LECA
smart00212_UBCc_Ubiquitin_conjugating_enzyme_E2_	KOG0896	62952	0		U2	Post-LECA
smart00212_UBCc_Ubiquitin_conjugating_enzyme_E2_	KOG0896	62995	1		U2	Post-LECA
smart00212_UBCc_Ubiquitin_conjugating_enzyme_E2_	KOG0896	63132	0		U2	Post-LECA
smart00212_UBCc_Ubiquitin_conjugating_enzyme_E2_	KOG0896	63349	1		U2	Post-LECA
smart00212_UBCc_Ubiquitin_conjugating_enzyme_E2_	KOG0896	65880	0		U2	Post-LECA
smart00212_UBCc_Ubiquitin_conjugating_enzyme_E2_	KOG0896	65928	0		U2	Post-LECA
smart00212_UBCc_Ubiquitin_conjugating_enzyme_E2_	KOG0896	66025	1		U2	Post-LECA
smart00212_UBCc_Ubiquitin_conjugating_enzyme_E2_	KOG0896	66096	0		U2	Post-LECA
smart00212_UBCc_Ubiquitin_conjugating_enzyme_E2_	KOG0896	66285	0		U2	Post-LECA
smart00212_UBCc_Ubiquitin_conjugating_enzyme_E2_	KOG0896	66382	1		U2	Post-LECA
smart00212_UBCc_Ubiquitin_conjugating_enzyme_E2_	KOG0896	66441	0		U2	Post-LECA
smart00212_UBCc_Ubiquitin_conjugating_enzyme_E2_	KOG0896	66481	1		U2	Post-LECA
smart00212_UBCc_Ubiquitin_conjugating_enzyme_E2_	KOG0896	66554	2		U2	Post-LECA
smart00212_UBCc_Ubiquitin_conjugating_enzyme_E2_	KOG0896	66631	1		U2	Post-LECA
smart00212_UBCc_Ubiquitin_conjugating_enzyme_E2_	KOG0896	66647	2		U2	Post-LECA
smart00212_UBCc_Ubiquitin_conjugating_enzyme_E2_	KOG0896	66736	1		U2	Post-LECA
smart00212_UBCc_Ubiquitin_conjugating_enzyme_E2_	KOG0896	66834	0		U2	Post-LECA
smart00212_UBCc_Ubiquitin_conjugating_enzyme_E2_	KOG0896	66864	0		U2	Post-LECA
smart00212_UBCc_Ubiquitin_conjugating_enzyme_E2_	KOG0896	69567	0		U2	Post-LECA
smart00212_UBCc_Ubiquitin_conjugating_enzyme_E2_	KOG0896	69793	1		U2	Post-LECA
smart00212_UBCc_Ubiquitin_conjugating_enzyme_E2_	KOG0896	70768	1		U2	Post-LECA
smart00212_UBCc_Ubiquitin_conjugating_enzyme_E2_	KOG0896	71823	0		U2	Post-LECA
smart00212_UBCc_Ubiquitin_conjugating_enzyme_E2_	KOG0896	72036	0		U2	Post-LECA
smart00212_UBCc_Ubiquitin_conjugating_enzyme_E2_	KOG0896	72285	0		U2	Post-LECA
smart00212_UBCc_Ubiquitin_conjugating_enzyme_E2_	KOG0896	72286	1		U2	Post-LECA
smart00212_UBCc_Ubiquitin_conjugating_enzyme_E2_	KOG0896	72381	0		U2	Post-LECA
smart00212_UBCc_Ubiquitin_conjugating_enzyme_E2_	KOG0896	72556	1		U2	Post-LECA
smart00212_UBCc_Ubiquitin_conjugating_enzyme_E2_	KOG0896	72590	2		U2	Post-LECA
smart00212_UBCc_Ubiquitin_conjugating_enzyme_E2_	KOG0896	72636	0		U2	Post-LECA
smart00212_UBCc_Ubiquitin_conjugating_enzyme_E2_	KOG0896	72776	2		U2	Post-LECA
smart00212_UBCc_Ubiquitin_conjugating_enzyme_E2_	KOG0896	72801	0		U2	Post-LECA
smart00212_UBCc_Ubiquitin_conjugating_enzyme_E2_	KOG0896	72837	0		U2	Post-LECA
smart00212_UBCc_Ubiquitin_conjugating_enzyme_E2_	KOG0896	72939	0		U2	Post-LECA
smart00212_UBCc_Ubiquitin_conjugating_enzyme_E2_	KOG0896	73056	0		U2	Post-LECA
smart00212_UBCc_Ubiquitin_conjugating_enzyme_E2_	KOG0896	73281	0		U2	Post-LECA
smart00212_UBCc_Ubiquitin_conjugating_enzyme_E2_	KOG0896	73368	0		U2	Post-LECA
smart00212_UBCc_Ubiquitin_conjugating_enzyme_E2_	KOG0896	73452	0		U2	Post-LECA
smart00212_UBCc_Ubiquitin_conjugating_enzyme_E2_	KOG0896	73502	2		U2	Post-LECA
smart00212_UBCc_Ubiquitin_conjugating_enzyme_E2_	KOG0896	73724	2		U2	Post-LECA
smart00212_UBCc_Ubiquitin_conjugating_enzyme_E2_	KOG0896	75840	0		U2	Post-LECA
smart00212_UBCc_Ubiquitin_conjugating_enzyme_E2_	KOG0896	75865	1		U2	Post-LECA
smart00212_UBCc_Ubiquitin_conjugating_enzyme_E2_	KOG0896	76123	1		U2	Post-LECA
smart00212_UBCc_Ubiquitin_conjugating_enzyme_E2_	KOG0896	76155	0		U2	Post-LECA
smart00212_UBCc_Ubiquitin_conjugating_enzyme_E2_	KOG0896	78235	1		U2	Post-LECA
smart00212_UBCc_Ubiquitin_conjugating_enzyme_E2_	KOG0896	78315	0		U2	Post-LECA
smart00212_UBCc_Ubiquitin_conjugating_enzyme_E2_	KOG0896	78349	1		U2	Post-LECA
smart00212_UBCc_Ubiquitin_conjugating_enzyme_E2_	KOG0896	78434	2		U2	Post-LECA
smart00212_UBCc_Ubiquitin_conjugating_enzyme_E2_	KOG0896	78719	2		U2	Post-LECA
smart00212_UBCc_Ubiquitin_conjugating_enzyme_E2_	KOG0896	78871	1		U2	Post-LECA
smart00212_UBCc_Ubiquitin_conjugating_enzyme_E2_	KOG0896	79050	0		U2	Post-LECA
smart00212_UBCc_Ubiquitin_conjugating_enzyme_E2_	KOG0896	79143	0		U2	Post-LECA
smart00212_UBCc_Ubiquitin_conjugating_enzyme_E2_	KOG0896	79206	0		U2	Post-LECA
smart00212_UBCc_Ubiquitin_conjugating_enzyme_E2_	KOG0896	79356	0		U2	Post-LECA
smart00212_UBCc_Ubiquitin_conjugating_enzyme_E2_	KOG0896	79773	0		U2	Post-LECA
smart00212_UBCc_Ubiquitin_conjugating_enzyme_E2_	KOG0896	81693	0		U2	Post-LECA
smart00212_UBCc_Ubiquitin_conjugating_enzyme_E2_	KOG0896	82285	1		U2	Post-LECA
smart00212_UBCc_Ubiquitin_conjugating_enzyme_E2_	KOG0418	7250	2		U2	Post-LECA
smart00212_UBCc_Ubiquitin_conjugating_enzyme_E2_	KOG0418	8233	1		U2	Post-LECA
smart00212_UBCc_Ubiquitin_conjugating_enzyme_E2_	KOG0418	8243	2		U2	Post-LECA
smart00212_UBCc_Ubiquitin_conjugating_enzyme_E2_	KOG0418	12490	1		U2	Post-LECA
smart00212_UBCc_Ubiquitin_conjugating_enzyme_E2_	KOG0418	13130	2		U2	Post-LECA
smart00212_UBCc_Ubiquitin_conjugating_enzyme_E2_	KOG0418	14300	2		U2	Post-LECA
smart00212_UBCc_Ubiquitin_conjugating_enzyme_E2_	KOG0418	14523	0		U2	Post-LECA
smart00212_UBCc_Ubiquitin_conjugating_enzyme_E2_	KOG0418	14537	2		U2	Post-LECA
smart00212_UBCc_Ubiquitin_conjugating_enzyme_E2_	KOG0418	15456	0	0.0045662100456621	U2	Post-LECA
smart00212_UBCc_Ubiquitin_conjugating_enzyme_E2_	KOG0418	20690	2		U2	Post-LECA
smart00212_UBCc_Ubiquitin_conjugating_enzyme_E2_	KOG0418	20917	1		U2	Post-LECA
smart00212_UBCc_Ubiquitin_conjugating_enzyme_E2_	KOG0418	24330	0		U2	Post-LECA
smart00212_UBCc_Ubiquitin_conjugating_enzyme_E2_	KOG0418	26356	1		U2	Post-LECA
smart00212_UBCc_Ubiquitin_conjugating_enzyme_E2_	KOG0418	28506	0	0.0091324200913242	U2	Post-LECA
smart00212_UBCc_Ubiquitin_conjugating_enzyme_E2_	KOG0418	28511	2	0.0136986301369863	U2	Post-LECA
smart00212_UBCc_Ubiquitin_conjugating_enzyme_E2_	KOG0418	31446	0	0.0182648401826484	U2	Post-LECA
smart00212_UBCc_Ubiquitin_conjugating_enzyme_E2_	KOG0418	31447	1	0.0182648401826484	U2	Post-LECA
smart00212_UBCc_Ubiquitin_conjugating_enzyme_E2_	KOG0418	32104	1	0.0273972602739726	U2	Post-LECA
smart00212_UBCc_Ubiquitin_conjugating_enzyme_E2_	KOG0418	32149	1		U2	Post-LECA
smart00212_UBCc_Ubiquitin_conjugating_enzyme_E2_	KOG0418	32182	1		U2	Post-LECA
smart00212_UBCc_Ubiquitin_conjugating_enzyme_E2_	KOG0418	32232	0		U2	Post-LECA
smart00212_UBCc_Ubiquitin_conjugating_enzyme_E2_	KOG0418	32350	1	0.0319634703196347	U2	Post-LECA
smart00212_UBCc_Ubiquitin_conjugating_enzyme_E2_	KOG0418	32605	1	0.0365296803652968	U2	Post-LECA
smart00212_UBCc_Ubiquitin_conjugating_enzyme_E2_	KOG0418	32710	1		U2	Post-LECA
smart00212_UBCc_Ubiquitin_conjugating_enzyme_E2_	KOG0418	32776	1	0.0410958904109589	U2	Post-LECA
smart00212_UBCc_Ubiquitin_conjugating_enzyme_E2_	KOG0418	33100	1	0.0502283105022831	U2	Post-LECA
smart00212_UBCc_Ubiquitin_conjugating_enzyme_E2_	KOG0418	33165	0	0.0547945205479452	U2	Post-LECA
smart00212_UBCc_Ubiquitin_conjugating_enzyme_E2_	KOG0418	33390	0	0.0593607305936073	U2	Post-LECA
smart00212_UBCc_Ubiquitin_conjugating_enzyme_E2_	KOG0418	33391	1	0.0593607305936073	U2	Post-LECA
smart00212_UBCc_Ubiquitin_conjugating_enzyme_E2_	KOG0418	33521	2		U2	Post-LECA
smart00212_UBCc_Ubiquitin_conjugating_enzyme_E2_	KOG0418	33527	2		U2	Post-LECA
smart00212_UBCc_Ubiquitin_conjugating_enzyme_E2_	KOG0418	33630	0	0.0684931506849315	U2	Post-LECA
smart00212_UBCc_Ubiquitin_conjugating_enzyme_E2_	KOG0418	33663	0		U2	Post-LECA
smart00212_UBCc_Ubiquitin_conjugating_enzyme_E2_	KOG0418	33691	1		U2	Post-LECA
smart00212_UBCc_Ubiquitin_conjugating_enzyme_E2_	KOG0418	33715	1		U2	Post-LECA
smart00212_UBCc_Ubiquitin_conjugating_enzyme_E2_	KOG0418	34377	0	0.0730593607305936	U2	Post-LECA
smart00212_UBCc_Ubiquitin_conjugating_enzyme_E2_	KOG0418	34378	1	0.0730593607305936	U2	Post-LECA
smart00212_UBCc_Ubiquitin_conjugating_enzyme_E2_	KOG0418	34891	1		U2	Post-LECA
smart00212_UBCc_Ubiquitin_conjugating_enzyme_E2_	KOG0418	35214	0	0.0958904109589041	U2	Post-LECA
smart00212_UBCc_Ubiquitin_conjugating_enzyme_E2_	KOG0418	35217	0	0.1004566210045662	U2	Post-LECA
smart00212_UBCc_Ubiquitin_conjugating_enzyme_E2_	KOG0418	35220	0	0.1050228310502283	U2	Post-LECA
smart00212_UBCc_Ubiquitin_conjugating_enzyme_E2_	KOG0418	35222	2	0.1050228310502283	U2	Post-LECA
smart00212_UBCc_Ubiquitin_conjugating_enzyme_E2_	KOG0418	35950	1		U2	Post-LECA
smart00212_UBCc_Ubiquitin_conjugating_enzyme_E2_	KOG0418	36045	0	0.1141552511415525	U2	Unique LECA (dupl)
smart00212_UBCc_Ubiquitin_conjugating_enzyme_E2_	KOG0418	36048	0	0.1187214611872146	U2	Post-LECA
smart00212_UBCc_Ubiquitin_conjugating_enzyme_E2_	KOG0418	36159	0	0.1232876712328767	U2	Post-LECA
smart00212_UBCc_Ubiquitin_conjugating_enzyme_E2_	KOG0418	36160	1	0.1232876712328767	U2	Post-LECA
smart00212_UBCc_Ubiquitin_conjugating_enzyme_E2_	KOG0418	36252	0	0.1278538812785388	U2	Post-LECA
smart00212_UBCc_Ubiquitin_conjugating_enzyme_E2_	KOG0418	36562	1		U2	Post-LECA
smart00212_UBCc_Ubiquitin_conjugating_enzyme_E2_	KOG0418	36571	1		U2	Post-LECA
smart00212_UBCc_Ubiquitin_conjugating_enzyme_E2_	KOG0418	36583	1		U2	Post-LECA
smart00212_UBCc_Ubiquitin_conjugating_enzyme_E2_	KOG0418	36604	1		U2	Post-LECA
smart00212_UBCc_Ubiquitin_conjugating_enzyme_E2_	KOG0418	36628	1		U2	Post-LECA
smart00212_UBCc_Ubiquitin_conjugating_enzyme_E2_	KOG0418	36670	1		U2	Post-LECA
smart00212_UBCc_Ubiquitin_conjugating_enzyme_E2_	KOG0418	36715	1	0.1506849315068493	U2	Post-LECA
smart00212_UBCc_Ubiquitin_conjugating_enzyme_E2_	KOG0418	36716	2	0.1506849315068493	U2	Post-LECA
smart00212_UBCc_Ubiquitin_conjugating_enzyme_E2_	KOG0418	36903	0	0.1552511415525114	U2	Post-LECA
smart00212_UBCc_Ubiquitin_conjugating_enzyme_E2_	KOG0418	36904	1	0.1552511415525114	U2	Post-LECA
smart00212_UBCc_Ubiquitin_conjugating_enzyme_E2_	KOG0418	37050	0	0.1689497716894977	U2	Post-LECA
smart00212_UBCc_Ubiquitin_conjugating_enzyme_E2_	KOG0418	37738	1	0.1780821917808219	U2	Post-LECA
smart00212_UBCc_Ubiquitin_conjugating_enzyme_E2_	KOG0418	38941	1	0.1917808219178082	U2	Post-LECA
smart00212_UBCc_Ubiquitin_conjugating_enzyme_E2_	KOG0418	39354	0	0.2100456621004566	U2	Post-LECA
smart00212_UBCc_Ubiquitin_conjugating_enzyme_E2_	KOG0418	39355	1	0.2100456621004566	U2	Post-LECA
smart00212_UBCc_Ubiquitin_conjugating_enzyme_E2_	KOG0418	39489	0	0.2191780821917808	U2	Post-LECA
smart00212_UBCc_Ubiquitin_conjugating_enzyme_E2_	KOG0418	39630	0	0.228310502283105	U2	Post-LECA
smart00212_UBCc_Ubiquitin_conjugating_enzyme_E2_	KOG0418	39631	1	0.228310502283105	U2	Post-LECA
smart00212_UBCc_Ubiquitin_conjugating_enzyme_E2_	KOG0418	39768	0	0.2374429223744292	U2	Shared LECA
smart00212_UBCc_Ubiquitin_conjugating_enzyme_E2_	KOG0418	39787	1	0.2420091324200913	U2	Post-LECA
smart00212_UBCc_Ubiquitin_conjugating_enzyme_E2_	KOG0418	40241	2	0.2511415525114155	U2	Post-LECA
smart00212_UBCc_Ubiquitin_conjugating_enzyme_E2_	KOG0418	40530	0	0.2648401826484018	U2	Post-LECA
smart00212_UBCc_Ubiquitin_conjugating_enzyme_E2_	KOG0418	40531	1	0.2648401826484018	U2	Shared LECA
smart00212_UBCc_Ubiquitin_conjugating_enzyme_E2_	KOG0418	40630	1	0.2694063926940639	U2	Post-LECA
smart00212_UBCc_Ubiquitin_conjugating_enzyme_E2_	KOG0418	40800	0	0.2831050228310502	U2	Post-LECA
smart00212_UBCc_Ubiquitin_conjugating_enzyme_E2_	KOG0418	40917	0	0.2876712328767123	U2	Post-LECA
smart00212_UBCc_Ubiquitin_conjugating_enzyme_E2_	KOG0418	40918	1	0.2876712328767123	U2	Post-LECA
smart00212_UBCc_Ubiquitin_conjugating_enzyme_E2_	KOG0418	40920	0	0.2922374429223744	U2	Post-LECA
smart00212_UBCc_Ubiquitin_conjugating_enzyme_E2_	KOG0418	40922	2	0.2922374429223744	U2	Post-LECA
smart00212_UBCc_Ubiquitin_conjugating_enzyme_E2_	KOG0418	40951	1	0.3013698630136986	U2	Post-LECA
smart00212_UBCc_Ubiquitin_conjugating_enzyme_E2_	KOG0418	40957	1	0.3105022831050228	U2	Post-LECA
smart00212_UBCc_Ubiquitin_conjugating_enzyme_E2_	KOG0418	40977	0	0.3150684931506849	U2	Post-LECA
smart00212_UBCc_Ubiquitin_conjugating_enzyme_E2_	KOG0418	40978	1	0.3150684931506849	U2	Post-LECA
smart00212_UBCc_Ubiquitin_conjugating_enzyme_E2_	KOG0418	41092	1	0.319634703196347	U2	Post-LECA
smart00212_UBCc_Ubiquitin_conjugating_enzyme_E2_	KOG0418	41093	2	0.319634703196347	U2	Post-LECA
smart00212_UBCc_Ubiquitin_conjugating_enzyme_E2_	KOG0418	41230	1	0.3242009132420091	U2	Post-LECA
smart00212_UBCc_Ubiquitin_conjugating_enzyme_E2_	KOG0418	41297	2	0.3287671232876712	U2	Post-LECA
smart00212_UBCc_Ubiquitin_conjugating_enzyme_E2_	KOG0418	41370	0	0.3378995433789954	U2	Post-LECA
smart00212_UBCc_Ubiquitin_conjugating_enzyme_E2_	KOG0418	41372	2	0.3378995433789954	U2	Post-LECA
smart00212_UBCc_Ubiquitin_conjugating_enzyme_E2_	KOG0418	41538	0	0.3424657534246575	U2	Post-LECA
smart00212_UBCc_Ubiquitin_conjugating_enzyme_E2_	KOG0418	41539	1	0.3424657534246575	U2	Post-LECA
smart00212_UBCc_Ubiquitin_conjugating_enzyme_E2_	KOG0418	41676	0	0.3561643835616438	U2	Shared LECA
smart00212_UBCc_Ubiquitin_conjugating_enzyme_E2_	KOG0418	41677	1	0.3561643835616438	U2	Post-LECA
smart00212_UBCc_Ubiquitin_conjugating_enzyme_E2_	KOG0418	41801	2	0.3607305936073059	U2	Post-LECA
smart00212_UBCc_Ubiquitin_conjugating_enzyme_E2_	KOG0418	41946	0	0.3744292237442922	U2	Post-LECA
smart00212_UBCc_Ubiquitin_conjugating_enzyme_E2_	KOG0418	41948	2	0.3744292237442922	U2	Post-LECA
smart00212_UBCc_Ubiquitin_conjugating_enzyme_E2_	KOG0418	42123	0	0.3835616438356164	U2	Post-LECA
smart00212_UBCc_Ubiquitin_conjugating_enzyme_E2_	KOG0418	42296	2	0.3881278538812785	U2	Post-LECA
smart00212_UBCc_Ubiquitin_conjugating_enzyme_E2_	KOG0418	42316	1	0.3926940639269406	U2	Post-LECA
smart00212_UBCc_Ubiquitin_conjugating_enzyme_E2_	KOG0418	42360	0	0.4018264840182648	U2	Post-LECA
smart00212_UBCc_Ubiquitin_conjugating_enzyme_E2_	KOG0418	42361	1	0.4018264840182648	U2	Post-LECA
smart00212_UBCc_Ubiquitin_conjugating_enzyme_E2_	KOG0418	42571	1	0.4063926940639269	U2	Post-LECA
smart00212_UBCc_Ubiquitin_conjugating_enzyme_E2_	KOG0418	42791	2	0.4155251141552511	U2	Post-LECA
smart00212_UBCc_Ubiquitin_conjugating_enzyme_E2_	KOG0418	43260	0	0.4246575342465753	U2	Post-LECA
smart00212_UBCc_Ubiquitin_conjugating_enzyme_E2_	KOG0418	43335	0	0.4292237442922374	U2	Post-LECA
smart00212_UBCc_Ubiquitin_conjugating_enzyme_E2_	KOG0418	43336	1	0.4292237442922374	U2	Post-LECA
smart00212_UBCc_Ubiquitin_conjugating_enzyme_E2_	KOG0418	43366	1	0.4337899543378995	U2	Post-LECA
smart00212_UBCc_Ubiquitin_conjugating_enzyme_E2_	KOG0418	43402	1	0.4429223744292237	U2	Post-LECA
smart00212_UBCc_Ubiquitin_conjugating_enzyme_E2_	KOG0418	43403	2	0.4429223744292237	U2	Post-LECA
smart00212_UBCc_Ubiquitin_conjugating_enzyme_E2_	KOG0418	43533	0	0.4520547945205479	U2	Post-LECA
smart00212_UBCc_Ubiquitin_conjugating_enzyme_E2_	KOG0418	43534	1	0.4520547945205479	U2	Post-LECA
smart00212_UBCc_Ubiquitin_conjugating_enzyme_E2_	KOG0418	43542	0	0.45662100456621	U2	Post-LECA
smart00212_UBCc_Ubiquitin_conjugating_enzyme_E2_	KOG0418	43543	1	0.45662100456621	U2	Post-LECA
smart00212_UBCc_Ubiquitin_conjugating_enzyme_E2_	KOG0418	44223	0	0.4931506849315068	U2	Post-LECA
smart00212_UBCc_Ubiquitin_conjugating_enzyme_E2_	KOG0418	44224	1	0.4931506849315068	U2	Post-LECA
smart00212_UBCc_Ubiquitin_conjugating_enzyme_E2_	KOG0418	44271	0	0.4977168949771689	U2	Post-LECA
smart00212_UBCc_Ubiquitin_conjugating_enzyme_E2_	KOG0418	44273	2	0.4977168949771689	U2	Post-LECA
smart00212_UBCc_Ubiquitin_conjugating_enzyme_E2_	KOG0418	44328	0	0.502283105022831	U2	Post-LECA
smart00212_UBCc_Ubiquitin_conjugating_enzyme_E2_	KOG0418	44330	2	0.502283105022831	U2	Post-LECA
smart00212_UBCc_Ubiquitin_conjugating_enzyme_E2_	KOG0418	44601	0	0.5114155251141552	U2	Post-LECA
smart00212_UBCc_Ubiquitin_conjugating_enzyme_E2_	KOG0418	44682	0	0.5159817351598174	U2	Post-LECA
smart00212_UBCc_Ubiquitin_conjugating_enzyme_E2_	KOG0418	44684	2	0.5159817351598174	U2	Post-LECA
smart00212_UBCc_Ubiquitin_conjugating_enzyme_E2_	KOG0418	45414	0	0.54337899543379	U2	Post-LECA
smart00212_UBCc_Ubiquitin_conjugating_enzyme_E2_	KOG0418	45415	1	0.54337899543379	U2	Shared LECA
smart00212_UBCc_Ubiquitin_conjugating_enzyme_E2_	KOG0418	45645	0	0.547945205479452	U2	Post-LECA
smart00212_UBCc_Ubiquitin_conjugating_enzyme_E2_	KOG0418	45891	0	0.5707762557077626	U2	Shared LECA
smart00212_UBCc_Ubiquitin_conjugating_enzyme_E2_	KOG0418	46119	0	0.589041095890411	U2	Post-LECA
smart00212_UBCc_Ubiquitin_conjugating_enzyme_E2_	KOG0418	46120	1	0.589041095890411	U2	Post-LECA
smart00212_UBCc_Ubiquitin_conjugating_enzyme_E2_	KOG0418	46737	0	0.5981735159817352	U2	Post-LECA
smart00212_UBCc_Ubiquitin_conjugating_enzyme_E2_	KOG0418	46739	2	0.5981735159817352	U2	Post-LECA
smart00212_UBCc_Ubiquitin_conjugating_enzyme_E2_	KOG0418	47122	1	0.6073059360730594	U2	Post-LECA
smart00212_UBCc_Ubiquitin_conjugating_enzyme_E2_	KOG0418	48207	0	0.6118721461187214	U2	Post-LECA
smart00212_UBCc_Ubiquitin_conjugating_enzyme_E2_	KOG0418	48641	2	0.6164383561643836	U2	Post-LECA
smart00212_UBCc_Ubiquitin_conjugating_enzyme_E2_	KOG0418	50739	0	0.6255707762557078	U2	Unique LECA (dupl)
smart00212_UBCc_Ubiquitin_conjugating_enzyme_E2_	KOG0418	51496	1	0.634703196347032	U2	Post-LECA
smart00212_UBCc_Ubiquitin_conjugating_enzyme_E2_	KOG0418	52260	0	0.639269406392694	U2	Post-LECA
smart00212_UBCc_Ubiquitin_conjugating_enzyme_E2_	KOG0418	52266	0	0.6438356164383562	U2	Post-LECA
smart00212_UBCc_Ubiquitin_conjugating_enzyme_E2_	KOG0418	55153	1	0.6484018264840182	U2	Post-LECA
smart00212_UBCc_Ubiquitin_conjugating_enzyme_E2_	KOG0418	55497	0	0.6575342465753424	U2	Unique LECA (dupl)
smart00212_UBCc_Ubiquitin_conjugating_enzyme_E2_	KOG0418	58219	1	0.6621004566210046	U2	Post-LECA
smart00212_UBCc_Ubiquitin_conjugating_enzyme_E2_	KOG0418	59454	0	0.684931506849315	U2	Post-LECA
smart00212_UBCc_Ubiquitin_conjugating_enzyme_E2_	KOG0418	60570	0	0.6986301369863014	U2	Post-LECA
smart00212_UBCc_Ubiquitin_conjugating_enzyme_E2_	KOG0418	60609	0	0.7031963470319634	U2	Post-LECA
smart00212_UBCc_Ubiquitin_conjugating_enzyme_E2_	KOG0418	61101	0	0.7077625570776256	U2	Post-LECA
smart00212_UBCc_Ubiquitin_conjugating_enzyme_E2_	KOG0418	61102	1	0.7077625570776256	U2	Post-LECA
smart00212_UBCc_Ubiquitin_conjugating_enzyme_E2_	KOG0418	61382	2	0.7123287671232876	U2	Post-LECA
smart00212_UBCc_Ubiquitin_conjugating_enzyme_E2_	KOG0418	63357	0	0.7168949771689498	U2	Post-LECA
smart00212_UBCc_Ubiquitin_conjugating_enzyme_E2_	KOG0418	63431	2	0.7214611872146118	U2	Post-LECA
smart00212_UBCc_Ubiquitin_conjugating_enzyme_E2_	KOG0418	63880	1	0.730593607305936	U2	Post-LECA
smart00212_UBCc_Ubiquitin_conjugating_enzyme_E2_	KOG0418	65061	0	0.7351598173515982	U2	Post-LECA
smart00212_UBCc_Ubiquitin_conjugating_enzyme_E2_	KOG0418	66053	2		U2	Post-LECA
smart00212_UBCc_Ubiquitin_conjugating_enzyme_E2_	KOG0418	68175	0	0.7442922374429224	U2	Post-LECA
smart00212_UBCc_Ubiquitin_conjugating_enzyme_E2_	KOG0418	68209	1	0.7534246575342466	U2	Post-LECA
smart00212_UBCc_Ubiquitin_conjugating_enzyme_E2_	KOG0418	68210	2	0.7534246575342466	U2	Post-LECA
smart00212_UBCc_Ubiquitin_conjugating_enzyme_E2_	KOG0418	68212	1		U2	Post-LECA
smart00212_UBCc_Ubiquitin_conjugating_enzyme_E2_	KOG0418	68221	1		U2	Post-LECA
smart00212_UBCc_Ubiquitin_conjugating_enzyme_E2_	KOG0418	68287	1		U2	Post-LECA
smart00212_UBCc_Ubiquitin_conjugating_enzyme_E2_	KOG0418	68316	0	0.7579908675799086	U2	Post-LECA
smart00212_UBCc_Ubiquitin_conjugating_enzyme_E2_	KOG0418	68319	0		U2	Post-LECA
smart00212_UBCc_Ubiquitin_conjugating_enzyme_E2_	KOG0418	69526	1		U2	Post-LECA
smart00212_UBCc_Ubiquitin_conjugating_enzyme_E2_	KOG0418	72016	1		U2	Post-LECA
smart00212_UBCc_Ubiquitin_conjugating_enzyme_E2_	KOG0418	72028	1		U2	Post-LECA
smart00212_UBCc_Ubiquitin_conjugating_enzyme_E2_	KOG0418	72038	2	0.7945205479452054	U2	Post-LECA
smart00212_UBCc_Ubiquitin_conjugating_enzyme_E2_	KOG0418	73719	0	0.817351598173516	U2	Post-LECA
smart00212_UBCc_Ubiquitin_conjugating_enzyme_E2_	KOG0418	73720	1	0.817351598173516	U2	Post-LECA
smart00212_UBCc_Ubiquitin_conjugating_enzyme_E2_	KOG0418	73723	1	0.821917808219178	U2	Post-LECA
smart00212_UBCc_Ubiquitin_conjugating_enzyme_E2_	KOG0418	75858	0	0.8356164383561644	U2	Post-LECA
smart00212_UBCc_Ubiquitin_conjugating_enzyme_E2_	KOG0418	75864	0	0.8447488584474886	U2	Post-LECA
smart00212_UBCc_Ubiquitin_conjugating_enzyme_E2_	KOG0418	75866	2	0.8447488584474886	U2	Post-LECA
smart00212_UBCc_Ubiquitin_conjugating_enzyme_E2_	KOG0418	75867	0	0.8493150684931506	U2	Post-LECA
smart00212_UBCc_Ubiquitin_conjugating_enzyme_E2_	KOG0418	75875	2		U2	Post-LECA
smart00212_UBCc_Ubiquitin_conjugating_enzyme_E2_	KOG0418	76317	0	0.8538812785388128	U2	Post-LECA
smart00212_UBCc_Ubiquitin_conjugating_enzyme_E2_	KOG0418	76320	0	0.8584474885844748	U2	Post-LECA
smart00212_UBCc_Ubiquitin_conjugating_enzyme_E2_	KOG0418	76323	0	0.863013698630137	U2	Post-LECA
smart00212_UBCc_Ubiquitin_conjugating_enzyme_E2_	KOG0418	76326	0	0.867579908675799	U2	Post-LECA
smart00212_UBCc_Ubiquitin_conjugating_enzyme_E2_	KOG0418	77527	1	0.8767123287671232	U2	Post-LECA
smart00212_UBCc_Ubiquitin_conjugating_enzyme_E2_	KOG0418	77739	0	0.8858447488584474	U2	Post-LECA
smart00212_UBCc_Ubiquitin_conjugating_enzyme_E2_	KOG0418	77745	0	0.8949771689497716	U2	Post-LECA
smart00212_UBCc_Ubiquitin_conjugating_enzyme_E2_	KOG0418	79767	0	0.8995433789954338	U2	Post-LECA
smart00212_UBCc_Ubiquitin_conjugating_enzyme_E2_	KOG0418	79769	2	0.8995433789954338	U2	Post-LECA
smart00212_UBCc_Ubiquitin_conjugating_enzyme_E2_	KOG0418	79770	0	0.9041095890410958	U2	Post-LECA
smart00212_UBCc_Ubiquitin_conjugating_enzyme_E2_	KOG0418	79773	0	0.908675799086758	U2	Post-LECA
smart00212_UBCc_Ubiquitin_conjugating_enzyme_E2_	KOG0418	79774	1	0.908675799086758	U2	Post-LECA
smart00212_UBCc_Ubiquitin_conjugating_enzyme_E2_	KOG0418	80360	2		U2	Post-LECA
smart00212_UBCc_Ubiquitin_conjugating_enzyme_E2_	KOG0418	81237	0	0.9315068493150684	U2	Post-LECA
smart00212_UBCc_Ubiquitin_conjugating_enzyme_E2_	KOG0418	81987	0		U2	Post-LECA
smart00212_UBCc_Ubiquitin_conjugating_enzyme_E2_	KOG0418	82287	0	0.954337899543379	U2	Post-LECA
smart00212_UBCc_Ubiquitin_conjugating_enzyme_E2_	KOG0418	82290	0	0.958904109589041	U2	Post-LECA
smart00212_UBCc_Ubiquitin_conjugating_enzyme_E2_	KOG0418	82945	1		U2	Post-LECA
smart00212_UBCc_Ubiquitin_conjugating_enzyme_E2_	KOG0418	83815	1		U2	Post-LECA
smart00212_UBCc_Ubiquitin_conjugating_enzyme_E2_	KOG0418	83863	1		U2	Post-LECA
smart00212_UBCc_Ubiquitin_conjugating_enzyme_E2_	KOG0418	84150	0		U2	Post-LECA
smart00212_UBCc_Ubiquitin_conjugating_enzyme_E2_	KOG0418	84175	1		U2	Post-LECA
smart00212_UBCc_Ubiquitin_conjugating_enzyme_E2_	KOG0418	84327	0		U2	Post-LECA
smart00212_UBCc_Ubiquitin_conjugating_enzyme_E2_	KOG0418	84636	0		U2	Post-LECA
smart00212_UBCc_Ubiquitin_conjugating_enzyme_E2_	KOG0418	85076	2		U2	Post-LECA
smart00212_UBCc_Ubiquitin_conjugating_enzyme_E2_	KOG0418	85413	0		U2	Post-LECA
smart00212_UBCc_Ubiquitin_conjugating_enzyme_E2_	KOG0418	85482	0		U2	Post-LECA
smart00212_UBCc_Ubiquitin_conjugating_enzyme_E2_	KOG0418	86214	0		U2	Post-LECA
smart00212_UBCc_Ubiquitin_conjugating_enzyme_E2_	KOG0418	86218	1		U2	Post-LECA
smart00212_UBCc_Ubiquitin_conjugating_enzyme_E2_	KOG0418	86456	2		U2	Post-LECA
smart00212_UBCc_Ubiquitin_conjugating_enzyme_E2_	KOG0418	86465	2		U2	Post-LECA
smart00212_UBCc_Ubiquitin_conjugating_enzyme_E2_	KOG0418	86497	1		U2	Post-LECA
smart00212_UBCc_Ubiquitin_conjugating_enzyme_E2_	KOG0418	86499	0		U2	Post-LECA
smart00212_UBCc_Ubiquitin_conjugating_enzyme_E2_	KOG0418	86689	1		U2	Post-LECA
smart00212_UBCc_Ubiquitin_conjugating_enzyme_E2_	KOG0418	86935	1		U2	Post-LECA
smart00212_UBCc_Ubiquitin_conjugating_enzyme_E2_	KOG0418	87300	0		U2	Post-LECA
smart00212_UBCc_Ubiquitin_conjugating_enzyme_E2_	KOG0424	1456	1		U2	Post-LECA
smart00212_UBCc_Ubiquitin_conjugating_enzyme_E2_	KOG0424	4592	2		U2	Post-LECA
smart00212_UBCc_Ubiquitin_conjugating_enzyme_E2_	KOG0424	6051	0		U2	Post-LECA
smart00212_UBCc_Ubiquitin_conjugating_enzyme_E2_	KOG0424	6095	2		U2	Post-LECA
smart00212_UBCc_Ubiquitin_conjugating_enzyme_E2_	KOG0424	6231	0		U2	Post-LECA
smart00212_UBCc_Ubiquitin_conjugating_enzyme_E2_	KOG0424	6589	1		U2	Post-LECA
smart00212_UBCc_Ubiquitin_conjugating_enzyme_E2_	KOG0424	7683	0		U2	Post-LECA
smart00212_UBCc_Ubiquitin_conjugating_enzyme_E2_	KOG0424	8226	0		U2	Post-LECA
smart00212_UBCc_Ubiquitin_conjugating_enzyme_E2_	KOG0424	8227	1		U2	Post-LECA
smart00212_UBCc_Ubiquitin_conjugating_enzyme_E2_	KOG0424	8787	0		U2	Post-LECA
smart00212_UBCc_Ubiquitin_conjugating_enzyme_E2_	KOG0424	10212	0		U2	Post-LECA
smart00212_UBCc_Ubiquitin_conjugating_enzyme_E2_	KOG0424	10580	2		U2	Post-LECA
smart00212_UBCc_Ubiquitin_conjugating_enzyme_E2_	KOG0424	10581	0		U2	Post-LECA
smart00212_UBCc_Ubiquitin_conjugating_enzyme_E2_	KOG0424	10784	2		U2	Post-LECA
smart00212_UBCc_Ubiquitin_conjugating_enzyme_E2_	KOG0424	13646	2		U2	Post-LECA
smart00212_UBCc_Ubiquitin_conjugating_enzyme_E2_	KOG0424	14517	0		U2	Post-LECA
smart00212_UBCc_Ubiquitin_conjugating_enzyme_E2_	KOG0424	15449	2		U2	Post-LECA
smart00212_UBCc_Ubiquitin_conjugating_enzyme_E2_	KOG0424	15497	2		U2	Post-LECA
smart00212_UBCc_Ubiquitin_conjugating_enzyme_E2_	KOG0424	19135	1		U2	Post-LECA
smart00212_UBCc_Ubiquitin_conjugating_enzyme_E2_	KOG0424	19542	0		U2	Post-LECA
smart00212_UBCc_Ubiquitin_conjugating_enzyme_E2_	KOG0424	19934	2		U2	Post-LECA
smart00212_UBCc_Ubiquitin_conjugating_enzyme_E2_	KOG0424	20402	2		U2	Post-LECA
smart00212_UBCc_Ubiquitin_conjugating_enzyme_E2_	KOG0424	20435	2		U2	Post-LECA
smart00212_UBCc_Ubiquitin_conjugating_enzyme_E2_	KOG0424	21278	2		U2	Post-LECA
smart00212_UBCc_Ubiquitin_conjugating_enzyme_E2_	KOG0424	25818	0		U2	Post-LECA
smart00212_UBCc_Ubiquitin_conjugating_enzyme_E2_	KOG0424	26092	1		U2	Post-LECA
smart00212_UBCc_Ubiquitin_conjugating_enzyme_E2_	KOG0424	26353	1		U2	Post-LECA
smart00212_UBCc_Ubiquitin_conjugating_enzyme_E2_	KOG0424	26364	0		U2	Post-LECA
smart00212_UBCc_Ubiquitin_conjugating_enzyme_E2_	KOG0424	27171	0		U2	Post-LECA
smart00212_UBCc_Ubiquitin_conjugating_enzyme_E2_	KOG0424	27853	1		U2	Post-LECA
smart00212_UBCc_Ubiquitin_conjugating_enzyme_E2_	KOG0424	28096	1		U2	Post-LECA
smart00212_UBCc_Ubiquitin_conjugating_enzyme_E2_	KOG0424	28505	2	0.023391812865497075	U2	Post-LECA
smart00212_UBCc_Ubiquitin_conjugating_enzyme_E2_	KOG0424	28509	0	0.03508771929824561	U2	Post-LECA
smart00212_UBCc_Ubiquitin_conjugating_enzyme_E2_	KOG0424	31446	0	0.04093567251461988	U2	Post-LECA
smart00212_UBCc_Ubiquitin_conjugating_enzyme_E2_	KOG0424	31844	2	0.04678362573099415	U2	Post-LECA
smart00212_UBCc_Ubiquitin_conjugating_enzyme_E2_	KOG0424	32104	1	0.05263157894736842	U2	Post-LECA
smart00212_UBCc_Ubiquitin_conjugating_enzyme_E2_	KOG0424	32351	2	0.05847953216374269	U2	Post-LECA
smart00212_UBCc_Ubiquitin_conjugating_enzyme_E2_	KOG0424	33165	0	0.08771929824561403	U2	Post-LECA
smart00212_UBCc_Ubiquitin_conjugating_enzyme_E2_	KOG0424	33166	1	0.08771929824561403	U2	Post-LECA
smart00212_UBCc_Ubiquitin_conjugating_enzyme_E2_	KOG0424	33390	0	0.0935672514619883	U2	Post-LECA
smart00212_UBCc_Ubiquitin_conjugating_enzyme_E2_	KOG0424	33391	1	0.0935672514619883	U2	Post-LECA
smart00212_UBCc_Ubiquitin_conjugating_enzyme_E2_	KOG0424	33616	1	0.09941520467836257	U2	Post-LECA
smart00212_UBCc_Ubiquitin_conjugating_enzyme_E2_	KOG0424	33617	2	0.09941520467836257	U2	Post-LECA
smart00212_UBCc_Ubiquitin_conjugating_enzyme_E2_	KOG0424	34377	0	0.1111111111111111	U2	Post-LECA
smart00212_UBCc_Ubiquitin_conjugating_enzyme_E2_	KOG0424	34379	2	0.1111111111111111	U2	Post-LECA
smart00212_UBCc_Ubiquitin_conjugating_enzyme_E2_	KOG0424	35214	0	0.13450292397660818	U2	Post-LECA
smart00212_UBCc_Ubiquitin_conjugating_enzyme_E2_	KOG0424	35215	1	0.13450292397660818	U2	Post-LECA
smart00212_UBCc_Ubiquitin_conjugating_enzyme_E2_	KOG0424	36050	2	0.14035087719298245	U2	Post-LECA
smart00212_UBCc_Ubiquitin_conjugating_enzyme_E2_	KOG0424	36160	1	0.14619883040935672	U2	Post-LECA
smart00212_UBCc_Ubiquitin_conjugating_enzyme_E2_	KOG0424	36252	0	0.15204678362573099	U2	Post-LECA
smart00212_UBCc_Ubiquitin_conjugating_enzyme_E2_	KOG0424	36384	0	0.15789473684210525	U2	Shared LECA
smart00212_UBCc_Ubiquitin_conjugating_enzyme_E2_	KOG0424	36385	1	0.15789473684210525	U2	Post-LECA
smart00212_UBCc_Ubiquitin_conjugating_enzyme_E2_	KOG0424	36555	0	0.17543859649122806	U2	Post-LECA
smart00212_UBCc_Ubiquitin_conjugating_enzyme_E2_	KOG0424	36714	0	0.18128654970760233	U2	Post-LECA
smart00212_UBCc_Ubiquitin_conjugating_enzyme_E2_	KOG0424	36716	2	0.18128654970760233	U2	Post-LECA
smart00212_UBCc_Ubiquitin_conjugating_enzyme_E2_	KOG0424	37236	0	0.2046783625730994	U2	Post-LECA
smart00212_UBCc_Ubiquitin_conjugating_enzyme_E2_	KOG0424	37737	0	0.21637426900584794	U2	Post-LECA
smart00212_UBCc_Ubiquitin_conjugating_enzyme_E2_	KOG0424	37738	1	0.21637426900584794	U2	Post-LECA
smart00212_UBCc_Ubiquitin_conjugating_enzyme_E2_	KOG0424	37762	1	0.2222222222222222	U2	Post-LECA
smart00212_UBCc_Ubiquitin_conjugating_enzyme_E2_	KOG0424	37763	2	0.2222222222222222	U2	Post-LECA
smart00212_UBCc_Ubiquitin_conjugating_enzyme_E2_	KOG0424	37783	1	0.22807017543859648	U2	Post-LECA
smart00212_UBCc_Ubiquitin_conjugating_enzyme_E2_	KOG0424	38934	0	0.24561403508771928	U2	Post-LECA
smart00212_UBCc_Ubiquitin_conjugating_enzyme_E2_	KOG0424	39355	1	0.27485380116959063	U2	Post-LECA
smart00212_UBCc_Ubiquitin_conjugating_enzyme_E2_	KOG0424	39466	1	0.2807017543859649	U2	Post-LECA
smart00212_UBCc_Ubiquitin_conjugating_enzyme_E2_	KOG0424	39631	1	0.2982456140350877	U2	Post-LECA
smart00212_UBCc_Ubiquitin_conjugating_enzyme_E2_	KOG0424	39770	2	0.30994152046783624	U2	Post-LECA
smart00212_UBCc_Ubiquitin_conjugating_enzyme_E2_	KOG0424	39786	0	0.3157894736842105	U2	Post-LECA
smart00212_UBCc_Ubiquitin_conjugating_enzyme_E2_	KOG0424	39787	1	0.3157894736842105	U2	Post-LECA
smart00212_UBCc_Ubiquitin_conjugating_enzyme_E2_	KOG0424	40140	0	0.3216374269005848	U2	Shared LECA
smart00212_UBCc_Ubiquitin_conjugating_enzyme_E2_	KOG0424	40239	0	0.32748538011695905	U2	Post-LECA
smart00212_UBCc_Ubiquitin_conjugating_enzyme_E2_	KOG0424	40241	2	0.32748538011695905	U2	Post-LECA
smart00212_UBCc_Ubiquitin_conjugating_enzyme_E2_	KOG0424	40530	0	0.34502923976608185	U2	Post-LECA
smart00212_UBCc_Ubiquitin_conjugating_enzyme_E2_	KOG0424	40630	1	0.3508771929824561	U2	Post-LECA
smart00212_UBCc_Ubiquitin_conjugating_enzyme_E2_	KOG0424	40727	2	0.3567251461988304	U2	Post-LECA
smart00212_UBCc_Ubiquitin_conjugating_enzyme_E2_	KOG0424	40917	0	0.3742690058479532	U2	Post-LECA
smart00212_UBCc_Ubiquitin_conjugating_enzyme_E2_	KOG0424	40919	2	0.3742690058479532	U2	Post-LECA
smart00212_UBCc_Ubiquitin_conjugating_enzyme_E2_	KOG0424	40921	1	0.38011695906432746	U2	Post-LECA
smart00212_UBCc_Ubiquitin_conjugating_enzyme_E2_	KOG0424	40943	2	0.38596491228070173	U2	Post-LECA
smart00212_UBCc_Ubiquitin_conjugating_enzyme_E2_	KOG0424	40951	1	0.391812865497076	U2	Post-LECA
smart00212_UBCc_Ubiquitin_conjugating_enzyme_E2_	KOG0424	40952	2	0.391812865497076	U2	Post-LECA
smart00212_UBCc_Ubiquitin_conjugating_enzyme_E2_	KOG0424	41092	1	0.4152046783625731	U2	Post-LECA
smart00212_UBCc_Ubiquitin_conjugating_enzyme_E2_	KOG0424	41229	0	0.42105263157894735	U2	Post-LECA
smart00212_UBCc_Ubiquitin_conjugating_enzyme_E2_	KOG0424	41231	2	0.42105263157894735	U2	Post-LECA
smart00212_UBCc_Ubiquitin_conjugating_enzyme_E2_	KOG0424	41296	1	0.4269005847953216	U2	Post-LECA
smart00212_UBCc_Ubiquitin_conjugating_enzyme_E2_	KOG0424	41299	1	0.4327485380116959	U2	Post-LECA
smart00212_UBCc_Ubiquitin_conjugating_enzyme_E2_	KOG0424	41300	2	0.4327485380116959	U2	Post-LECA
smart00212_UBCc_Ubiquitin_conjugating_enzyme_E2_	KOG0424	41538	0	0.4444444444444444	U2	Post-LECA
smart00212_UBCc_Ubiquitin_conjugating_enzyme_E2_	KOG0424	41601	0	0.4502923976608187	U2	Post-LECA
smart00212_UBCc_Ubiquitin_conjugating_enzyme_E2_	KOG0424	41608	1	0.45614035087719296	U2	Post-LECA
smart00212_UBCc_Ubiquitin_conjugating_enzyme_E2_	KOG0424	41609	2	0.45614035087719296	U2	Post-LECA
smart00212_UBCc_Ubiquitin_conjugating_enzyme_E2_	KOG0424	41676	0	0.4619883040935672	U2	Post-LECA
smart00212_UBCc_Ubiquitin_conjugating_enzyme_E2_	KOG0424	41677	1	0.4619883040935672	U2	Shared LECA
smart00212_UBCc_Ubiquitin_conjugating_enzyme_E2_	KOG0424	41801	2	0.4678362573099415	U2	Post-LECA
smart00212_UBCc_Ubiquitin_conjugating_enzyme_E2_	KOG0424	41842	1		U2	Post-LECA
smart00212_UBCc_Ubiquitin_conjugating_enzyme_E2_	KOG0424	41847	0	0.47368421052631576	U2	Post-LECA
smart00212_UBCc_Ubiquitin_conjugating_enzyme_E2_	KOG0424	41859	0		U2	Post-LECA
smart00212_UBCc_Ubiquitin_conjugating_enzyme_E2_	KOG0424	41950	1	0.49122807017543857	U2	Post-LECA
smart00212_UBCc_Ubiquitin_conjugating_enzyme_E2_	KOG0424	42296	2	0.5029239766081871	U2	Post-LECA
smart00212_UBCc_Ubiquitin_conjugating_enzyme_E2_	KOG0424	42318	0	0.5146198830409356	U2	Post-LECA
smart00212_UBCc_Ubiquitin_conjugating_enzyme_E2_	KOG0424	42320	2	0.5146198830409356	U2	Post-LECA
smart00212_UBCc_Ubiquitin_conjugating_enzyme_E2_	KOG0424	42362	2	0.52046783625731	U2	Post-LECA
smart00212_UBCc_Ubiquitin_conjugating_enzyme_E2_	KOG0424	42572	2	0.5263157894736842	U2	Post-LECA
smart00212_UBCc_Ubiquitin_conjugating_enzyme_E2_	KOG0424	42769	1	0.5321637426900585	U2	Post-LECA
smart00212_UBCc_Ubiquitin_conjugating_enzyme_E2_	KOG0424	43260	0	0.543859649122807	U2	Post-LECA
smart00212_UBCc_Ubiquitin_conjugating_enzyme_E2_	KOG0424	43336	1	0.5497076023391813	U2	Unique LECA (dupl)
smart00212_UBCc_Ubiquitin_conjugating_enzyme_E2_	KOG0424	43366	1	0.5555555555555556	U2	Post-LECA
smart00212_UBCc_Ubiquitin_conjugating_enzyme_E2_	KOG0424	43371	0	0.5614035087719298	U2	Post-LECA
smart00212_UBCc_Ubiquitin_conjugating_enzyme_E2_	KOG0424	43372	1	0.5614035087719298	U2	Post-LECA
smart00212_UBCc_Ubiquitin_conjugating_enzyme_E2_	KOG0424	43535	2	0.5789473684210527	U2	Post-LECA
smart00212_UBCc_Ubiquitin_conjugating_enzyme_E2_	KOG0424	43897	1		U2	Post-LECA
smart00212_UBCc_Ubiquitin_conjugating_enzyme_E2_	KOG0424	44163	0	0.6081871345029239	U2	Post-LECA
smart00212_UBCc_Ubiquitin_conjugating_enzyme_E2_	KOG0424	44164	1	0.6081871345029239	U2	Post-LECA
smart00212_UBCc_Ubiquitin_conjugating_enzyme_E2_	KOG0424	44271	0	0.6198830409356725	U2	Post-LECA
smart00212_UBCc_Ubiquitin_conjugating_enzyme_E2_	KOG0424	44273	2	0.6198830409356725	U2	Post-LECA
smart00212_UBCc_Ubiquitin_conjugating_enzyme_E2_	KOG0424	45175	1	0.6608187134502924	U2	Post-LECA
smart00212_UBCc_Ubiquitin_conjugating_enzyme_E2_	KOG0424	45384	0	0.672514619883041	U2	Post-LECA
smart00212_UBCc_Ubiquitin_conjugating_enzyme_E2_	KOG0424	45414	0	0.6783625730994152	U2	Shared LECA
smart00212_UBCc_Ubiquitin_conjugating_enzyme_E2_	KOG0424	45642	0		U2	Post-LECA
smart00212_UBCc_Ubiquitin_conjugating_enzyme_E2_	KOG0424	45667	1	0.695906432748538	U2	Post-LECA
smart00212_UBCc_Ubiquitin_conjugating_enzyme_E2_	KOG0424	45891	0	0.7134502923976608	U2	Post-LECA
smart00212_UBCc_Ubiquitin_conjugating_enzyme_E2_	KOG0424	45892	1	0.7134502923976608	U2	Post-LECA
smart00212_UBCc_Ubiquitin_conjugating_enzyme_E2_	KOG0424	46121	2	0.7368421052631579	U2	Post-LECA
smart00212_UBCc_Ubiquitin_conjugating_enzyme_E2_	KOG0424	46707	0	0.7426900584795322	U2	Post-LECA
smart00212_UBCc_Ubiquitin_conjugating_enzyme_E2_	KOG0424	47060	2		U2	Post-LECA
smart00212_UBCc_Ubiquitin_conjugating_enzyme_E2_	KOG0424	47122	1	0.7602339181286549	U2	Post-LECA
smart00212_UBCc_Ubiquitin_conjugating_enzyme_E2_	KOG0424	48207	0	0.7660818713450293	U2	Post-LECA
smart00212_UBCc_Ubiquitin_conjugating_enzyme_E2_	KOG0424	50913	0	0.7894736842105263	U2	Post-LECA
smart00212_UBCc_Ubiquitin_conjugating_enzyme_E2_	KOG0424	51496	1	0.7953216374269005	U2	Post-LECA
smart00212_UBCc_Ubiquitin_conjugating_enzyme_E2_	KOG0424	52260	0	0.8011695906432749	U2	Post-LECA
smart00212_UBCc_Ubiquitin_conjugating_enzyme_E2_	KOG0424	52262	2	0.8011695906432749	U2	Post-LECA
smart00212_UBCc_Ubiquitin_conjugating_enzyme_E2_	KOG0424	55499	2	0.8245614035087719	U2	Post-LECA
smart00212_UBCc_Ubiquitin_conjugating_enzyme_E2_	KOG0424	55502	2		U2	Post-LECA
smart00212_UBCc_Ubiquitin_conjugating_enzyme_E2_	KOG0424	58220	2	0.8304093567251462	U2	Unique LECA (dupl)
smart00212_UBCc_Ubiquitin_conjugating_enzyme_E2_	KOG0424	58363	1	0.8362573099415205	U2	Post-LECA
smart00212_UBCc_Ubiquitin_conjugating_enzyme_E2_	KOG0424	58488	0	0.8421052631578947	U2	Post-LECA
smart00212_UBCc_Ubiquitin_conjugating_enzyme_E2_	KOG0424	58748	2	0.847953216374269	U2	Post-LECA
smart00212_UBCc_Ubiquitin_conjugating_enzyme_E2_	KOG0424	59279	2	0.8538011695906432	U2	Post-LECA
smart00212_UBCc_Ubiquitin_conjugating_enzyme_E2_	KOG0424	59456	2	0.8596491228070176	U2	Post-LECA
smart00212_UBCc_Ubiquitin_conjugating_enzyme_E2_	KOG0424	59999	2	0.8713450292397661	U2	Post-LECA
smart00212_UBCc_Ubiquitin_conjugating_enzyme_E2_	KOG0424	60572	2	0.8771929824561403	U2	Post-LECA
smart00212_UBCc_Ubiquitin_conjugating_enzyme_E2_	KOG0424	60610	1	0.8830409356725146	U2	Post-LECA
smart00212_UBCc_Ubiquitin_conjugating_enzyme_E2_	KOG0424	61101	0	0.8888888888888888	U2	Post-LECA
smart00212_UBCc_Ubiquitin_conjugating_enzyme_E2_	KOG0424	63429	0	0.9064327485380117	U2	Post-LECA
smart00212_UBCc_Ubiquitin_conjugating_enzyme_E2_	KOG0424	63603	0	0.9122807017543859	U2	Post-LECA
smart00212_UBCc_Ubiquitin_conjugating_enzyme_E2_	KOG0424	65061	0	0.9239766081871345	U2	Post-LECA
smart00212_UBCc_Ubiquitin_conjugating_enzyme_E2_	KOG0424	66087	0		U2	Post-LECA
smart00212_UBCc_Ubiquitin_conjugating_enzyme_E2_	KOG0424	66183	0		U2	Post-LECA
smart00212_UBCc_Ubiquitin_conjugating_enzyme_E2_	KOG0424	68210	2	0.9473684210526315	U2	Post-LECA
smart00212_UBCc_Ubiquitin_conjugating_enzyme_E2_	KOG0424	68382	0	0.9590643274853801	U2	Post-LECA
smart00212_UBCc_Ubiquitin_conjugating_enzyme_E2_	KOG0424	68384	2	0.9590643274853801	U2	Post-LECA
smart00212_UBCc_Ubiquitin_conjugating_enzyme_E2_	KOG0424	76015	1		U2	Post-LECA
smart00212_UBCc_Ubiquitin_conjugating_enzyme_E2_	KOG0424	77755	1		U2	Post-LECA
smart00212_UBCc_Ubiquitin_conjugating_enzyme_E2_	KOG0428	589	1		U2	Post-LECA
smart00212_UBCc_Ubiquitin_conjugating_enzyme_E2_	KOG0428	835	1		U2	Post-LECA
smart00212_UBCc_Ubiquitin_conjugating_enzyme_E2_	KOG0428	1121	2		U2	Post-LECA
smart00212_UBCc_Ubiquitin_conjugating_enzyme_E2_	KOG0428	1284	0		U2	Post-LECA
smart00212_UBCc_Ubiquitin_conjugating_enzyme_E2_	KOG0428	1509	0		U2	Post-LECA
smart00212_UBCc_Ubiquitin_conjugating_enzyme_E2_	KOG0428	1696	1		U2	Post-LECA
smart00212_UBCc_Ubiquitin_conjugating_enzyme_E2_	KOG0428	1785	0		U2	Post-LECA
smart00212_UBCc_Ubiquitin_conjugating_enzyme_E2_	KOG0428	2173	1		U2	Post-LECA
smart00212_UBCc_Ubiquitin_conjugating_enzyme_E2_	KOG0428	2249	2		U2	Post-LECA
smart00212_UBCc_Ubiquitin_conjugating_enzyme_E2_	KOG0428	2283	0		U2	Post-LECA
smart00212_UBCc_Ubiquitin_conjugating_enzyme_E2_	KOG0428	2562	0		U2	Post-LECA
smart00212_UBCc_Ubiquitin_conjugating_enzyme_E2_	KOG0428	2608	1		U2	Post-LECA
smart00212_UBCc_Ubiquitin_conjugating_enzyme_E2_	KOG0428	4366	1		U2	Post-LECA
smart00212_UBCc_Ubiquitin_conjugating_enzyme_E2_	KOG0428	4611	0		U2	Post-LECA
smart00212_UBCc_Ubiquitin_conjugating_enzyme_E2_	KOG0428	4614	0		U2	Post-LECA
smart00212_UBCc_Ubiquitin_conjugating_enzyme_E2_	KOG0428	4621	1		U2	Post-LECA
smart00212_UBCc_Ubiquitin_conjugating_enzyme_E2_	KOG0428	5760	0		U2	Post-LECA
smart00212_UBCc_Ubiquitin_conjugating_enzyme_E2_	KOG0428	6063	0	0.006666666666666667	U2	Post-LECA
smart00212_UBCc_Ubiquitin_conjugating_enzyme_E2_	KOG0428	9731	2		U2	Post-LECA
smart00212_UBCc_Ubiquitin_conjugating_enzyme_E2_	KOG0428	14295	0		U2	Post-LECA
smart00212_UBCc_Ubiquitin_conjugating_enzyme_E2_	KOG0428	19600	1	0.02666666666666667	U2	Post-LECA
smart00212_UBCc_Ubiquitin_conjugating_enzyme_E2_	KOG0428	24885	0		U2	Post-LECA
smart00212_UBCc_Ubiquitin_conjugating_enzyme_E2_	KOG0428	25666	1		U2	Post-LECA
smart00212_UBCc_Ubiquitin_conjugating_enzyme_E2_	KOG0428	25813	1		U2	Post-LECA
smart00212_UBCc_Ubiquitin_conjugating_enzyme_E2_	KOG0428	26370	0		U2	Post-LECA
smart00212_UBCc_Ubiquitin_conjugating_enzyme_E2_	KOG0428	28536	0		U2	Post-LECA
smart00212_UBCc_Ubiquitin_conjugating_enzyme_E2_	KOG0428	29439	0		U2	Post-LECA
smart00212_UBCc_Ubiquitin_conjugating_enzyme_E2_	KOG0428	29478	0		U2	Post-LECA
smart00212_UBCc_Ubiquitin_conjugating_enzyme_E2_	KOG0428	29651	2		U2	Post-LECA
smart00212_UBCc_Ubiquitin_conjugating_enzyme_E2_	KOG0428	30408	0		U2	Post-LECA
smart00212_UBCc_Ubiquitin_conjugating_enzyme_E2_	KOG0428	30429	0		U2	Post-LECA
smart00212_UBCc_Ubiquitin_conjugating_enzyme_E2_	KOG0428	31844	2	0.03777777777777778	U2	Post-LECA
smart00212_UBCc_Ubiquitin_conjugating_enzyme_E2_	KOG0428	32104	1	0.04	U2	Post-LECA
smart00212_UBCc_Ubiquitin_conjugating_enzyme_E2_	KOG0428	32606	2	0.044444444444444446	U2	Post-LECA
smart00212_UBCc_Ubiquitin_conjugating_enzyme_E2_	KOG0428	33100	1	0.051111111111111114	U2	Post-LECA
smart00212_UBCc_Ubiquitin_conjugating_enzyme_E2_	KOG0428	33166	1	0.05333333333333334	U2	Post-LECA
smart00212_UBCc_Ubiquitin_conjugating_enzyme_E2_	KOG0428	33390	0	0.05555555555555555	U2	Post-LECA
smart00212_UBCc_Ubiquitin_conjugating_enzyme_E2_	KOG0428	34701	0	0.06444444444444444	U2	Post-LECA
smart00212_UBCc_Ubiquitin_conjugating_enzyme_E2_	KOG0428	34764	0	0.06666666666666667	U2	Post-LECA
smart00212_UBCc_Ubiquitin_conjugating_enzyme_E2_	KOG0428	36446	2	0.08222222222222222	U2	Post-LECA
smart00212_UBCc_Ubiquitin_conjugating_enzyme_E2_	KOG0428	37051	1	0.09333333333333334	U2	Post-LECA
smart00212_UBCc_Ubiquitin_conjugating_enzyme_E2_	KOG0428	37518	0	0.09555555555555556	U2	Post-LECA
smart00212_UBCc_Ubiquitin_conjugating_enzyme_E2_	KOG0428	37732	1		U2	Post-LECA
smart00212_UBCc_Ubiquitin_conjugating_enzyme_E2_	KOG0428	37734	0		U2	Post-LECA
smart00212_UBCc_Ubiquitin_conjugating_enzyme_E2_	KOG0428	37737	0	0.09777777777777778	U2	Unique LECA (dupl)
smart00212_UBCc_Ubiquitin_conjugating_enzyme_E2_	KOG0428	38940	0	0.10444444444444445	U2	Post-LECA
smart00212_UBCc_Ubiquitin_conjugating_enzyme_E2_	KOG0428	38941	1	0.10444444444444445	U2	Post-LECA
smart00212_UBCc_Ubiquitin_conjugating_enzyme_E2_	KOG0428	39075	0	0.10666666666666667	U2	Post-LECA
smart00212_UBCc_Ubiquitin_conjugating_enzyme_E2_	KOG0428	39170	2	0.10888888888888888	U2	Post-LECA
smart00212_UBCc_Ubiquitin_conjugating_enzyme_E2_	KOG0428	39354	0	0.11333333333333333	U2	Post-LECA
smart00212_UBCc_Ubiquitin_conjugating_enzyme_E2_	KOG0428	39733	1	0.12444444444444444	U2	Post-LECA
smart00212_UBCc_Ubiquitin_conjugating_enzyme_E2_	KOG0428	39787	1	0.1288888888888889	U2	Post-LECA
smart00212_UBCc_Ubiquitin_conjugating_enzyme_E2_	KOG0428	40530	0	0.14	U2	Post-LECA
smart00212_UBCc_Ubiquitin_conjugating_enzyme_E2_	KOG0428	40531	1	0.14	U2	Post-LECA
smart00212_UBCc_Ubiquitin_conjugating_enzyme_E2_	KOG0428	40630	1	0.14222222222222222	U2	Post-LECA
smart00212_UBCc_Ubiquitin_conjugating_enzyme_E2_	KOG0428	40725	0	0.14444444444444443	U2	Post-LECA
smart00212_UBCc_Ubiquitin_conjugating_enzyme_E2_	KOG0428	40727	2	0.14444444444444443	U2	Post-LECA
smart00212_UBCc_Ubiquitin_conjugating_enzyme_E2_	KOG0428	40918	1	0.1511111111111111	U2	Post-LECA
smart00212_UBCc_Ubiquitin_conjugating_enzyme_E2_	KOG0428	40953	0	0.16	U2	Post-LECA
smart00212_UBCc_Ubiquitin_conjugating_enzyme_E2_	KOG0428	40955	2	0.16	U2	Post-LECA
smart00212_UBCc_Ubiquitin_conjugating_enzyme_E2_	KOG0428	40977	0	0.16444444444444445	U2	Post-LECA
smart00212_UBCc_Ubiquitin_conjugating_enzyme_E2_	KOG0428	41091	0	0.16666666666666666	U2	Post-LECA
smart00212_UBCc_Ubiquitin_conjugating_enzyme_E2_	KOG0428	41229	0	0.1688888888888889	U2	Post-LECA
smart00212_UBCc_Ubiquitin_conjugating_enzyme_E2_	KOG0428	41230	1	0.1688888888888889	U2	Post-LECA
smart00212_UBCc_Ubiquitin_conjugating_enzyme_E2_	KOG0428	41538	0	0.17777777777777778	U2	Post-LECA
smart00212_UBCc_Ubiquitin_conjugating_enzyme_E2_	KOG0428	41609	2	0.18222222222222223	U2	Post-LECA
smart00212_UBCc_Ubiquitin_conjugating_enzyme_E2_	KOG0428	41847	0	0.18888888888888888	U2	Post-LECA
smart00212_UBCc_Ubiquitin_conjugating_enzyme_E2_	KOG0428	41946	0	0.19333333333333333	U2	Post-LECA
smart00212_UBCc_Ubiquitin_conjugating_enzyme_E2_	KOG0428	41947	1	0.19333333333333333	U2	Post-LECA
smart00212_UBCc_Ubiquitin_conjugating_enzyme_E2_	KOG0428	42318	0	0.19555555555555557	U2	Unique LECA (dupl)
smart00212_UBCc_Ubiquitin_conjugating_enzyme_E2_	KOG0428	42368	2	0.20222222222222222	U2	Post-LECA
smart00212_UBCc_Ubiquitin_conjugating_enzyme_E2_	KOG0428	42903	0	0.2088888888888889	U2	Post-LECA
smart00212_UBCc_Ubiquitin_conjugating_enzyme_E2_	KOG0428	43261	1	0.2111111111111111	U2	Post-LECA
smart00212_UBCc_Ubiquitin_conjugating_enzyme_E2_	KOG0428	43371	0	0.21777777777777776	U2	Post-LECA
smart00212_UBCc_Ubiquitin_conjugating_enzyme_E2_	KOG0428	43639	1	0.2311111111111111	U2	Post-LECA
smart00212_UBCc_Ubiquitin_conjugating_enzyme_E2_	KOG0428	43642	1	0.23333333333333334	U2	Post-LECA
smart00212_UBCc_Ubiquitin_conjugating_enzyme_E2_	KOG0428	44165	2	0.23777777777777778	U2	Post-LECA
smart00212_UBCc_Ubiquitin_conjugating_enzyme_E2_	KOG0428	44223	0	0.24	U2	Post-LECA
smart00212_UBCc_Ubiquitin_conjugating_enzyme_E2_	KOG0428	44273	2	0.24222222222222223	U2	Post-LECA
smart00212_UBCc_Ubiquitin_conjugating_enzyme_E2_	KOG0428	44601	0	0.24888888888888888	U2	Post-LECA
smart00212_UBCc_Ubiquitin_conjugating_enzyme_E2_	KOG0428	44683	1	0.2511111111111111	U2	Post-LECA
smart00212_UBCc_Ubiquitin_conjugating_enzyme_E2_	KOG0428	44905	1	0.25333333333333335	U2	Post-LECA
smart00212_UBCc_Ubiquitin_conjugating_enzyme_E2_	KOG0428	44906	2	0.25333333333333335	U2	Post-LECA
smart00212_UBCc_Ubiquitin_conjugating_enzyme_E2_	KOG0428	45175	1	0.2577777777777778	U2	Unique LECA (dupl)
smart00212_UBCc_Ubiquitin_conjugating_enzyme_E2_	KOG0428	45281	2	0.26	U2	Post-LECA
smart00212_UBCc_Ubiquitin_conjugating_enzyme_E2_	KOG0428	45415	1	0.2644444444444444	U2	Post-LECA
smart00212_UBCc_Ubiquitin_conjugating_enzyme_E2_	KOG0428	45666	0	0.27111111111111114	U2	Post-LECA
smart00212_UBCc_Ubiquitin_conjugating_enzyme_E2_	KOG0428	45733	1	0.2733333333333333	U2	Post-LECA
smart00212_UBCc_Ubiquitin_conjugating_enzyme_E2_	KOG0428	45892	1	0.2777777777777778	U2	Post-LECA
smart00212_UBCc_Ubiquitin_conjugating_enzyme_E2_	KOG0428	46737	0	0.2911111111111111	U2	Post-LECA
smart00212_UBCc_Ubiquitin_conjugating_enzyme_E2_	KOG0428	46738	1	0.2911111111111111	U2	Post-LECA
smart00212_UBCc_Ubiquitin_conjugating_enzyme_E2_	KOG0428	48205	1	0.3022222222222222	U2	Post-LECA
smart00212_UBCc_Ubiquitin_conjugating_enzyme_E2_	KOG0428	48208	1	0.30444444444444446	U2	Post-LECA
smart00212_UBCc_Ubiquitin_conjugating_enzyme_E2_	KOG0428	49450	1		U2	Post-LECA
smart00212_UBCc_Ubiquitin_conjugating_enzyme_E2_	KOG0428	50739	0	0.3088888888888889	U2	Post-LECA
smart00212_UBCc_Ubiquitin_conjugating_enzyme_E2_	KOG0428	50740	1	0.3088888888888889	U2	Post-LECA
smart00212_UBCc_Ubiquitin_conjugating_enzyme_E2_	KOG0428	52260	0	0.32	U2	Post-LECA
smart00212_UBCc_Ubiquitin_conjugating_enzyme_E2_	KOG0428	52268	2		U2	Post-LECA
smart00212_UBCc_Ubiquitin_conjugating_enzyme_E2_	KOG0428	55284	0	0.32666666666666666	U2	Post-LECA
smart00212_UBCc_Ubiquitin_conjugating_enzyme_E2_	KOG0428	58361	2	0.3333333333333333	U2	Post-LECA
smart00212_UBCc_Ubiquitin_conjugating_enzyme_E2_	KOG0428	58362	0	0.33555555555555555	U2	Post-LECA
smart00212_UBCc_Ubiquitin_conjugating_enzyme_E2_	KOG0428	58364	2	0.33555555555555555	U2	Post-LECA
smart00212_UBCc_Ubiquitin_conjugating_enzyme_E2_	KOG0428	58488	0	0.3377777777777778	U2	Post-LECA
smart00212_UBCc_Ubiquitin_conjugating_enzyme_E2_	KOG0428	58747	1	0.34	U2	Post-LECA
smart00212_UBCc_Ubiquitin_conjugating_enzyme_E2_	KOG0428	59885	2	0.34444444444444444	U2	Post-LECA
smart00212_UBCc_Ubiquitin_conjugating_enzyme_E2_	KOG0428	59999	2	0.3466666666666667	U2	Post-LECA
smart00212_UBCc_Ubiquitin_conjugating_enzyme_E2_	KOG0428	60369	0	0.36	U2	Post-LECA
smart00212_UBCc_Ubiquitin_conjugating_enzyme_E2_	KOG0428	60566	2	0.3622222222222222	U2	Post-LECA
smart00212_UBCc_Ubiquitin_conjugating_enzyme_E2_	KOG0428	61152	0	0.37333333333333335	U2	Post-LECA
smart00212_UBCc_Ubiquitin_conjugating_enzyme_E2_	KOG0428	61201	1	0.38	U2	Post-LECA
smart00212_UBCc_Ubiquitin_conjugating_enzyme_E2_	KOG0428	61267	1	0.38666666666666666	U2	Post-LECA
smart00212_UBCc_Ubiquitin_conjugating_enzyme_E2_	KOG0428	61362	0	0.4022222222222222	U2	Post-LECA
smart00212_UBCc_Ubiquitin_conjugating_enzyme_E2_	KOG0428	61372	1	0.4088888888888889	U2	Post-LECA
smart00212_UBCc_Ubiquitin_conjugating_enzyme_E2_	KOG0428	63354	0	0.42	U2	Post-LECA
smart00212_UBCc_Ubiquitin_conjugating_enzyme_E2_	KOG0428	63603	0	0.4288888888888889	U2	Post-LECA
smart00212_UBCc_Ubiquitin_conjugating_enzyme_E2_	KOG0428	65592	0	0.43777777777777777	U2	Post-LECA
smart00212_UBCc_Ubiquitin_conjugating_enzyme_E2_	KOG0428	66045	0	0.4444444444444444	U2	Post-LECA
smart00212_UBCc_Ubiquitin_conjugating_enzyme_E2_	KOG0428	66046	1	0.4444444444444444	U2	Post-LECA
smart00212_UBCc_Ubiquitin_conjugating_enzyme_E2_	KOG0428	66048	0	0.44666666666666666	U2	Post-LECA
smart00212_UBCc_Ubiquitin_conjugating_enzyme_E2_	KOG0428	66051	0	0.4488888888888889	U2	Post-LECA
smart00212_UBCc_Ubiquitin_conjugating_enzyme_E2_	KOG0428	66054	0	0.45111111111111113	U2	Post-LECA
smart00212_UBCc_Ubiquitin_conjugating_enzyme_E2_	KOG0428	66295	1		U2	Post-LECA
smart00212_UBCc_Ubiquitin_conjugating_enzyme_E2_	KOG0428	66301	1	0.46	U2	Post-LECA
smart00212_UBCc_Ubiquitin_conjugating_enzyme_E2_	KOG0428	66954	0		U2	Post-LECA
smart00212_UBCc_Ubiquitin_conjugating_enzyme_E2_	KOG0428	68175	0	0.4888888888888889	U2	Post-LECA
smart00212_UBCc_Ubiquitin_conjugating_enzyme_E2_	KOG0428	68176	1	0.4888888888888889	U2	Post-LECA
smart00212_UBCc_Ubiquitin_conjugating_enzyme_E2_	KOG0428	68991	0	0.5133333333333333	U2	Post-LECA
smart00212_UBCc_Ubiquitin_conjugating_enzyme_E2_	KOG0428	71859	0		U2	Post-LECA
smart00212_UBCc_Ubiquitin_conjugating_enzyme_E2_	KOG0428	72019	1	0.5533333333333333	U2	Post-LECA
smart00212_UBCc_Ubiquitin_conjugating_enzyme_E2_	KOG0428	72028	1	0.56	U2	Post-LECA
smart00212_UBCc_Ubiquitin_conjugating_enzyme_E2_	KOG0428	72032	2	0.5622222222222222	U2	Post-LECA
smart00212_UBCc_Ubiquitin_conjugating_enzyme_E2_	KOG0428	72804	0		U2	Post-LECA
smart00212_UBCc_Ubiquitin_conjugating_enzyme_E2_	KOG0428	73248	0	0.6044444444444445	U2	Post-LECA
smart00212_UBCc_Ubiquitin_conjugating_enzyme_E2_	KOG0428	73258	1	0.6111111111111112	U2	Post-LECA
smart00212_UBCc_Ubiquitin_conjugating_enzyme_E2_	KOG0428	73494	0	0.6244444444444445	U2	Post-LECA
smart00212_UBCc_Ubiquitin_conjugating_enzyme_E2_	KOG0428	73722	0	0.6488888888888888	U2	Post-LECA
smart00212_UBCc_Ubiquitin_conjugating_enzyme_E2_	KOG0428	73747	1	0.6511111111111111	U2	Post-LECA
smart00212_UBCc_Ubiquitin_conjugating_enzyme_E2_	KOG0428	73788	0	0.6555555555555556	U2	Post-LECA
smart00212_UBCc_Ubiquitin_conjugating_enzyme_E2_	KOG0428	73845	0	0.6577777777777778	U2	Post-LECA
smart00212_UBCc_Ubiquitin_conjugating_enzyme_E2_	KOG0428	74031	0	0.6777777777777778	U2	Post-LECA
smart00212_UBCc_Ubiquitin_conjugating_enzyme_E2_	KOG0428	75861	0	0.7044444444444444	U2	Post-LECA
smart00212_UBCc_Ubiquitin_conjugating_enzyme_E2_	KOG0428	76330	1		U2	Post-LECA
smart00212_UBCc_Ubiquitin_conjugating_enzyme_E2_	KOG0428	77515	1		U2	Post-LECA
smart00212_UBCc_Ubiquitin_conjugating_enzyme_E2_	KOG0428	77523	0		U2	Post-LECA
smart00212_UBCc_Ubiquitin_conjugating_enzyme_E2_	KOG0428	77737	1	0.74	U2	Post-LECA
smart00212_UBCc_Ubiquitin_conjugating_enzyme_E2_	KOG0428	77914	1	0.7755555555555556	U2	Post-LECA
smart00212_UBCc_Ubiquitin_conjugating_enzyme_E2_	KOG0428	77929	1	0.7866666666666666	U2	Post-LECA
smart00212_UBCc_Ubiquitin_conjugating_enzyme_E2_	KOG0428	78135	0	0.82	U2	Post-LECA
smart00212_UBCc_Ubiquitin_conjugating_enzyme_E2_	KOG0428	78898	1	0.8755555555555555	U2	Post-LECA
smart00212_UBCc_Ubiquitin_conjugating_enzyme_E2_	KOG0428	78900	0	0.8777777777777778	U2	Post-LECA
smart00212_UBCc_Ubiquitin_conjugating_enzyme_E2_	KOG0428	78902	2	0.8777777777777778	U2	Post-LECA
smart00212_UBCc_Ubiquitin_conjugating_enzyme_E2_	KOG0428	78903	0	0.88	U2	Post-LECA
smart00212_UBCc_Ubiquitin_conjugating_enzyme_E2_	KOG0428	79766	2	0.9066666666666666	U2	Post-LECA
smart00212_UBCc_Ubiquitin_conjugating_enzyme_E2_	KOG0428	81684	0	0.9244444444444444	U2	Post-LECA
smart00212_UBCc_Ubiquitin_conjugating_enzyme_E2_	KOG0428	81687	0	0.9266666666666666	U2	Post-LECA
smart00212_UBCc_Ubiquitin_conjugating_enzyme_E2_	KOG0428	81694	1	0.9288888888888889	U2	Post-LECA
smart00212_UBCc_Ubiquitin_conjugating_enzyme_E2_	KOG0428	83819	2	0.9466666666666667	U2	Post-LECA
smart00212_UBCc_Ubiquitin_conjugating_enzyme_E2_	KOG0428	85072	1	0.9555555555555556	U2	Post-LECA
smart00212_UBCc_Ubiquitin_conjugating_enzyme_E2_	KOG0428	85227	0	0.9822222222222222	U2	Post-LECA
smart00212_UBCc_Ubiquitin_conjugating_enzyme_E2_	KOG0428	85229	2	0.9822222222222222	U2	Post-LECA
smart00212_UBCc_Ubiquitin_conjugating_enzyme_E2_	KOG0416	1673	2		U2	Post-LECA
smart00212_UBCc_Ubiquitin_conjugating_enzyme_E2_	KOG0416	4641	0		U2	Post-LECA
smart00212_UBCc_Ubiquitin_conjugating_enzyme_E2_	KOG0416	5589	0		U2	Post-LECA
smart00212_UBCc_Ubiquitin_conjugating_enzyme_E2_	KOG0416	6081	0	0.017543859649122806	U2	Post-LECA
smart00212_UBCc_Ubiquitin_conjugating_enzyme_E2_	KOG0416	6083	2	0.017543859649122806	U2	Post-LECA
smart00212_UBCc_Ubiquitin_conjugating_enzyme_E2_	KOG0416	20717	2		U2	Post-LECA
smart00212_UBCc_Ubiquitin_conjugating_enzyme_E2_	KOG0416	26357	2		U2	Post-LECA
smart00212_UBCc_Ubiquitin_conjugating_enzyme_E2_	KOG0416	31843	1	0.03508771929824561	U2	Post-LECA
smart00212_UBCc_Ubiquitin_conjugating_enzyme_E2_	KOG0416	32351	2	0.043859649122807015	U2	Post-LECA
smart00212_UBCc_Ubiquitin_conjugating_enzyme_E2_	KOG0416	32777	2	0.05263157894736842	U2	Post-LECA
smart00212_UBCc_Ubiquitin_conjugating_enzyme_E2_	KOG0416	34703	2	0.08771929824561403	U12	Unique LECA (dupl)
smart00212_UBCc_Ubiquitin_conjugating_enzyme_E2_	KOG0416	34742	2		U2	Post-LECA
smart00212_UBCc_Ubiquitin_conjugating_enzyme_E2_	KOG0416	34748	2		U2	Post-LECA
smart00212_UBCc_Ubiquitin_conjugating_enzyme_E2_	KOG0416	34763	2		U2	Post-LECA
smart00212_UBCc_Ubiquitin_conjugating_enzyme_E2_	KOG0416	34765	1	0.09210526315789473	U2	Post-LECA
smart00212_UBCc_Ubiquitin_conjugating_enzyme_E2_	KOG0416	34766	2	0.09210526315789473	U2	Post-LECA
smart00212_UBCc_Ubiquitin_conjugating_enzyme_E2_	KOG0416	36555	0	0.11842105263157894	U2	Post-LECA
smart00212_UBCc_Ubiquitin_conjugating_enzyme_E2_	KOG0416	36903	0	0.12719298245614036	U2	Post-LECA
smart00212_UBCc_Ubiquitin_conjugating_enzyme_E2_	KOG0416	38838	0	0.14473684210526316	U2	Post-LECA
smart00212_UBCc_Ubiquitin_conjugating_enzyme_E2_	KOG0416	38935	1	0.14912280701754385	U2	Post-LECA
smart00212_UBCc_Ubiquitin_conjugating_enzyme_E2_	KOG0416	38936	2	0.14912280701754385	U2	Post-LECA
smart00212_UBCc_Ubiquitin_conjugating_enzyme_E2_	KOG0416	39076	1	0.15789473684210525	U2	Post-LECA
smart00212_UBCc_Ubiquitin_conjugating_enzyme_E2_	KOG0416	39297	0	0.16666666666666666	U2	Post-LECA
smart00212_UBCc_Ubiquitin_conjugating_enzyme_E2_	KOG0416	39354	0	0.17105263157894737	U2	Post-LECA
smart00212_UBCc_Ubiquitin_conjugating_enzyme_E2_	KOG0416	39355	1	0.17105263157894737	U2	Post-LECA
smart00212_UBCc_Ubiquitin_conjugating_enzyme_E2_	KOG0416	39632	2	0.18859649122807018	U2	Post-LECA
smart00212_UBCc_Ubiquitin_conjugating_enzyme_E2_	KOG0416	39733	1	0.19298245614035087	U2	Post-LECA
smart00212_UBCc_Ubiquitin_conjugating_enzyme_E2_	KOG0416	40141	1	0.20614035087719298	U2	Shared LECA
smart00212_UBCc_Ubiquitin_conjugating_enzyme_E2_	KOG0416	40142	2	0.20614035087719298	U2	Post-LECA
smart00212_UBCc_Ubiquitin_conjugating_enzyme_E2_	KOG0416	40531	1	0.2236842105263158	U2	Post-LECA
smart00212_UBCc_Ubiquitin_conjugating_enzyme_E2_	KOG0416	40629	0	0.22807017543859648	U2	Post-LECA
smart00212_UBCc_Ubiquitin_conjugating_enzyme_E2_	KOG0416	40920	0	0.25	U2	Post-LECA
smart00212_UBCc_Ubiquitin_conjugating_enzyme_E2_	KOG0416	40953	0	0.2631578947368421	U2	Post-LECA
smart00212_UBCc_Ubiquitin_conjugating_enzyme_E2_	KOG0416	41372	2	0.29385964912280704	U2	Post-LECA
smart00212_UBCc_Ubiquitin_conjugating_enzyme_E2_	KOG0416	41609	2	0.30701754385964913	U2	Post-LECA
smart00212_UBCc_Ubiquitin_conjugating_enzyme_E2_	KOG0416	41800	1	0.3157894736842105	U2	Post-LECA
smart00212_UBCc_Ubiquitin_conjugating_enzyme_E2_	KOG0416	41845	1		U2	Post-LECA
smart00212_UBCc_Ubiquitin_conjugating_enzyme_E2_	KOG0416	41951	2	0.3333333333333333	U2	Post-LECA
smart00212_UBCc_Ubiquitin_conjugating_enzyme_E2_	KOG0416	42319	1	0.3508771929824561	U2	Post-LECA
smart00212_UBCc_Ubiquitin_conjugating_enzyme_E2_	KOG0416	42768	0	0.36403508771929827	U2	Post-LECA
smart00212_UBCc_Ubiquitin_conjugating_enzyme_E2_	KOG0416	42903	0	0.37280701754385964	U2	Post-LECA
smart00212_UBCc_Ubiquitin_conjugating_enzyme_E2_	KOG0416	42905	2	0.37280701754385964	U2	Shared LECA
smart00212_UBCc_Ubiquitin_conjugating_enzyme_E2_	KOG0416	42909	0		U2	Post-LECA
smart00212_UBCc_Ubiquitin_conjugating_enzyme_E2_	KOG0416	42912	0		U2	Post-LECA
smart00212_UBCc_Ubiquitin_conjugating_enzyme_E2_	KOG0416	43262	2	0.37719298245614036	U2	Post-LECA
smart00212_UBCc_Ubiquitin_conjugating_enzyme_E2_	KOG0416	43336	1	0.3815789473684211	U2	Post-LECA
smart00212_UBCc_Ubiquitin_conjugating_enzyme_E2_	KOG0416	43371	0	0.39035087719298245	U2	Post-LECA
smart00212_UBCc_Ubiquitin_conjugating_enzyme_E2_	KOG0416	44271	0	0.42543859649122806	U2	Post-LECA
smart00212_UBCc_Ubiquitin_conjugating_enzyme_E2_	KOG0416	44684	2	0.44298245614035087	U2	Post-LECA
smart00212_UBCc_Ubiquitin_conjugating_enzyme_E2_	KOG0416	45079	1	0.4517543859649123	U2	Unique LECA (dupl)
smart00212_UBCc_Ubiquitin_conjugating_enzyme_E2_	KOG0416	45280	1	0.4605263157894737	U2	Post-LECA
smart00212_UBCc_Ubiquitin_conjugating_enzyme_E2_	KOG0416	45667	1	0.4824561403508772	U2	Post-LECA
smart00212_UBCc_Ubiquitin_conjugating_enzyme_E2_	KOG0416	45791	2	0.4956140350877193	U2	Post-LECA
smart00212_UBCc_Ubiquitin_conjugating_enzyme_E2_	KOG0416	46002	0	0.5043859649122807	U2	Post-LECA
smart00212_UBCc_Ubiquitin_conjugating_enzyme_E2_	KOG0416	46059	0	0.5131578947368421	U2	Post-LECA
smart00212_UBCc_Ubiquitin_conjugating_enzyme_E2_	KOG0416	46061	2	0.5131578947368421	U2	Post-LECA
smart00212_UBCc_Ubiquitin_conjugating_enzyme_E2_	KOG0416	48209	2	0.5394736842105263	U2	Post-LECA
smart00212_UBCc_Ubiquitin_conjugating_enzyme_E2_	KOG0416	50739	0	0.5526315789473685	U2	Post-LECA
smart00212_UBCc_Ubiquitin_conjugating_enzyme_E2_	KOG0416	51495	0	0.5614035087719298	U2	Post-LECA
smart00212_UBCc_Ubiquitin_conjugating_enzyme_E2_	KOG0416	55153	1	0.5745614035087719	U2	Post-LECA
smart00212_UBCc_Ubiquitin_conjugating_enzyme_E2_	KOG0416	55498	1	0.5833333333333334	U2	Post-LECA
smart00212_UBCc_Ubiquitin_conjugating_enzyme_E2_	KOG0416	58746	0	0.6008771929824561	U2	Post-LECA
smart00212_UBCc_Ubiquitin_conjugating_enzyme_E2_	KOG0416	59456	2	0.6096491228070176	U2	Post-LECA
smart00212_UBCc_Ubiquitin_conjugating_enzyme_E2_	KOG0416	61101	0	0.631578947368421	U2	Post-LECA
smart00212_UBCc_Ubiquitin_conjugating_enzyme_E2_	KOG0416	61382	2	0.6359649122807017	U2	Post-LECA
smart00212_UBCc_Ubiquitin_conjugating_enzyme_E2_	KOG0416	61384	1		U2	Post-LECA
smart00212_UBCc_Ubiquitin_conjugating_enzyme_E2_	KOG0416	63357	0	0.6403508771929824	U2	Post-LECA
smart00212_UBCc_Ubiquitin_conjugating_enzyme_E2_	KOG0416	63358	1	0.6403508771929824	U2	Unique LECA (dupl)
smart00212_UBCc_Ubiquitin_conjugating_enzyme_E2_	KOG0416	63880	1	0.6535087719298246	U2	Post-LECA
smart00212_UBCc_Ubiquitin_conjugating_enzyme_E2_	KOG0416	68208	0	0.6754385964912281	U2	Post-LECA
smart00212_UBCc_Ubiquitin_conjugating_enzyme_E2_	KOG0416	71208	0		U2	Post-LECA
smart00212_UBCc_Ubiquitin_conjugating_enzyme_E2_	KOG0416	71908	1		U2	Post-LECA
smart00212_UBCc_Ubiquitin_conjugating_enzyme_E2_	KOG0416	72011	2	0.8114035087719298	U2	Post-LECA
smart00212_UBCc_Ubiquitin_conjugating_enzyme_E2_	KOG0416	72014	2	0.8157894736842105	U2	Post-LECA
smart00212_UBCc_Ubiquitin_conjugating_enzyme_E2_	KOG0416	73748	2	0.8552631578947368	U2	Post-LECA
smart00212_UBCc_Ubiquitin_conjugating_enzyme_E2_	KOG0416	73845	0	0.868421052631579	U2	Post-LECA
smart00212_UBCc_Ubiquitin_conjugating_enzyme_E2_	KOG0416	75858	0	0.881578947368421	U2	Post-LECA
smart00212_UBCc_Ubiquitin_conjugating_enzyme_E2_	KOG0416	75862	1	0.8859649122807017	U2	Post-LECA
smart00212_UBCc_Ubiquitin_conjugating_enzyme_E2_	KOG0416	77740	1	0.9254385964912281	U2	Post-LECA
smart00212_UBCc_Ubiquitin_conjugating_enzyme_E2_	KOG0416	78904	1		U2	Post-LECA
smart00212_UBCc_Ubiquitin_conjugating_enzyme_E2_	KOG0416	81141	0		U2	Post-LECA
smart00212_UBCc_Ubiquitin_conjugating_enzyme_E2_	KOG0416	83307	0		U2	Post-LECA
smart00212_UBCc_Ubiquitin_conjugating_enzyme_E2_	KOG0423	6081	0		U2	Post-LECA
smart00212_UBCc_Ubiquitin_conjugating_enzyme_E2_	KOG0423	7297	1		U2	Post-LECA
smart00212_UBCc_Ubiquitin_conjugating_enzyme_E2_	KOG0423	7385	2		U2	Post-LECA
smart00212_UBCc_Ubiquitin_conjugating_enzyme_E2_	KOG0423	7445	2		U2	Post-LECA
smart00212_UBCc_Ubiquitin_conjugating_enzyme_E2_	KOG0423	7446	0		U2	Post-LECA
smart00212_UBCc_Ubiquitin_conjugating_enzyme_E2_	KOG0423	7778	2		U2	Post-LECA
smart00212_UBCc_Ubiquitin_conjugating_enzyme_E2_	KOG0423	8264	2		U2	Post-LECA
smart00212_UBCc_Ubiquitin_conjugating_enzyme_E2_	KOG0423	10191	0		U2	Post-LECA
smart00212_UBCc_Ubiquitin_conjugating_enzyme_E2_	KOG0423	10194	0		U2	Post-LECA
smart00212_UBCc_Ubiquitin_conjugating_enzyme_E2_	KOG0423	10544	2		U2	Post-LECA
smart00212_UBCc_Ubiquitin_conjugating_enzyme_E2_	KOG0423	10585	1		U2	Post-LECA
smart00212_UBCc_Ubiquitin_conjugating_enzyme_E2_	KOG0423	10785	0		U2	Post-LECA
smart00212_UBCc_Ubiquitin_conjugating_enzyme_E2_	KOG0423	11179	1		U2	Post-LECA
smart00212_UBCc_Ubiquitin_conjugating_enzyme_E2_	KOG0423	12457	1	0.007042253521126761	U2	Post-LECA
smart00212_UBCc_Ubiquitin_conjugating_enzyme_E2_	KOG0423	12465	0	0.017605633802816902	U2	Post-LECA
smart00212_UBCc_Ubiquitin_conjugating_enzyme_E2_	KOG0423	12525	0		U2	Post-LECA
smart00212_UBCc_Ubiquitin_conjugating_enzyme_E2_	KOG0423	12588	0		U2	Post-LECA
smart00212_UBCc_Ubiquitin_conjugating_enzyme_E2_	KOG0423	12688	1		U2	Post-LECA
smart00212_UBCc_Ubiquitin_conjugating_enzyme_E2_	KOG0423	13127	2		U2	Post-LECA
smart00212_UBCc_Ubiquitin_conjugating_enzyme_E2_	KOG0423	13137	0	0.02464788732394366	U2	Post-LECA
smart00212_UBCc_Ubiquitin_conjugating_enzyme_E2_	KOG0423	13413	0		U2	Post-LECA
smart00212_UBCc_Ubiquitin_conjugating_enzyme_E2_	KOG0423	13524	0		U2	Post-LECA
smart00212_UBCc_Ubiquitin_conjugating_enzyme_E2_	KOG0423	13654	1		U2	Post-LECA
smart00212_UBCc_Ubiquitin_conjugating_enzyme_E2_	KOG0423	13755	0		U2	Post-LECA
smart00212_UBCc_Ubiquitin_conjugating_enzyme_E2_	KOG0423	13941	0		U2	Post-LECA
smart00212_UBCc_Ubiquitin_conjugating_enzyme_E2_	KOG0423	14129	2		U2	Post-LECA
smart00212_UBCc_Ubiquitin_conjugating_enzyme_E2_	KOG0423	14459	2		U2	Post-LECA
smart00212_UBCc_Ubiquitin_conjugating_enzyme_E2_	KOG0423	14517	0	0.028169014084507043	U2	Unique LECA (dupl)
smart00212_UBCc_Ubiquitin_conjugating_enzyme_E2_	KOG0423	14520	0	0.03169014084507042	U2	Unique LECA (dupl)
smart00212_UBCc_Ubiquitin_conjugating_enzyme_E2_	KOG0423	14523	0	0.035211267605633804	U2	Post-LECA
smart00212_UBCc_Ubiquitin_conjugating_enzyme_E2_	KOG0423	14524	1	0.035211267605633804	U2	Post-LECA
smart00212_UBCc_Ubiquitin_conjugating_enzyme_E2_	KOG0423	14526	0	0.03873239436619718	U2	Post-LECA
smart00212_UBCc_Ubiquitin_conjugating_enzyme_E2_	KOG0423	14529	0	0.04225352112676056	U2	Post-LECA
smart00212_UBCc_Ubiquitin_conjugating_enzyme_E2_	KOG0423	26367	0	0.045774647887323945	U2	Post-LECA
smart00212_UBCc_Ubiquitin_conjugating_enzyme_E2_	KOG0423	28557	0	0.0528169014084507	U2	Post-LECA
smart00212_UBCc_Ubiquitin_conjugating_enzyme_E2_	KOG0423	33391	1	0.0880281690140845	U2	Post-LECA
smart00212_UBCc_Ubiquitin_conjugating_enzyme_E2_	KOG0423	34377	0	0.09859154929577464	U2	Post-LECA
smart00212_UBCc_Ubiquitin_conjugating_enzyme_E2_	KOG0423	36253	1	0.12323943661971831	U2	Post-LECA
smart00212_UBCc_Ubiquitin_conjugating_enzyme_E2_	KOG0423	36328	1		U2	Post-LECA
smart00212_UBCc_Ubiquitin_conjugating_enzyme_E2_	KOG0423	36385	1	0.1267605633802817	U2	Post-LECA
smart00212_UBCc_Ubiquitin_conjugating_enzyme_E2_	KOG0423	36444	0	0.13028169014084506	U2	Post-LECA
smart00212_UBCc_Ubiquitin_conjugating_enzyme_E2_	KOG0423	36555	0	0.13732394366197184	U2	Post-LECA
smart00212_UBCc_Ubiquitin_conjugating_enzyme_E2_	KOG0423	38838	0	0.15845070422535212	U2	Post-LECA
smart00212_UBCc_Ubiquitin_conjugating_enzyme_E2_	KOG0423	39354	0	0.1795774647887324	U2	Post-LECA
smart00212_UBCc_Ubiquitin_conjugating_enzyme_E2_	KOG0423	39769	1	0.2007042253521127	U2	Unique LECA (dupl)
smart00212_UBCc_Ubiquitin_conjugating_enzyme_E2_	KOG0423	39786	0	0.20422535211267606	U2	Post-LECA
smart00212_UBCc_Ubiquitin_conjugating_enzyme_E2_	KOG0423	39787	1	0.20422535211267606	U2	Post-LECA
smart00212_UBCc_Ubiquitin_conjugating_enzyme_E2_	KOG0423	40241	2	0.2112676056338028	U2	Post-LECA
smart00212_UBCc_Ubiquitin_conjugating_enzyme_E2_	KOG0423	40531	1	0.22183098591549297	U2	Post-LECA
smart00212_UBCc_Ubiquitin_conjugating_enzyme_E2_	KOG0423	40922	2	0.24295774647887325	U2	Post-LECA
smart00212_UBCc_Ubiquitin_conjugating_enzyme_E2_	KOG0423	40957	1	0.25704225352112675	U2	Post-LECA
smart00212_UBCc_Ubiquitin_conjugating_enzyme_E2_	KOG0423	41677	1	0.29225352112676056	U2	Shared LECA
smart00212_UBCc_Ubiquitin_conjugating_enzyme_E2_	KOG0423	41799	0	0.29577464788732394	U2	Post-LECA
smart00212_UBCc_Ubiquitin_conjugating_enzyme_E2_	KOG0423	42123	0	0.31338028169014087	U2	Post-LECA
smart00212_UBCc_Ubiquitin_conjugating_enzyme_E2_	KOG0423	42296	2	0.31690140845070425	U2	Post-LECA
smart00212_UBCc_Ubiquitin_conjugating_enzyme_E2_	KOG0423	43260	0	0.34507042253521125	U2	Post-LECA
smart00212_UBCc_Ubiquitin_conjugating_enzyme_E2_	KOG0423	43371	0	0.35563380281690143	U2	Post-LECA
smart00212_UBCc_Ubiquitin_conjugating_enzyme_E2_	KOG0423	43373	2	0.35563380281690143	U2	Post-LECA
smart00212_UBCc_Ubiquitin_conjugating_enzyme_E2_	KOG0423	44225	2	0.38028169014084506	U2	Post-LECA
smart00212_UBCc_Ubiquitin_conjugating_enzyme_E2_	KOG0423	44271	0	0.38380281690140844	U2	Post-LECA
smart00212_UBCc_Ubiquitin_conjugating_enzyme_E2_	KOG0423	44573	2		U2	Post-LECA
smart00212_UBCc_Ubiquitin_conjugating_enzyme_E2_	KOG0423	44682	0	0.4014084507042254	U2	Post-LECA
smart00212_UBCc_Ubiquitin_conjugating_enzyme_E2_	KOG0423	45387	0		U2	Post-LECA
smart00212_UBCc_Ubiquitin_conjugating_enzyme_E2_	KOG0423	45666	0	0.43309859154929575	U2	Unique LECA (dupl)
smart00212_UBCc_Ubiquitin_conjugating_enzyme_E2_	KOG0423	45790	1	0.44014084507042256	U2	Post-LECA
smart00212_UBCc_Ubiquitin_conjugating_enzyme_E2_	KOG0423	45791	2	0.44014084507042256	U2	Post-LECA
smart00212_UBCc_Ubiquitin_conjugating_enzyme_E2_	KOG0423	47061	0	0.46830985915492956	U2	Post-LECA
smart00212_UBCc_Ubiquitin_conjugating_enzyme_E2_	KOG0423	48640	1	0.4788732394366197	U2	Post-LECA
smart00212_UBCc_Ubiquitin_conjugating_enzyme_E2_	KOG0423	52260	0	0.4964788732394366	U2	Post-LECA
smart00212_UBCc_Ubiquitin_conjugating_enzyme_E2_	KOG0423	52266	0	0.5	U2	Post-LECA
smart00212_UBCc_Ubiquitin_conjugating_enzyme_E2_	KOG0423	58490	2	0.5211267605633803	U2	Post-LECA
smart00212_UBCc_Ubiquitin_conjugating_enzyme_E2_	KOG0423	59456	2	0.5316901408450704	U2	Post-LECA
smart00212_UBCc_Ubiquitin_conjugating_enzyme_E2_	KOG0423	60609	0	0.545774647887324	U2	Post-LECA
smart00212_UBCc_Ubiquitin_conjugating_enzyme_E2_	KOG0423	61101	0	0.5492957746478874	U2	Post-LECA
smart00212_UBCc_Ubiquitin_conjugating_enzyme_E2_	KOG0423	61380	0	0.5528169014084507	U2	Post-LECA
smart00212_UBCc_Ubiquitin_conjugating_enzyme_E2_	KOG0423	61382	2	0.5528169014084507	U2	Post-LECA
smart00212_UBCc_Ubiquitin_conjugating_enzyme_E2_	KOG0423	63351	0		U2	Post-LECA
smart00212_UBCc_Ubiquitin_conjugating_enzyme_E2_	KOG0423	68208	0	0.5845070422535211	U2	Post-LECA
smart00212_UBCc_Ubiquitin_conjugating_enzyme_E2_	KOG0423	68318	2	0.5880281690140845	U2	Post-LECA
smart00212_UBCc_Ubiquitin_conjugating_enzyme_E2_	KOG0423	68382	0	0.5915492957746479	U2	Post-LECA
smart00212_UBCc_Ubiquitin_conjugating_enzyme_E2_	KOG0423	68384	2	0.5915492957746479	U2	Post-LECA
smart00212_UBCc_Ubiquitin_conjugating_enzyme_E2_	KOG0423	68827	1	0.5950704225352113	U2	Post-LECA
smart00212_UBCc_Ubiquitin_conjugating_enzyme_E2_	KOG0423	68828	2	0.5950704225352113	U2	Post-LECA
smart00212_UBCc_Ubiquitin_conjugating_enzyme_E2_	KOG0423	68979	0	0.602112676056338	U2	Post-LECA
smart00212_UBCc_Ubiquitin_conjugating_enzyme_E2_	KOG0423	68991	0		U2	Post-LECA
smart00212_UBCc_Ubiquitin_conjugating_enzyme_E2_	KOG0423	69528	0		U2	Post-LECA
smart00212_UBCc_Ubiquitin_conjugating_enzyme_E2_	KOG0423	72018	0	0.6267605633802817	U2	Post-LECA
smart00212_UBCc_Ubiquitin_conjugating_enzyme_E2_	KOG0423	72032	2	0.6408450704225352	U2	Post-LECA
smart00212_UBCc_Ubiquitin_conjugating_enzyme_E2_	KOG0423	72112	1		U2	Post-LECA
smart00212_UBCc_Ubiquitin_conjugating_enzyme_E2_	KOG0423	72186	0		U2	Post-LECA
smart00212_UBCc_Ubiquitin_conjugating_enzyme_E2_	KOG0423	72378	0	0.6936619718309859	U2	Post-LECA
smart00212_UBCc_Ubiquitin_conjugating_enzyme_E2_	KOG0423	72838	1	0.7746478873239436	U2	Post-LECA
smart00212_UBCc_Ubiquitin_conjugating_enzyme_E2_	KOG0423	72854	2	0.7922535211267606	U2	Post-LECA
smart00212_UBCc_Ubiquitin_conjugating_enzyme_E2_	KOG0423	73250	2	0.8274647887323944	U2	Post-LECA
smart00212_UBCc_Ubiquitin_conjugating_enzyme_E2_	KOG0423	73254	0	0.8345070422535211	U2	Post-LECA
smart00212_UBCc_Ubiquitin_conjugating_enzyme_E2_	KOG0423	76999	1		U2	Post-LECA
smart00212_UBCc_Ubiquitin_conjugating_enzyme_E2_	KOG0423	77017	1	0.9190140845070423	U2	Post-LECA
smart00212_UBCc_Ubiquitin_conjugating_enzyme_E2_	KOG0423	77149	1		U2	Post-LECA
smart00212_UBCc_Ubiquitin_conjugating_enzyme_E2_	KOG0423	77229	0		U2	Post-LECA
smart00212_UBCc_Ubiquitin_conjugating_enzyme_E2_	KOG0423	77360	2		U2	Post-LECA
smart00212_UBCc_Ubiquitin_conjugating_enzyme_E2_	KOG0423	77520	0	0.9401408450704225	U2	Post-LECA
smart00212_UBCc_Ubiquitin_conjugating_enzyme_E2_	KOG0423	77737	1	0.9507042253521126	U2	Post-LECA
smart00212_UBCc_Ubiquitin_conjugating_enzyme_E2_	KOG0423	77739	0	0.954225352112676	U2	Post-LECA
smart00212_UBCc_Ubiquitin_conjugating_enzyme_E2_	KOG0423	77829	0		U2	Post-LECA
smart00212_UBCc_Ubiquitin_conjugating_enzyme_E2_	KOG0423	77996	2		U2	Post-LECA
smart00212_UBCc_Ubiquitin_conjugating_enzyme_E2_	KOG0423	79041	0		U2	Post-LECA
smart00212_UBCc_Ubiquitin_conjugating_enzyme_E2_	KOG0423	82295	2	0.9964788732394366	U2	Post-LECA
smart00212_UBCc_Ubiquitin_conjugating_enzyme_E2_	KOG0423	82304	2		U2	Post-LECA
smart00212_UBCc_Ubiquitin_conjugating_enzyme_E2_	KOG3357	6679	1		U2	Post-LECA
smart00212_UBCc_Ubiquitin_conjugating_enzyme_E2_	KOG3357	7252	1		U2	Post-LECA
smart00212_UBCc_Ubiquitin_conjugating_enzyme_E2_	KOG3357	7641	0		U2	Post-LECA
smart00212_UBCc_Ubiquitin_conjugating_enzyme_E2_	KOG3357	7909	1		U2	Post-LECA
smart00212_UBCc_Ubiquitin_conjugating_enzyme_E2_	KOG3357	8242	1		U2	Post-LECA
smart00212_UBCc_Ubiquitin_conjugating_enzyme_E2_	KOG3357	9192	0		U2	Post-LECA
smart00212_UBCc_Ubiquitin_conjugating_enzyme_E2_	KOG3357	10586	2		U2	Post-LECA
smart00212_UBCc_Ubiquitin_conjugating_enzyme_E2_	KOG3357	10623	0		U2	Post-LECA
smart00212_UBCc_Ubiquitin_conjugating_enzyme_E2_	KOG3357	10643	2		U2	Post-LECA
smart00212_UBCc_Ubiquitin_conjugating_enzyme_E2_	KOG3357	11168	2		U2	Post-LECA
smart00212_UBCc_Ubiquitin_conjugating_enzyme_E2_	KOG3357	14520	0	0.061452513966480445	U2	Post-LECA
smart00212_UBCc_Ubiquitin_conjugating_enzyme_E2_	KOG3357	20688	0	0.11731843575418995	U2	Post-LECA
smart00212_UBCc_Ubiquitin_conjugating_enzyme_E2_	KOG3357	20694	0	0.12849162011173185	U2	Post-LECA
smart00212_UBCc_Ubiquitin_conjugating_enzyme_E2_	KOG3357	20698	1	0.1340782122905028	U2	Post-LECA
smart00212_UBCc_Ubiquitin_conjugating_enzyme_E2_	KOG3357	26369	2	0.1452513966480447	U2	Post-LECA
smart00212_UBCc_Ubiquitin_conjugating_enzyme_E2_	KOG3357	32349	0	0.1787709497206704	U2	Post-LECA
smart00212_UBCc_Ubiquitin_conjugating_enzyme_E2_	KOG3357	32604	0	0.18435754189944134	U2	Post-LECA
smart00212_UBCc_Ubiquitin_conjugating_enzyme_E2_	KOG3357	32775	0	0.18994413407821228	U2	Post-LECA
smart00212_UBCc_Ubiquitin_conjugating_enzyme_E2_	KOG3357	33165	0	0.20670391061452514	U2	Post-LECA
smart00212_UBCc_Ubiquitin_conjugating_enzyme_E2_	KOG3357	33390	0	0.2122905027932961	U2	Post-LECA
smart00212_UBCc_Ubiquitin_conjugating_enzyme_E2_	KOG3357	34377	0	0.22905027932960895	U2	Post-LECA
smart00212_UBCc_Ubiquitin_conjugating_enzyme_E2_	KOG3357	35047	1	0.24581005586592178	U2	Post-LECA
smart00212_UBCc_Ubiquitin_conjugating_enzyme_E2_	KOG3357	36393	0	0.25139664804469275	U2	Unique LECA (dupl)
smart00212_UBCc_Ubiquitin_conjugating_enzyme_E2_	KOG3357	37737	0	0.2849162011173184	U2	Post-LECA
smart00212_UBCc_Ubiquitin_conjugating_enzyme_E2_	KOG3357	39356	2	0.3240223463687151	U2	Post-LECA
smart00212_UBCc_Ubiquitin_conjugating_enzyme_E2_	KOG3357	39734	2	0.35195530726256985	U2	Post-LECA
smart00212_UBCc_Ubiquitin_conjugating_enzyme_E2_	KOG3357	39768	0	0.3575418994413408	U2	Post-LECA
smart00212_UBCc_Ubiquitin_conjugating_enzyme_E2_	KOG3357	39786	0	0.36312849162011174	U2	Post-LECA
smart00212_UBCc_Ubiquitin_conjugating_enzyme_E2_	KOG3357	40241	2	0.3743016759776536	U2	Unique LECA (dupl)
smart00212_UBCc_Ubiquitin_conjugating_enzyme_E2_	KOG3357	40265	2	0.37988826815642457	U2	Post-LECA
smart00212_UBCc_Ubiquitin_conjugating_enzyme_E2_	KOG3357	40725	0	0.4022346368715084	U2	Post-LECA
smart00212_UBCc_Ubiquitin_conjugating_enzyme_E2_	KOG3357	40730	2	0.40782122905027934	U2	Post-LECA
smart00212_UBCc_Ubiquitin_conjugating_enzyme_E2_	KOG3357	40751	2	0.44692737430167595	U2	Post-LECA
smart00212_UBCc_Ubiquitin_conjugating_enzyme_E2_	KOG3357	40941	0	0.4860335195530726	U2	Post-LECA
smart00212_UBCc_Ubiquitin_conjugating_enzyme_E2_	KOG3357	40953	0	0.4972067039106145	U2	Unique LECA (dupl)
smart00212_UBCc_Ubiquitin_conjugating_enzyme_E2_	KOG3357	41608	1	0.553072625698324	U2	Post-LECA
smart00212_UBCc_Ubiquitin_conjugating_enzyme_E2_	KOG3357	41799	0	0.5642458100558659	U2	Post-LECA
smart00212_UBCc_Ubiquitin_conjugating_enzyme_E2_	KOG3357	41801	2	0.5642458100558659	U2	Post-LECA
smart00212_UBCc_Ubiquitin_conjugating_enzyme_E2_	KOG3357	42342	0	0.5865921787709497	U2	Post-LECA
smart00212_UBCc_Ubiquitin_conjugating_enzyme_E2_	KOG3357	42570	0	0.6256983240223464	U2	Post-LECA
smart00212_UBCc_Ubiquitin_conjugating_enzyme_E2_	KOG3357	42572	2	0.6256983240223464	U2	Post-LECA
smart00212_UBCc_Ubiquitin_conjugating_enzyme_E2_	KOG3357	42905	2	0.6368715083798883	U2	Shared LECA
smart00212_UBCc_Ubiquitin_conjugating_enzyme_E2_	KOG3357	43533	0	0.6759776536312849	U2	Post-LECA
smart00212_UBCc_Ubiquitin_conjugating_enzyme_E2_	KOG3357	43542	0	0.6815642458100558	U2	Post-LECA
smart00212_UBCc_Ubiquitin_conjugating_enzyme_E2_	KOG3357	44336	2	0.7206703910614525	U2	Post-LECA
smart00212_UBCc_Ubiquitin_conjugating_enzyme_E2_	KOG3357	44550	0	0.7262569832402235	U2	Post-LECA
smart00212_UBCc_Ubiquitin_conjugating_enzyme_E2_	KOG3357	44600	2	0.7374301675977654	U2	Post-LECA
smart00212_UBCc_Ubiquitin_conjugating_enzyme_E2_	KOG3357	44904	0	0.7541899441340782	U2	Post-LECA
smart00212_UBCc_Ubiquitin_conjugating_enzyme_E2_	KOG3357	45666	0	0.8044692737430168	U2	Post-LECA
smart00212_UBCc_Ubiquitin_conjugating_enzyme_E2_	KOG3357	45669	0		U2	Post-LECA
smart00212_UBCc_Ubiquitin_conjugating_enzyme_E2_	KOG3357	45732	0	0.8100558659217877	U2	Unique LECA (dupl)
smart00212_UBCc_Ubiquitin_conjugating_enzyme_E2_	KOG3357	52267	1	0.8938547486033519	U2	Post-LECA
smart00212_UBCc_Ubiquitin_conjugating_enzyme_E2_	KOG3357	58747	1	0.9329608938547486	U2	Post-LECA
smart00212_UBCc_Ubiquitin_conjugating_enzyme_E2_	KOG3357	58748	2	0.9329608938547486	U2	Post-LECA
smart00212_UBCc_Ubiquitin_conjugating_enzyme_E2_	KOG3357	63429	0	0.9888268156424581	U2	Post-LECA
smart00212_UBCc_Ubiquitin_conjugating_enzyme_E2_	KOG3357	70390	1		U2	Post-LECA
smart00212_UBCc_Ubiquitin_conjugating_enzyme_E2_	KOG3357	71021	2		U2	Post-LECA
smart00212_UBCc_Ubiquitin_conjugating_enzyme_E2_	KOG3357	72051	0		U2	Post-LECA
smart00212_UBCc_Ubiquitin_conjugating_enzyme_E2_	KOG3357	72055	1		U2	Post-LECA
smart00212_UBCc_Ubiquitin_conjugating_enzyme_E2_	KOG3357	72153	0		U2	Post-LECA
smart00212_UBCc_Ubiquitin_conjugating_enzyme_E2_	KOG3357	72169	1		U2	Post-LECA
smart00212_UBCc_Ubiquitin_conjugating_enzyme_E2_	KOG3357	72215	2		U2	Post-LECA
smart00212_UBCc_Ubiquitin_conjugating_enzyme_E2_	KOG3357	72387	0		U2	Post-LECA
smart00212_UBCc_Ubiquitin_conjugating_enzyme_E2_	KOG3357	72444	0		U2	Post-LECA
smart00212_UBCc_Ubiquitin_conjugating_enzyme_E2_	KOG3357	72495	0		U2	Post-LECA
smart00212_UBCc_Ubiquitin_conjugating_enzyme_E2_	KOG3357	72725	2		U2	Post-LECA
smart00212_UBCc_Ubiquitin_conjugating_enzyme_E2_	KOG3357	75831	0		U2	Post-LECA
smart00212_UBCc_Ubiquitin_conjugating_enzyme_E2_	KOG3357	75861	0		U2	Post-LECA
smart00212_UBCc_Ubiquitin_conjugating_enzyme_E2_	KOG3357	77077	1		U2	Post-LECA
smart00212_UBCc_Ubiquitin_conjugating_enzyme_E2_	KOG3357	84684	0		U2	Post-LECA
smart00212_UBCc_Ubiquitin_conjugating_enzyme_E2_	KOG3357	84822	0		U2	Post-LECA
smart00212_UBCc_Ubiquitin_conjugating_enzyme_E2_	KOG3357	86642	2		U2	Post-LECA
smart00212_UBCc_Ubiquitin_conjugating_enzyme_E2_	KOG0427	6090	0	0.03763440860215054	U2	Post-LECA
smart00212_UBCc_Ubiquitin_conjugating_enzyme_E2_	KOG0427	6093	0	0.043010752688172046	U2	Post-LECA
smart00212_UBCc_Ubiquitin_conjugating_enzyme_E2_	KOG0427	7388	2		U2	Post-LECA
smart00212_UBCc_Ubiquitin_conjugating_enzyme_E2_	KOG0427	12444	0		U2	Post-LECA
smart00212_UBCc_Ubiquitin_conjugating_enzyme_E2_	KOG0427	15525	0		U2	Post-LECA
smart00212_UBCc_Ubiquitin_conjugating_enzyme_E2_	KOG0427	15575	2		U2	Post-LECA
smart00212_UBCc_Ubiquitin_conjugating_enzyme_E2_	KOG0427	20932	1	0.12365591397849462	U2	Post-LECA
smart00212_UBCc_Ubiquitin_conjugating_enzyme_E2_	KOG0427	20939	2	0.13440860215053763	U2	Post-LECA
smart00212_UBCc_Ubiquitin_conjugating_enzyme_E2_	KOG0427	21279	0		U2	Post-LECA
smart00212_UBCc_Ubiquitin_conjugating_enzyme_E2_	KOG0427	26364	0	0.16129032258064516	U2	Post-LECA
smart00212_UBCc_Ubiquitin_conjugating_enzyme_E2_	KOG0427	26367	0	0.16666666666666666	U2	Post-LECA
smart00212_UBCc_Ubiquitin_conjugating_enzyme_E2_	KOG0427	28506	0	0.17204301075268819	U2	Post-LECA
smart00212_UBCc_Ubiquitin_conjugating_enzyme_E2_	KOG0427	28557	0	0.1774193548387097	U2	Post-LECA
smart00212_UBCc_Ubiquitin_conjugating_enzyme_E2_	KOG0427	32352	0		U2	Post-LECA
smart00212_UBCc_Ubiquitin_conjugating_enzyme_E2_	KOG0427	32604	0	0.20430107526881722	U2	Post-LECA
smart00212_UBCc_Ubiquitin_conjugating_enzyme_E2_	KOG0427	32777	2	0.20967741935483872	U2	Post-LECA
smart00212_UBCc_Ubiquitin_conjugating_enzyme_E2_	KOG0427	32894	2		U2	Post-LECA
smart00212_UBCc_Ubiquitin_conjugating_enzyme_E2_	KOG0427	33100	1	0.22043010752688172	U2	Post-LECA
smart00212_UBCc_Ubiquitin_conjugating_enzyme_E2_	KOG0427	33101	2	0.22043010752688172	U2	Post-LECA
smart00212_UBCc_Ubiquitin_conjugating_enzyme_E2_	KOG0427	33165	0	0.22580645161290322	U2	Post-LECA
smart00212_UBCc_Ubiquitin_conjugating_enzyme_E2_	KOG0427	33390	0	0.23118279569892472	U2	Post-LECA
smart00212_UBCc_Ubiquitin_conjugating_enzyme_E2_	KOG0427	33391	1	0.23118279569892472	U2	Post-LECA
smart00212_UBCc_Ubiquitin_conjugating_enzyme_E2_	KOG0427	33617	2	0.23655913978494625	U2	Post-LECA
smart00212_UBCc_Ubiquitin_conjugating_enzyme_E2_	KOG0427	33632	2	0.24193548387096775	U2	Post-LECA
smart00212_UBCc_Ubiquitin_conjugating_enzyme_E2_	KOG0427	34378	1	0.24731182795698925	U2	Post-LECA
smart00212_UBCc_Ubiquitin_conjugating_enzyme_E2_	KOG0427	34701	0	0.25268817204301075	U2	Post-LECA
smart00212_UBCc_Ubiquitin_conjugating_enzyme_E2_	KOG0427	34703	2	0.25268817204301075	U2	Post-LECA
smart00212_UBCc_Ubiquitin_conjugating_enzyme_E2_	KOG0427	34764	0	0.25806451612903225	U2	Post-LECA
smart00212_UBCc_Ubiquitin_conjugating_enzyme_E2_	KOG0427	34897	1		U2	Post-LECA
smart00212_UBCc_Ubiquitin_conjugating_enzyme_E2_	KOG0427	35046	0	0.26344086021505375	U2	Post-LECA
smart00212_UBCc_Ubiquitin_conjugating_enzyme_E2_	KOG0427	36252	0	0.2849462365591398	U2	Post-LECA
smart00212_UBCc_Ubiquitin_conjugating_enzyme_E2_	KOG0427	36385	1	0.2903225806451613	U2	Post-LECA
[truncated: 89,357 more rows]

## Sheet: Figure 2
	Fraction	Shared_introns	Unique_introns	Number_total_LECA	Function	Category
[truncated: 19 more rows]

## Sheet: Figure 3a
	Fraction	Duplications_with	Duplications_without	Function	Category	Total_duplications
[truncated: 19 more rows]

[truncated: 3 more sheets: Figure 3b, Figure 4a, Figure 4b]
